# Supplementary material for: Cytological and Molecular Mechanism of Low Pollen Grain Viability in a Germplasm Line of Double Lotus
Source: Plants (Basel). 2023 Jan 13;12(2):387. doi: 10.3390/plants12020387 (PMC9867118; doi:10.3390/plants12020387)
Supplement: Supplementary file 1 [file plants-12-00387-s001.zip]

Archive with 23 entries (20 files):
- __MACOSX/
- __MACOSX/ΘÖäσèáμûçΣ╗╢/
- __MACOSX/ΘÖäσèáμûçΣ╗╢/._.DS_Store
- __MACOSX/ΘÖäσèáμûçΣ╗╢/._File S1 PTC1 homologous protein sequence.txt
- __MACOSX/ΘÖäσèáμûçΣ╗╢/._Table S3 all.genes.expression.annot.xls
- __MACOSX/ΘÖäσèáμûçΣ╗╢/._Table S4 DEGs in SJGS1-VS-SJGS2.xls
- __MACOSX/ΘÖäσèáμûçΣ╗╢/._Table S5 SJGS2-vs-SJGS1.Go analysis of differentially expressed genes  xls.xls
- __MACOSX/ΘÖäσèáμûçΣ╗╢/._Table S6 Information on 135 differentially expressed genes.xls
- __MACOSX/ΘÖäσèáμûçΣ╗╢/._Table S7 SJGS1-vs-SJGS2.KEGG path.xls
- __MACOSX/╕╜╝╙╬─╝■/Figure S1 Heatmap of 135 differentially expressed genes.pdf
- __MACOSX/╕╜╝╙╬─╝■/Table S1 Self-Pollinated of 'Jinfurong 1' and 'Sijinggangshan'.pdf
- __MACOSX/╕╜╝╙╬─╝■/Table S2 Primer sequences used in the study.pdf
- ΘÖäσèáμûçΣ╗╢/
- ΘÖäσèáμûçΣ╗╢/.DS_Store
- ╕╜╝╙╬─╝■/Figure S1 Heatmap of 135 differentially expressed genes.pdf
- ΘÖäσèáμûçΣ╗╢/File S1 PTC1 homologous protein sequence.txt
- ╕╜╝╙╬─╝■/Table S1 Self-Pollinated of 'Jinfurong 1' and 'Sijinggangshan'.pdf
- ╕╜╝╙╬─╝■/Table S2 Primer sequences used in the study.pdf
- ΘÖäσèáμûçΣ╗╢/Table S3 all.genes.expression.annot.xls
- ΘÖäσèáμûçΣ╗╢/Table S4 DEGs in SJGS1-VS-SJGS2.xls
- ΘÖäσèáμûçΣ╗╢/Table S5 SJGS2-vs-SJGS1.Go analysis of differentially expressed genes  xls.xls
- ΘÖäσèáμûçΣ╗╢/Table S6 Information on 135 differentially expressed genes.xls
- ΘÖäσèáμûçΣ╗╢/Table S7 SJGS1-vs-SJGS2.KEGG path.xls
