# Supplementary material for: Cytological and Molecular Mechanism of Low Pollen Grain Viability in a Germplasm Line of Double Lotus
Source: Plants (Basel). 2023 Jan 13;12(2):387. doi: 10.3390/plants12020387 (PMC9867118; doi:10.3390/plants12020387)
Supplement: Supplementary file 1 [file plants-12-00387-s001.zip › ΘÖäσèáμûçΣ╗╢/File S1 PTC1 homologous protein sequence.txt]

>Os09g0449000(Oryza sativa indica)
MAPKMVISLGSSRRRKRGEMLFRFEAFCQPGYPANFAGAGGFRDNVRTLLGFAHLEAGVHGETKCWSFQL
ELHRHPPTVVRLFVVEEEVAASPHRQCHLCRHIGWGRHLICSKRYHFLLPRRESAAEADGLCFAINHGGG
GGAEKASSKGTTTTASSRGHLLHGVVHLNGYGHLVALHGLEGGSDFVSGHQIMDLWDRICSALHVRTVSL
VDTARKGHMELRLLHGVAYGETWFGRWGYRYGRPSYGVALPSYRQSLHVLGSMPLCVLVPHLSCFSQELP
MVVTKYQAISGHKLLSLGDLLRFMLELRARLPATSVTAMDYRGIMSEASCRWSAKRVDMAARAVVDALRR
AEPAARWVTRQEVRDAARAYIGDTGLLDFVLKSLGNHIVGNYVVRRTMNPVTKVLEYCLEDVSSVLPAVA
AGGGVPAQGKMRVRFQLTRAQLMRDLVHLYRHVLKEPSQALTGGAFGAIPVAVRMVLDIKHFVKDYHEGQ
AAASSNGGGGFGHPHINLCCTLLVSNGSPELAPPYETVTLPAHATVGELKWEAQRVFSEMYLGLRSFAAD
SVVGVGADQEGLPVLGLVDVGSAVVVQGSVGEQINGEDHERKEEAAAAAVCEGSGGGERVVDCACGAVDD
DGERMACCDICEAWQHTRCAGIADTEDAPHVFLCSRCDNDVVSFPSFNC
>AT5G22260(Arabidopsis thaliana)
MANLIRTDHQQHIPKKRKRGESRVFRLKTFGESGHPAEMNELSFRDNLAKLLEFGHFESSGLMGSWSFQL
EIQRNPNPLYVLLFVVEEPIEASLNLRCNHCQYVGWGNQMICNKKYHFVIPSKETMAAFLKLEGGGYAFP
EKESFSHLVELQGHVLHGFFHSNGFGHLLSLNGIETGSDLTGHQVMDLWDRLCTGLKARKIGLNDASHKK
GMELRLLHGVAKGEPWFGRWGYRFGSGTYGVTQKIYEKALESVRNIPLCLLNHHLTSLNRETPILLSKYQ
SLSTEPLITLSDLFRFMLHLHSRLPRDNYMSNSRNQIISIDSTNCRWSQKRIQMAIKVVIESLKRVEYRW
ISRQEVRDAARNYIGDTGLLDFVLKSLGNQVVGNYLVRRSLNPVKKVLEYSLEDISNLLPSSNNELITLQ
NQNSMGKMATNGHNKITRGQVMKDMFYFYKHILMDYKGVLGPIGGILNQIGMASRAILDAKYFIKEYHYI
RDTSAKTLHLDRGEELGIFCTIAWKCHHHNNEIKVPPQECIVVKKDATLSEVYGEAERVFRDIYWELRDV
VVESVVGGQIEITRVDEMALNGNKGLVLEGNVGMMMNIEVTKCYEDDDKKKDKRIECECGATEEDGERMV
CCDICEVWQHTRCVGVQHNEEVPRIFLCQSCDQHLIPLSFLP
> NW_010729140 (Nelumbo nucifera)
MTQLNLTGCKKRKRGERVFKLRTFCEPGYPVEFNGLFRQNIRALIELGTPETNLCSGMHS
WSFQLELHQCPSVHIVLLVIEESIERSAYRNCNHCKYMGWGHHMICSKKFHFVVSSRETM
PVIAAGISYEGSCRGSDQKAAKSNFVGLQGYLMHGVLHSNGFGHLLCVNGVEKGAELAGH
EIMDLWDRICTALRARKVSINDVARKRGMDLRLLHGVAYGEPWFGRWGYRFSRGSYGVTE
PMYRKAIEVIQSIPLCLLVHHFGCLNHEIPAIFTRYQALSGHSLVTLGHLFHFMIELKVH
LPQENHMASDNSGILFDTACRWSPKRIEMATRVIVEFLRKAEFKWVSRQEVRDAARAYIG
DTGLLDFVLKSLGNHIVGNYMVRRSLNPVTKVLEYCLEDISSTYLNQEGLSLNDPKGKAC
HKITRAQLMNDIAYLYRSILNEQRSVLTSGIFTSIPLATRIILDSKGLIKNYGGEVAPSD
NVGVEGNLTFLCTALLKNKLDGEEEKIRTLPPYELIILPLDATIEELKKETERVFRETYW
GLRSFIIESISGVNAKESDMIFRLVELCCCLVMEGRMVEEGIGIDDIYESGRDDCIVDCP
CGAKEDDGERMISCDICEVWQHTRCVRIPNGEDIPHIFLCSRCEHDIVLLPSLP
>AL6G33260(Arabidopsis lyrata)
MANLIRTDHQQHIPKKRKRGESRVFRLKTFGESGHPAELNELSFRDNLAKLLDFGHFESSGLMGSWSFQLEIQRHPNPLYVLLFVVEEPIEASLNLRCNHCQYVGWGNQMICNKKYHFVIPSKETMAAFLKLEGGGYIFPEKESLSHLVDLQGHVLHGLFHSNGFGHLLSVNGIETGSDITGHQVMDLWDRLCTGLKARKIGLNDASHKKGMELRLLHGVAKGEPWFGRWGYRFGSGTYGVTQKIYEKALESVRNIPLCLLNHHLTSLNRETPILLSKYQSLSTEPLITLSDLFRFMLNLHSRLPRDNYMNNSRNQIISIDSSNCRWSQKRIQMAIKVVIESLKRVEYRWISRQEVRDAARNYIGDTGLLDFVLKSLGNQVVGNYLVRRSLNPVKKVLEYCLEDISNLLPSSNNELITLQNQNSMGKMATNGHNKITRGQVMKDMFYFYKHILMDYKGVLGPIGGILNQIGMASRAILDAKYFIKEYHYIRDTSAKTLHLDRGNKLGIFCTIAWKCHHHNNEIKIPPQECIVVKKDATLSEVYGEAERVFREIYWELRDVVVESLADGQREIIRVDEMAMMNWNKGLVLEGNVGMMMNIEVMKCYEDDDKKKDKRIECECGAKEEDGERMVCCDICEVWQHTRCVGVQHNEEVPRIFLCQSCDQHLIPLSFLP
>Bol035718(Brassica oleracea)
MSNLIRTDLPKKRKRGESTVFRLKTFGETGHPAELNQLSFRDNLGKLLEFGHFESSGLMGSWSFQLEVHRHPNPLYVLLFVVEEPIEASLNLRCNHCQYVGWGNHMICNKKYHFVIPSKETMAAFLKLEGGILVSPEKESLSHLVELQGHVLHGFFHSNGFGHLLSINGIESGSDLTGHQVMELWDRLCSGLKARKIGLNDASHKKGMELRLLHGVAKGEPWFGRWGYRFGSGTYGVTQKIYEKALESVRNVPLCLLNHHLTSLNRETPILLSRYQTLSTEPLITLSDLFMFMLHLHSRLPRDNYMNNSRNQIISIDSTNCRWSQKRIQMAIKVVIESLKRVECRWISRQEVRDAARNYIGDTGLLDFVLKSLGNQVVGNYLVRRSLNPVKKVLEYCLEDISNLLPSSNHELTTLQNQYQMGKTTTTTNGHNKITRGQVMKDMVYFYKHILMDYKGVLGPIGILNQIGMASRAILDAKYFIKEYHYIRDTLMKTIQLDGGGKLGIFCTIAWKSHHHNNDIKMPPQECIVVNKNATMSEVYREAERVFREIYWELRDVVVDNQREMAPRVDEMALNGNKGLVLDGNVGVMMNIEVMKYYDDEDSKKKDKRIECECGAKEEDGERMVCCDICEVWQHTRCVGVQHNEEVPRIFLCQSCDQHLIPLSFLP
>Brara.J01481.1(Brassica rapa)
MSNLIRTDLPKKRKRGESRVFRLKTFGETGHPAEMNQFSFRDNLGKLLEFGHFESSGLMGSWSFQLEVHRHPNPLYVLLFVVEEPIEASLNLRCNHCQYVGWGNHMICNKKYHFVIPSKETMAAFLKLEGGICASPEKESLSHLVELQGHVLHGFFHSNGFGHLLSINGIESGSDLTGHQVMELWDRLCSGLKARKIGLNDASHKKGMELRLLHGVAKGEPWFGRWGYRFGSGTYGVTQKIYEKALESVRNVPLCLLNHHLTSLNRETPILLSRYQTLSTEPLITLSDLFMFMLHLHSRLPRDNYMNNSRNQIISIDSTNCRWSQKRIQMAIKVVIESLKRVECRWISRQEVRDAARNYIGDTGLLDFVLKSLGNQVVGNYLVRRSLNPVKKVLEYCLEDISNLLPSSNHELTTLQNQYQMGKTTTATNGHNKITRGQVMKDMVYFYRHILMDYKGVLGPIGILNQIGMASRAILDAKYFIKEYHYMRDTTMKTIQLDGGGKLGIFCTIAWKSHHHNNDIKMPPQECIVVSKSATMSEVCREAERVFREIYWELRDVVVDNQREMTTRVDEMALNGNKGLVLDGNVGVMMNIEVMKYYDDEDSKKKDKRIECECGAKEEDGERMVCCDICEVWQHTRCVGVQHNEEVPRIFLCQSCDQQLIPLSFLP
>Medtr5g040700.1(Medicago truncatula)
MLNIDVVGNKRRKRCGRVFRFKNFGEQGYPLMFNGASFRENVNGLLEYANLESNLKMGMPMWSFQLELNHHPPLYILLFVIEESIEAALNRHCNHCQYVGWGNHFICNKKYHFLLPSKETLSSCTSCENCCDSNGTMNISGKSNKLIELEGHMMHGVFHSNGFGHLLCVNGLETGSNLGGNQIMEFWNRLCNGLQARKVSLNDTSQKRGMELRLVNGIAYSEPWFGRWGYKFGRGCFGVTQSMYQKAIEAIRSMPLYLLTHHIANSNHEIPLIFQRYQTLSDHSLVTLGDLFHYMLELKSRLPRETCIGSFNTSALVETNCRWSPKRIEMATRVIVEALKRTEFRWISRQEVRDAARAYIGDTGLLDFVLKSLGNHVVGNYLVRRSLNPVTKVLEYCLEDISNVYPCHEGLVMSSSSSNKVKDKYKITRGQLMKDMICLYKYILIDTKPIIGSEFLSAIPLAARIILDTKHLIKDYGEVPLQVELGSKEKCNLYCTILLRNVNNVGHNHEYYLNKDIPMPPYECITLKSCATINDLKLEVERNFREIYWGLRSFVVQPNGNLMNAKGNEMVFGMIEVGGKLVLEGWHGDEMGINMVDQICERDPKKGIVECICGTKENDGERMVSCDICEIWQHTRCVRIPNDEEVPHIFLCKRCEQEIVIFPSLP
>augustus_masked-Fvb4-1-processed-gene-196.1	草莓(Fragaria x ananassas)
MSSHNLDLSGSKKRKRGERRVFRFKTFGENGYPAGFFASSFRENVKALLEYGHLESTLCNSASGLKSWSFQLQLHRNAPVHLVLFVVEEPFEASLNRHCKHCQYVGWGKHMVCNKKYHFVLPSTDTMVAAACLVNSKTRGGNNNNYVDTPAGKSSSSLNLVELEGHIMHGVFHSNGFGHLLCVNGAETGSDLAGHQILEFWDRLCTGLRARKVSLNDVSQKRGMELRLIHGVAYSEPWFGRWGYKFGRGTFCVTQQMYQSAIEALQGIPLCLLIHHRAGITCNQLGHDISLIFSRYHALSDHSLVTLGDLFHFMLELKSRLPTDDQNSCIDSYNPGMLVETSCRWSPKRVEMASRVIVEALKRAHFRWVSRQEVRDAARAYIGDTGLLDFVLKSLGNQIVGNYLVRRSLNPVTKVLEYCLDDLSNVSPNQDGNVMTNSKVKGWYKISRFQLMKDMFYLYKYILKDQNLSTSATAGIFSAIPMAVRIILHSKYLVKDYSGGLPQVKLELGPEGKSNIYCTVMIRNSTQVLDHNKMISSNEIALPPYECITLKNNATINDLKLEVERNFKEIYWGLKSFVFETIANSSMDNANGTDMVFGLVEVGGKIVLEGSNKDMRGGGVGLVRELDGPISECGSGNCIVDCPCGAKDDDGERMVCCDICEVWQHTVCVRIPNNEQVPHIFLCNRCEKEIILLPSP
>Gohir.A12G228200(Gossypium hirsutum)
MSSYLDLGGCRKRRRGGERVFKFKTFGENGCPVEFDGSFRDNVKAIVEYGHLEINLCSNGVFSWSFQLEVHRHPPLHVVLFIVEEQIQASSLSSINLHCKHCQYVGWGHHMMCNKKYHFLLPSKDTVAACFNCDETSFDDPNPEKGKFNLVELKGHIMHGVFHSNGFGHLLCVNGMEMGSDQLAGYQIMEFWDRLCTGLQARKVSLNDTSKKRGMELRLLYGVAYGHPWFGRWGYKFGRGCYGVNQPIYQKAIEAIQGIPLCLLNHHLSISNNDISVIFSRYQALSDHSMVTLGDLFHFMLELRSRLPKENSIDSCNPSTVETNCRWSPKRVEAATRVIVEALKKAEFRWVSRQEVRDAARAYIGDTGLLDFVLKSLGNHIVGNYLVRRCLNPVTKVLEYCLEDISTVFPNSEALIINNSKAKPRCKITKVQLMKDIAYLYRHILKDQKATLSTGVFSAIPMATRIILDTKFLVKEYTEELSMKGNSNCSNGKTFKLLCTVISRSDEIDEALMKPLPPYECVCLKENATFDELKQEVEKNFREVYWRLRNFVVETIVNLSVKGSDLVMGSVEMGQKLVFIGSNEDQIGMDDGGGSGIVDCLCGAKEDDGERLISCDICEVWQHTRCVRIPNNEEIPHVFLCKQCEEKIVFLSSLP
>Podel.10G098900(Populus deltoides)
MMSYLDLISSKKRKREERVFRFKIFGENGYPVEFDGSFQQNIKKLLELGHFDRNICSRKPSWSFKLEVIRQPSFHILLFVVEEPIEASLEHHCKHCQHVGWGQNMICNRKYHFVLPSKDTEAAFLNCQDGAISTKDNFNLVQLQGHIMHGIFHSNGFGHLLCVNGMEGGSNLAGCQIMEFWDRLCTGLRARKVSLNDISQKRSMELRLLHGVAFSEPWFGRWGYKFGRGSFGVTQPMHQKAIETIQGMPLCILVHYLGNSNHHIPVILSRYQTVSDHSLVTLGDLFRFMLELKTHLPEENCVDSHIVKPTCRWSPKRVEMATRVIVEALKRAEFRWVSRQDVRDAARAYIGDTGLLDFVLKSLGNHVVGNYLVRRCLNPVTKVLEYCLEDVSNVYPEQQGLVINNSKMKGRYRMTRPQLMKDMLYLYRCILKDQKPTMNQGILSAIPAATRIILDTKYLVKEYNGELPWKIHHIGHEEAGKMTLYCTVFLRDKQESNEGMKKAMPPLECITLKNNATFNELKLEVETKFRELYWGLKSFVVESIMNLNVKGTDLVSELVEVGQKIVLDGSNAESGTINELIYECGVNNRVVDCACGAKEDDGERMISCDICEVWQHSRCVQIPNNQEMPPIFLCSRCEKEIMILPSMP
>Lj2g0004740(lotus japonicus)
MLNVEVIGNKKRKRCGRIFRFKNFGEPGYPVMFTGPSFRENVSALLEFANLESSLSMGVSIWSFQLEVHHHPPLHIFLFVIEEPIEAALNRHCKHCQYVGWGNHFICNKKYHFLLPSKEALATCKSCEGCCDAAIATLMNNGKSQLIELQGHMMHGVFHSNGFGHLVCVNGLETGSNLAGNQIMEFWNRLCNGLQARKVSLNDTSQKRGMELRLVNGVAHSAPWFGRWGYKFGRGSFGVTQSMYHKAIEAIRSLPLYLLTHHIGNSNHEIPIIFSRYQTLSDQSLVTLGDLFYYMLELKSRLPRETSIGASSNAMAETNCRWSPKRIEMATRVIVEALKRTEFRWISRQQVRDAARAYIGDTGLLDFVLKSLGNHVVGNYLVRRSLNPVTKVLEYCLEDISNVYPCKKVKENKYKITRAQLIKDIHYLYKYILIDPKPVIGSEFLSGITLASRIILDTKYFIRDYSGEVPLEVQLGSEGKLSLNCTILLRNNAGPDEYFNKARITYVNAVALNAGPDEYLPPYECIQLKSSATVNDLKVEVERNFREIYWGLRSFVVESSGNLNANGTEMVFGLIEVGGKVVLEGWCGDMMGMNMIEQMCENDPNIGIVDCSCGTKEDDGERMVSCDICEIRQHTRCVGIPNDEQVPHIFLCKRCEQEIVLFPSLP
>VIT_201s0011g06390(Vitis vinifera)
MSQLDLTGCKKRKRGDRVFRFKTFGEKGYPAEFKGSFRENVAALLEFGHIESNMSCGMLCWSFQLELHSHPPAHILLFVVEEPIGASTHRHCNHCKYVGWGHHMICNRKYHFVVPSRETEAVFGHDSNYEGPDSRKGERSIVGVEGHAMHGVIHSNGFGHLLCVNGLEMGSDLAGRHIMDFWDRLCTSLRARKVSIYDISQKKGMDLRLLHGVAYSKPWFGRWGYGFGRGSFGVTQPMYQKAIDAIQGMPLCLLIHHLGSSNHDIPLIFSRYQTLSDHSLVTVGNLFHFMLELKSRLPKETCLDSYNPGISVETTCRWSPKRVEMAARVIVEALRRAEFRWVSRQEVRDAARAYIGDTGLLDFVLKSLGNHIVGNYLVRRSLNPVTKVLEYCLEDISTVFPSDEGLAMNDSKLKARYKITRIQLMKDMFYLYKNILKEQKQTVATGIFSTIPVAARVILDTKYLIKEYCGGQPSEVKVGLKLYCTVVSRNNDEDDDGIEKALPPFECIIFKDNSTVNELKLEVERNFREIYWGLRSFCVESIVNLNAKGSDLVFGLVEAGSELLFEGNDSKVGINNEGIYESGHNNCTVDCPCGAKDDDGERMISCDICEVWQHTRCAQIPNNEEIPHIFLCNQCEQEIILFPSLP
>Potri.010G101300(Populus trichocarpa)
MSYLDLISSKKRKREERVFRFKIFGENGYPVEFDGSFQQNIKKLLELGHFERNICSRMPSWSFKLEVIRQPSFHILLFVVEEPIEASLEHHCKHCQYLGWGQNMICNRKYHFVLPSKDIEAAFLNCQDGAISTKDNFNLVQSRGHLMHGIFHSNGFGHLLCVNGMEGGSNLAGCQIMEFWDRLCTGLRARKVSLNDISQKRSMELRLLHGVAFSEPWFGRWGYKFGRGSFGVTQPMHQKAIETIQGMPLCILVHYLGNSNHHIPVILSRYQTVSDHSLVTLGDLFRFMLELKTHLPEENCVDSHIVKPTCRWSPKRVEMATRVIVEALKRAEFRWVSRQDVRDAARAYIGDTGLLDFVLKSLGNHVVGNYLVRRCLNPVTKVLEYCLEDVSNVHPEQQGLVINNSKMKGRYRMTRPQLMKDMLYLYRCILKDQKPTMNQGILSAIPAATRIILDTKYLVKEYNGELPWKIHHTGHEEAGKMTLYCTVFLRDKQESNEVMKKAMPPLECITLKNNATFNELKLEVERKFRELYWGLKSFVVESIMNLNVKGTDLVSEVVEVGQKIVLEGSNAESGTINELIYECGVNNRVVDCACGAKEDDGERMISCDICEVWQHSRCVQIPNNQEMPPIFLCSRCEKEIMILPSMP
>Manes.17G089400(Manihot esculenta)
MSHLDITNCKKRKRGDKVFRFKTFGEHGYPVEFDGSFRHNVEALLEFGYSENKICRGIPSWSFQLEVSCHPPFHILLFVIEEPIEASVEHHCKHCLYVGWGHHLICNKKYHFVLPSKDTVIAFLNCEGNFDGAISMKGRFNIVEFQGHIMHGVFHSNGFGHLLCVNGMEAGSNLSGRQIMEFWDRLCNGLRARKVSLNDISQKRSMDLRLLHGIAYGEPWFGQWGYKFERGSFGVTRAIYQKAIGTIQAMPLCILVHFLSNSNHDLPAIVSRYQTLSDYSLATLGDLFRFMFELKSRLPDDSCIDSYSTGIMVEPTCRWSPKRIEMATRVIVEALKRAEFRWVSRQEVRDAARAYIGDTGLLDFVLKSLGNRIVGNYLVRRSLNPVTKVLEYCLEDVSNVFPTQESLSINNSKVKARYKITRSQVMQDMFYFYKYIIRDQKQNLNMGILTAIQAAARIILDTKLLAKDYYTEVPSRVELDLEGKLELYCTIVLKNTEPANEGANKAMPPFECISLKTNATCDELKQQVERNFRELYWGFRGLIVESILNLNAKGSDLVFGLVQVGQKILCEGSNKERGMINELIYESDLNNRVIDCPCGTKDDDGERMVSCDVCEVWQHTRCVHIPNHQEIPHIFLCSRCEHEIIILPSIP
>Gorai.008G246900(Gossypium raimondii)
MSSYLDLGGCRKRRRGGEKVFKFKTFGENGCPVEFDGSFRDNVKALVEYGHLEVNLCGNGVFSWSFQLEVHRHPPLHVVLFIVEEQIQASSSSSINLHCKHCQYVGWGHHMMCNKKYHFLLPSKDTVAACFNCDETSFDDPNPEKGKFNLVELKGHIMHGVFHSNGFGHLLCVNGMEMGSDQLAGYQIMEFWDRLCTGLQARKVSLNDSSKKRGMELRLLYGVAYGHPWFGRWGYKFGRGCYGINQPIYQKAIEAIQGIPLCLLNHHLSISNNDISVIFSRYQALSDHSMVTLGDLFHFMLELRSRLPKENSIDSCNPATVETNCRWSPKRVEAATRVIVEALKNAEFRWVSRQEVRDAARAYIGDTGLLDFVLKSLGNHIVGNYLVRRCLNPVTKVLEYCLEDISTVFPNSEALIINNSKAKPRCKITKVQLMKDIAYLYKHILKDQKPTLSTGVFSAIPMATRIILDTKFLVKEYTEELSMKGNSNCSNGKTFKLLCTVISKSDEIDEELKKPLPPYESVCLKENATFDELKQEVQKNFREVYWRLRSFVVETIVNLSVKGLDLVMGSVEMGQKLVFIGSNEDQIGMDDGGGSGIVDCLCGAKEDDGERLISCDICEVWQHTRCVRIPNNEEIPHVFLCKQCEEKIVFLSSLP
>Glyma.02G107600(Glycine max)
MLKVDVVGNKKRKRCGKVFRFKNFGEPGYPVMFNGPFRENVNALLEYANLESNLSMEMPMWSFQLEVHHHPPLHILLFVIEEPIEAALNRHCKHCQYVGWGNHFICNKKYHFVLPSKEALATCTSCEGCCDAVTTINNGKSKLIELQGHMMHGVFHSNGFGHLLCINGLEMGSNLAGNQIMEFWNRLCYGLQARKVSLNDISQKRGMELRLVNGIAYNESWFGHWGYKFGRGCFGVTQSMYHKAIQAIRSMPLYLIIHHIANSNHGIPLIFSRYQTLSDQSLVTLGDLFCYMLDLKSRLPRETCISSYNTNTLAVETNCRWSPKRIEMATRVIVEALKRTKFRWVSRQEVRDAARAYIGDTGLLDFVLKSLGNHVVGNYLVRRSLNPVTKVLEYCLEDISNVHPYDNEGLVMSNKVKDKYKITRAQLMKDMLYLYKYILIDPKPMMGSEFLSAIPLAARIILDTKYFIKDYFGDIPYQVELGSNDKLNLYCTIWLRNNVGSDEYLNKAIMPPHECFTLKRNATINDLKLEVERNFREIYWGLRSFVVESFRNLSVNNETEMVFGLIEVGGKVVLEGWQGDIGINMIEQICESDPNNGIMDCTCGTIEDDGERMVSCDICEIWQHSRCVRIPNDEEIPHIFLCKKCEQEIVLFPSLP
>Caril.06G057300(Carya illinoinensi)
MSHLDLIGSKKRKRGERVFRFKSFGESGYPVEFIGPFRENVKALLEFGHLETNSSREIPSWSFQLEFHRHHPVQILLFVVEEPVEASLNRHCNQCQYVGWGHHMICNKKYHFLLPSKDTVAAYLNCEGNSNNNRAGSGNGKSNLLELQGHIMHGVFHSNGFGHLLSVNGVEMGSDLAGHHIMEFWDRLCTGLRARKVSLNDNSQKRGMELRLLHGLGYGEPWFGRWGYEFARGTFCVTRSMYQKAIEAIQGMPLYLLIHHLGTSNHEIPVIFSRYQALSDHSLVTLGDLFNFMLELKSRLPTENSIDTYNSGITAETNCRWSPKRVEMATRVIVEALKRAEFRWVSRQEVRDAARAYIGDTGLLDFVLKSLGNHIVGNYLVRRSLNPVTKVLEYCLEDISNVLPNQEGSFMTNQRVKERYKISSLQLMKDIFYLYKCILKDRKPALGAGIFSAISVASRIILDSKYLIKEYSGDLPFKVELGFEGKLNIYCTVLLRSNKEVQAEGTEKAMPPYECVTLKNIATIDELKQEVQRNFREMYWGLRSLVVESVLNLNANGTDLVFGLVEVGRKLVFQGSTKEQGIMNGQIYECGLNSHVVDCPCGAKDEDGERMVSCDICEVWQHTRCVRIPNTVEIPHIFLCNRCEQEIVLLPSLP
>BPChr03G04911(Betula platyphylla)
MSHLDLIGSKKRKRGERVFIFKSFGEPGYPVESVGPFRENVKALLEFGHLESSSCGEMPSWSFLLELHRHPPVQILLFVIEEPVEASLINPHCKHCQYAGWGQHMICNKKYHFLLPSKDTRAAYLNCEGNGAAGPANGKSNLVESQGHLMHGVFHSNGFGHLLRVNGLEMGSDLAGHHIMEFWDRLCTGLRARKVSLNDISQKRGMELRLLHGVAYGEAWFSRWGYRFGRGSFCVTQPMYKKAIEAVQGMPMCLLIPHLGTSNHEIPIIFSRYQALSDHSLINLGDLFNFMLELKARLPKENCLDPYNPGILVETTCRWSPKRVEMATRVIIEALKRAEFRWVSRQEVRDAARAYIGDTGLLDFVLKSLGNHIVGNYLVRRSLNPVTKVLEYCLEDVSNVLPTTTQEGLVVTNSKVKARYKITRVQLLKDMFYLYKCILKDQKNSTGILSSIPVAVRIILDSKYLIKEYCGELPLKVELGFQGKLNLYSTVLLRSNGLEGDVEKAMPPYECVTLKNSATIDELKREVQTNFREIYWGLRTFVVESVLNLNGRGTDLVFGLVEVGRKLVLEGSIDEQGIIMRRQIYECGPNELAVDCGCGAKDDDGERMVSCDICEVWQHTRCVRIPDNEEIPHIFLCNRCEQEIVLLPNSLP
>Thecc.03G278400(Theobroma Cacao)
MSSHLDVGAAYCRKRRRGGERVFKFRSFGENGCPVEFDGSFRDNVNALLEYGHLESNLCNGMLSWSFQLEVHRHPPLHTLLFVVEEPIEASISLYCKHCQYVGWGHHMICNKKYHFLLPSKDAVAACFSCGESNLDDPNPEKGKFNLVELQGHIMHGVFHSNGFGHLLCVNGVEMGSDLAGYQIMDFWDRLCTGLQARKVSLNDTSRKRGMELRLLHGVAYGEPWFGRWGYKFGRGCYGVNEPIYQKAIEAIQGMPLCLLNHHLSISYNDISVIFSRYQALADHSMVTLGDLFDFMLGLRSRLPKENSIDSCNPAILVETSCRWSHKRVEAATRVIVEALKRAEFRWVSRQEVRDAARAYIGDTGLLDFVLKSLGNHIVGNYLVRRCLNPVTKVLEYCLEDISTVFPNPETLLLNNSKVKPRCKITKAQLMKDISFLFKHILKEQKPTLSTGIFSSIPMAARIILDTKFLAKEYSEELSMKVKSSLNGKFKLFCTVILRNDEEIDEGLKKPMLPCECVTLQETATINDLKLEVEKNFRQVYWRLRSFVVETIVNLNAKGSDLVLGSVEMGQTIVVVGSNDDQTGMIMNEVMMCEWGLNSRIVECPCGAREDDGERLISCDICEVWQHTRCVRIPNNEEIPHVFLCKQCEEKIMFLPSLP
>Aqcoe3G405900(Aquilegia coerulea)
MTHVNSTSCKRRKRGGKVFGFKTFCDQGNPIDFNGPFRDNIKKLLDFAHSEITLNGGMKCWSFQLELDHHSPVHFSLFIIEELMETSVSCLCHHCQYIGWGHHLICNERFHFVLPSKETALVMTVSSPNYEDNEGLSNTMSGKQNFVELQGHLLHGVLHSDGFGHLICINGIEKGSDLPGKDLMDFWDRICTGLRARTVSVNDAAKKKNMDLRLIHGVAFGEPWFCRWGYRLLHGSYGVTQLMYQKAIEGLQSMPLFLLMQHFSASDYEILAIFNRYQTMSGHSLSTLGHLFCFLQEIKHRLPLDNHTAPVNNGKTDTETACRWSPKRIDMATKVIVEALKRAEFRWVSRQEVRDAARAYIGDTGLLDFVLKSLGNHIVGNFIVRRTVNPVTKVLEYCLEDISNTFCNQEGFPLSSTATKSRSQFTRNQLTNDMLYLYKYIFTEPRPTGLQSAISMATRIILEAKYLVKDYRGELYPKFAFGSEERLKLLCTVSLQNKDSSGHGSSEGNKKALPPYNVVSLPPHATFKELKLEVERSFKETYWGLKSLALSSVKDVDAKESDLVFGLLEAGSSLVFAGSITDRETNVKGIYESKNDSEVLGCPCGAKEDDDGEKLIKCDICEARQQNQCAPINNTEDVPHIFLCSRCEQDIILFPSLP
>Litul.11G028600(Liriodendron tulipifera)
MHMNVGTGGCKKRKRGDQVFRFKTFCDPGHPIDFDGPFRRNIRALLEFGHVERGLISGMQCWSFRLEVHHHPPVHVSLFVVEEAIETSNNRHCGHCQSVGWGHHMICNRRFHFVLPSKETTPATASSKVCSDCENSRETTESTDRMKPNLVDQQGHLMHGVMHSNGFGHLLCVNGIEGGSEFIPGHLIMDFWDRLCTGLRARKVSVSDIAKKRTMDLRLIHGVAYGEPWFGRWGYQFGRGSYGVTQQMYQKAIKVLRSVPLCLLTHHASDPTRQVSTVVSRYQTISGRSMQTLGHLFPYMLELCGRIRLESPIVAHHRSIMTETACRWSSKRVEMAIWVIVEALRKTEFKWVSRQEVRDAARIYIGDTGLLDFVLKSLGNHIVGNYMVRRAMNPVTKVLEYCLQDISNAFPNHEGLWLTNPKTNAARFHVTRVQLMKDMYYLYKYILKDQRSMAGILAAVPTAVRIILDTKHLIKDYKGEELPRKIEASGQETLKILCTVSLRSEQEMEDERKVFPPHELVILPAHATIQELKIEVERSFRDVYWCLRSFIAESIVELDGSSDTDLLYGLIESGSSLVIRGRIMENVISGGIYEGKNDNWTVDCPCGAQEDDGERMISCDICEVWQHTRCVRASDDGPQIFLCSQCEHNIAITPPLL
>Prupe.1G338600(Prunus persica)
MPLYKLPSFLSWPILANTQHTMTSHLDFSGCKKRKRGERVFRFKSFGENGYPVGFVGSSFRENVKALLEYGHVEGGSLCSTSSTGMKCWSFQLQVHRHAPAHVVLFVVEEPIEASLNRHCKQCQYVGWGQHMVCNKKYHFVLPSADTMVAAAACLNCKGAKVSSSVGNGGTAAINGNAGNSSKSLVELEGHMMHGVFHSNGFGHLLCVNGLETGSDLAGHQILEFWDRLCTGLRARKVSLNDVSQKRGMELRLIHGVAYSEPWFGRWGYKFGRASFCVTQQMYQKAIEALQGMPLCLLIHDHLATSNHDIPLIFSRYHTLSDNSLVTLGDLFHFMLELKSRLPPTDQNSCIDSSYNPAMLVETNCRWSPKRVEMATRVIVEALKRAQFRWVSRQEVRDAARAYIGDTGLLDFVLKSLGNHIVGNYLVRRTLNPVTKVLEYCLEDISNHVSPNNQDGLLRNNPKMKAAWYKISKFQLMKDMFYLYKHILKDQKLSTGIFSAIPMAVRIIIDSKYLVKDYCCGEVPMEVELGLQGKSNIYCTVVLTHPDDEEIDHDQNYNKIISNNATLPPYECLSLKNNATVDELKKEVEWNFREIYWGLRGFVVEAIGNLKNAKGTDMIFGLVEAGQKIVVEGSNKDMRGLVKQEMYECGRREYVVDCPCGAKEDDGERMVGCDICEVRQHTLCVRIPNNEQVPNIFLCNRCEGEIILLPSP
>Eucgr.B02649(Eucalyptus grandis)
MSHLDLTACKKRKRGERVFSFKTFGENGYPIEFDGSFLENVKALLELGQPESSSCIGVPCWSFELEINRQPPLHVLLYVIEEPIEASLSRHCKHCLYVGWGQHLICNKKYHFFLLSKDITPASLIFNGDSVDANPVKVKLNLVEAHGHTMHGVFHSNGFGHLMCINGLESGSDLAGFQIMDFWDRLCTGLKARKVSLNDVSYKRGMELRLLHGLAYGEPWFGRWGYRFCRGSFGVTLPMYKKAIEAIQGMPLTLLVHHLGNSSHDVLLIFSRYQSLSDRTLVSLGDLFHFMLELMTRVPKSNFIDSYYSQSFLLETACRWSPKRVEMATRVIIEVLKRAEFRWISRQEVRDAARAYIGDTGLLDFVLKSLGNHVVGKYLVRRSLNPVTKVLEYCLEDVSKASVESEGSVASSSNLRTGSKITRAQLMKDMFCVYKHTFKEHELGSHTHISDNVSLMARIILDSRYLIKEYNGDLPSKLELGLGGKFKLFCTVLLRDYVRCEWKTKLMPPYECIVLKENATVNELKVKVERNFRELYWGLKSFVAESIVNLNTSGLETVFGLVEVGRRLVLEGSVRDQGSTARDVYECGADGGRVVDCACGTKEDDGERMIACAVCEVWQHTWCVQIPNSEEVPGIFICKRCEQVIMVLPSLP
>MD16G1012700(Malus domestica)
MLIRLFDHASSSFSYIHAYIIFLCCLIPINTLMASHLDLSQLSGCKKRKRGERVFRFRSFGENGYPVGLVGSSFRENVKSLLEYGHVEGNLAGHGMQCWSFQLQVHRHAPGHVVLFVIEEPIEASLNHHCKQCQYVGWGQHMVCNKNYHFVLPSSDTMVAACSWNGKGGNASDGGQLLLNPTTTNSRNEGNSMNNLVELEGHMLHGVFHSNGFGHLLCVNGVETGYDLAGHQILDFWDRLCTGLRARKVSLNDVAHKRGMELRLIHGVAYSEPWFGRWGYKFGRGTFCVTQQMYQKAIEALQGIPLCLLIHHLGTSNHEIALIFSRYHTLSDNSLVTLGDLFHFMLELKSRLPPTDHQNPFIDPIYNPGMLMETNCRWSSKRVEMATRVIVEALKRAQFRWVSRQEVRDAARAYVGDTGLLDFVLKSLGNHIVGNYLVRRTLNPVTKVLEYCLEDISNHASPNHRDGFLMHSPKAKAAWYKLSKFRLMKDMFYMYKYILKDQKMSNAGIFSAIPMAVRIILNSKYLVKDYCGEVVPMKVEYLSMDGESNIYCTITLKNNSKEDDDDNSKSIRNNNNAIILQPYECVTLKNNATFDDLKQEVERNFKEIYWGLRGFVVDSIANLNNAKGTDLVFGMVEVGQKIVLEGRSSKKMGGVREMYECGAVNYVVDCPCGAKEDDGERMVSCDICEVRQHTLCVRIPDSEQVPHIFLCNRCEREIILLPSP
