# Supplementary material for: Cytological and Molecular Mechanism of Low Pollen Grain Viability in a Germplasm Line of Double Lotus
Source: Plants (Basel). 2023 Jan 13;12(2):387. doi: 10.3390/plants12020387 (PMC9867118; doi:10.3390/plants12020387)
Supplement: Supplementary file 1 [file plants-12-00387-s001.zip › ΘÖäσèáμûçΣ╗╢/Table S3 all.genes.expression.annot.xls]

id	SJGS1-1_fpkm	SJGS1-2_fpkm	SJGS1-3_fpkm	SJGS2-1_fpkm	SJGS2-2_fpkm	SJGS2-3_fpkm	SJGS1-1_count	SJGS1-2_count	SJGS1-3_count	SJGS2-1_count	SJGS2-2_count	SJGS2-3_count	Symbol	Description	KEGG_A_class	KEGG_B_class	Pathway	K_ID	GO Component	GO Function	GO Process
MSTRG.1002	1.24	0.92	1.67	1.73	1.15	0.17	21.00	16.00	29.00	30.00	20.00	3.00	--	-	-	-	-	-	-	-	-
MSTRG.10025	34.80	33.43	35.31	0.66	0.27	0.06	797.00	816.00	871.00	20.00	8.00	2.00	--	PREDICTED: rho GTPase-activating protein 3-like [Nelumbo nucifera]	-	-	-	-	GO:0009536//plastid;GO:0016020//membrane;GO:0071944//cell periphery	-	GO:0007275//multicellular organism development;GO:0044763//single-organism cellular process;GO:0050794//regulation of cellular process;GO:0050896//response to stimulus
MSTRG.10037	18.46	17.18	18.25	8.15	8.85	7.89	518.28	500.90	521.16	213.66	248.00	220.00	--	Biosynthetic arginine decarboxylase [Actinidia chinensis var. chinensis] [Actinidia chinensis]	-	-	-	-	GO:0009536//plastid	-	GO:0009642//response to light intensity
MSTRG.10046	41.48	42.27	39.62	57.75	52.49	53.94	475.00	496.00	465.00	677.00	616.00	652.00	--	Calmegin [Gossypium arboreum]	-	-	-	-	-	-	-
MSTRG.1005	1.81	1.98	2.68	0.80	0.75	1.09	33.00	37.00	50.00	15.00	14.00	21.00	PRAF1	PH, RCC1 and FYVE domains-containing protein 1-like [Elaeis guineensis]	-	-	-	-	GO:0044444//cytoplasmic part	GO:0003824//catalytic activity;GO:0043169//cation binding	GO:0051220//cytoplasmic sequestering of protein
MSTRG.10093	0.29	0.09	0.47	0.19	0.38	1.29	3.00	1.00	5.00	2.00	4.00	14.00	--	PREDICTED: B-cell receptor-associated protein 31-like [Nelumbo nucifera]	-	-	-	-	-	-	-
MSTRG.10097	14.88	11.48	10.49	9.85	7.02	6.27	310.00	245.00	224.00	210.00	150.00	138.00	--	PREDICTED: nuclear ubiquitous casein and cyclin-dependent kinase substrate 1-like [Nelumbo nucifera]	-	-	-	-	GO:0043231//intracellular membrane-bounded organelle;GO:0044444//cytoplasmic part	-	-
MSTRG.10100	0.80	0.78	2.05	1.70	1.34	2.19	11.00	11.00	29.00	24.00	19.00	32.00	PRAF1	PH, RCC1 and FYVE domains-containing protein 1-like [Elaeis guineensis]	-	-	-	-	GO:0044444//cytoplasmic part	GO:0003824//catalytic activity;GO:0043169//cation binding	GO:0051220//cytoplasmic sequestering of protein
MSTRG.10108	0.17	0.12	0.34	6.63	6.82	4.69	2.00	1.00	10.00	106.00	104.00	99.00	VPS35B	PREDICTED: vacuolar protein sorting-associated protein 35B-like isoform X2 [Nelumbo nucifera]	Cellular Processes	Transport and catabolism	ko04144//Endocytosis	K18468	GO:0005768//endosome;GO:0016020//membrane	-	GO:0008104//protein localization;GO:0016192//vesicle-mediated transport;GO:0044699//single-organism process
MSTRG.10122	3.42	4.10	5.25	2.00	2.28	3.63	59.24	72.11	91.67	33.92	39.68	64.06	--	-	-	-	-	-	-	-	-
MSTRG.10123	6.50	10.99	3.77	5.35	5.11	3.17	42.76	73.93	25.33	36.00	34.32	21.94	--	-	-	-	-	-	-	-	-
MSTRG.1013	0.16	0.69	0.31	0.15	1.08	0.97	2.00	9.00	4.00	2.00	14.00	13.00	--	-	-	-	-	-	-	-	-
MSTRG.10144	1.69	1.54	2.05	1.08	1.31	1.49	29.00	27.00	36.00	19.00	23.00	27.00	--	branched-chain amino acid transport protein [Striga asiatica]	-	-	-	-	-	GO:0016788//hydrolase activity, acting on ester bonds	GO:0008152//metabolic process
MSTRG.10150	0.00	0.00	1.23	0.00	0.00	0.00	0.00	0.00	6.00	0.00	0.00	0.00	--	-	-	-	-	-	-	-	-
MSTRG.10154	3.88	3.35	4.10	1.03	1.03	1.03	96.00	85.00	104.00	26.00	26.00	27.00	--	Retrovirus-related Pol polyprotein from transposon TNT 1-94 [Vitis vinifera]	-	-	-	-	-	-	-
MSTRG.10173	9.91	6.86	11.25	9.01	9.56	8.19	86.00	61.00	100.00	80.00	85.00	75.00	--	Transmembrane protein [Trema orientale]	-	-	-	-	-	-	-
MSTRG.10178	2.12	4.11	3.12	4.55	2.48	2.99	26.00	52.00	38.00	57.00	31.00	39.00	--	early nodulin-20 [Quercus lobata]	-	-	-	-	-	-	-
MSTRG.10183	0.76	0.11	0.21	0.32	0.96	1.44	7.00	1.00	2.00	3.00	9.00	14.00	--	PREDICTED: probable apyrase 5 isoform X2 [Nelumbo nucifera]	-	-	-	-	-	-	-
MSTRG.10188	0.17	0.00	1.85	0.17	0.67	0.00	1.00	0.00	11.00	1.00	4.00	0.00	--	-	-	-	-	-	-	-	-
MSTRG.10201	0.83	0.00	0.31	0.00	0.63	0.46	3.00	0.00	1.00	0.00	2.00	2.00	--	-	-	-	-	-	-	-	-
MSTRG.10204	5.90	5.82	6.91	8.12	7.81	11.27	90.00	91.00	108.00	127.00	122.00	182.00	--	PREDICTED: CDT1-like protein a, chloroplastic [Nelumbo nucifera]	-	-	-	-	-	-	-
MSTRG.10220	351.33	322.94	328.59	135.48	138.56	121.65	3387.00	3190.00	3247.00	1337.00	1369.00	1238.00	--	defective in induced resistance 1 protein [Nicotiana tabacum]	-	-	-	-	GO:0005911//cell-cell junction;GO:0043231//intracellular membrane-bounded organelle	GO:0005515//protein binding;GO:0008289//lipid binding;GO:0046914//transition metal ion binding	GO:0009863//salicylic acid mediated signaling pathway
MSTRG.10235	3.53	5.83	5.98	3.99	3.60	3.87	45.00	76.00	78.00	52.00	47.00	52.00	--	basic leucine zipper/W2 domain protein [Arabidopsis thaliana]	-	-	-	-	GO:0031224//intrinsic component of membrane	-	-
MSTRG.10238	10.56	9.09	9.28	9.03	9.54	9.11	105.00	92.00	94.00	90.00	96.00	95.00	--	Trigger factor [Nymphaea thermarum]	-	-	-	-	-	-	GO:0008104//protein localization;GO:0044237//cellular metabolic process;GO:0044238//primary metabolic process;GO:0071704//organic substance metabolic process
MSTRG.10256	1.31	0.93	1.45	0.03	0.06	0.06	44.00	32.00	50.00	1.00	2.00	2.00	--	PREDICTED: uncharacterized protein LOC109113926 [Nelumbo nucifera]	-	-	-	-	-	-	-
MSTRG.10264	0.79	0.85	1.08	0.31	0.15	0.00	10.00	11.00	14.00	4.00	2.00	0.00	--	Endonuclease/exonuclease/phosphatase, partial [Trema orientale]	-	-	-	-	-	-	-
MSTRG.10268	9.54	8.16	10.02	7.40	7.77	7.18	199.00	174.00	235.00	185.00	182.00	177.00	DMAS1-B	Aldo-keto reductase family 4 member like [Actinidia chinensis var. chinensis] [Actinidia chinensis]	Metabolism;Metabolism;Metabolism;Metabolism;Metabolism	Global and overview maps;Global and overview maps;Carbohydrate metabolism;Carbohydrate metabolism;Lipid metabolism	ko01100//Metabolic pathways;ko01110//Biosynthesis of secondary metabolites;ko00010//Glycolysis / Gluconeogenesis;ko00040//Pentose and glucuronate interconversions;ko00561//Glycerolipid metabolism	K00002;K00002;K00002;K00002;K00002	GO:0016591//DNA-directed RNA polymerase II, holoenzyme	GO:0008135//translation factor activity, RNA binding;GO:0033764//steroid dehydrogenase activity, acting on the CH-OH group of donors, NAD or NADP as acceptor	GO:0006352//DNA-templated transcription, initiation;GO:0006412//translation;GO:0008380//RNA splicing;GO:0010468//regulation of gene expression;GO:0044710//single-organism metabolic process
MSTRG.10273	0.00	0.00	0.00	1.86	0.00	1.11	0.00	0.00	0.00	13.00	0.00	8.00	--	-	-	-	-	-	-	-	-
MSTRG.10281	2.24	1.86	1.97	1.31	1.20	1.17	20.00	17.00	18.00	12.00	11.00	11.00	--	PREDICTED: pentatricopeptide repeat-containing protein At1g63400-like isoform X1 [Nelumbo nucifera]	-	-	-	-	-	-	-
MSTRG.10300	1.29	1.14	0.92	1.49	0.00	0.00	11.00	10.00	8.00	13.00	0.00	0.00	--	-	-	-	-	-	-	-	-
MSTRG.10316	1.61	0.61	0.57	0.00	0.00	0.00	36.00	14.00	13.00	0.00	0.00	0.00	--	Retrovirus-related Pol polyprotein from transposon RE2 [Vitis vinifera]	-	-	-	-	-	-	-
MSTRG.10317	1.69	0.51	0.64	0.25	0.38	0.37	13.00	4.00	5.00	2.00	3.00	3.00	--	-	-	-	-	-	-	-	-
MSTRG.10329	1.81	1.13	1.65	0.53	0.46	0.40	31.00	23.00	42.00	9.00	8.00	10.00	NMAT2	Domain X [Macleaya cordata]	-	-	-	-	GO:0009536//plastid	GO:0003676//nucleic acid binding;GO:0034061//DNA polymerase activity	GO:0006260//DNA replication;GO:0006396//RNA processing;GO:0009791//post-embryonic development
MSTRG.10333	0.16	0.39	0.00	1.25	2.73	3.41	2.00	5.00	0.00	16.00	35.00	45.00	--	Candidapepsin-7 like [Actinidia chinensis var. chinensis] [Actinidia chinensis]	-	-	-	-	-	-	GO:0006950//response to stress;GO:0009628//response to abiotic stimulus;GO:0009719//response to endogenous stimulus;GO:0010033//response to organic substance;GO:0035556//intracellular signal transduction
MSTRG.10350	0.00	0.00	0.16	1.12	0.00	0.15	0.00	0.00	1.00	7.00	0.00	1.00	--	-	-	-	-	-	-	-	-
MSTRG.10387	0.00	0.00	0.00	2.36	1.91	1.74	0.00	0.00	0.00	80.00	65.00	61.00	--	Retrovirus-related Pol polyprotein from transposon TNT 1-94, partial [Nymphaea thermarum]	-	-	-	-	-	GO:0003824//catalytic activity	-
MSTRG.10463	3.30	2.13	3.21	0.93	0.50	0.21	45.00	30.00	46.00	13.00	7.00	3.00	--	chaperone protein dnaJ 13 [Cinnamomum micranthum f. kanehirae]	-	-	-	-	-	-	-
MSTRG.10479	2.41	2.86	1.74	0.92	0.61	1.14	46.00	56.00	34.00	18.00	12.00	23.00	--	PREDICTED: leukocyte receptor cluster member 1 [Nelumbo nucifera]	-	-	-	-	-	-	-
MSTRG.10516	4.83	3.60	3.92	3.60	3.52	3.42	118.00	90.00	98.00	90.00	88.00	88.00	FRS3	PREDICTED: protein FAR1-RELATED SEQUENCE 5-like [Nelumbo nucifera]	-	-	-	-	-	-	-
MSTRG.10535	0.64	0.52	1.45	0.52	0.10	0.20	6.00	5.00	14.00	5.00	1.00	2.00	--	-	-	-	-	-	-	-	-
MSTRG.10560	1.41	1.61	1.03	0.29	0.55	0.31	48.00	56.00	36.00	10.00	19.00	11.00	CPC	PREDICTED: transcription factor TRY-like [Nelumbo nucifera]	-	-	-	-	-	GO:0005488//binding	-
MSTRG.10561	27.72	30.96	30.52	17.24	17.22	21.02	1198.00	1371.00	1352.00	763.00	763.00	959.00	--	flocculation protein FLO11 [Malus domestica]	-	-	-	-	-	-	-
MSTRG.10563	3.74	3.39	3.06	4.35	5.01	5.52	142.00	132.00	119.00	169.00	195.00	221.00	At2g32040	PREDICTED: folate-biopterin transporter 1, chloroplastic [Nelumbo nucifera]	-	-	-	-	GO:0042170//plastid membrane	GO:0008517//folic acid transporter activity;GO:0090484//drug transporter activity	GO:0006835//dicarboxylic acid transport
MSTRG.10565	0.00	0.00	0.00	2.66	2.99	1.86	0.00	0.00	0.00	32.00	36.00	23.00	--	Copia protein [Cajanus cajan]	-	-	-	-	-	-	-
MSTRG.1057	0.00	0.00	0.00	0.12	1.10	0.00	0.00	0.00	0.00	1.00	9.00	0.00	--	-	-	-	-	-	-	-	-
MSTRG.10570	14.38	13.82	15.01	12.07	9.67	11.78	400.00	393.00	430.07	347.00	277.00	346.98	--	PREDICTED: protein TIME FOR COFFEE-like isoform X2 [Nelumbo nucifera]	-	-	-	-	-	-	-
MSTRG.10576	1.12	0.40	0.88	884.79	926.34	858.18	11.00	4.00	8.00	7642.56	8146.57	7736.64	--	Pollen allergen ole e [Trema orientale]	-	-	-	-	-	-	-
MSTRG.10577	0.00	0.00	0.00	65.27	55.53	71.00	0.00	0.00	0.00	303.44	258.43	340.36	--	Pollen allergen ole e [Trema orientale]	-	-	-	-	-	-	-
MSTRG.1058	1.41	1.38	1.03	4.74	3.44	2.25	16.00	16.00	12.00	55.00	40.00	27.00	--	PREDICTED: PRUPE_3G266100 [Prunus dulcis]	-	-	-	-	-	-	-
MSTRG.10588	3.71	4.01	2.40	1.79	0.97	1.43	62.00	64.00	42.00	31.00	17.00	23.00	SYT3	PREDICTED: synaptotagmin-3 [Nelumbo nucifera]	-	-	-	-	GO:0031224//intrinsic component of membrane	GO:0043169//cation binding	GO:0006694//steroid biosynthetic process;GO:0016104//triterpenoid biosynthetic process
MSTRG.10589	0.00	0.00	0.00	0.74	2.95	1.61	0.00	0.00	0.00	4.00	16.00	9.00	PPA4	soluble inorganic pyrophosphatase 4-like [Camellia sinensis]	Metabolism	Energy metabolism	ko00190//Oxidative phosphorylation	K01507	GO:0044444//cytoplasmic part	GO:0016462//pyrophosphatase activity;GO:0046872//metal ion binding	GO:0006793//phosphorus metabolic process
MSTRG.1059	1.72	1.37	0.94	0.43	0.35	0.45	43.00	35.00	24.00	11.00	9.00	12.00	--	Biotin/lipoate A/B protein ligase family [Arabidopsis thaliana]	-	-	-	-	-	-	-
MSTRG.10616	0.77	1.21	1.09	1.47	2.38	1.25	20.00	32.00	29.00	39.00	63.00	34.00	RFS	PREDICTED: galactinol--sucrose galactosyltransferase-like [Nelumbo nucifera]	Metabolism;Metabolism	Global and overview maps;Carbohydrate metabolism	ko01100//Metabolic pathways;ko00052//Galactose metabolism	K06617;K06617	GO:0009536//plastid	GO:0008378//galactosyltransferase activity;GO:0016772//transferase activity, transferring phosphorus-containing groups	GO:0001101//response to acid chemical;GO:0005985//sucrose metabolic process;GO:0006950//response to stress;GO:0009312//oligosaccharide biosynthetic process;GO:0019406//hexitol biosynthetic process
MSTRG.10623	0.06	0.00	0.00	0.66	1.49	0.86	1.00	0.00	0.00	12.00	27.00	16.00	--	-	-	-	-	-	-	-	-
MSTRG.10624	7.10	7.52	8.17	29.66	32.48	31.63	256.00	279.00	301.00	1079.00	1181.00	1215.00	--	-	-	-	-	-	-	-	-
MSTRG.10648	0.47	0.35	0.74	1.10	1.17	1.41	13.00	10.00	21.00	31.00	33.00	41.00	--	zinc finger protein [Macleaya cordata]	-	-	-	-	GO:0043231//intracellular membrane-bounded organelle	GO:0046914//transition metal ion binding;GO:0097159//organic cyclic compound binding	-
MSTRG.10650	0.97	1.42	1.08	3.52	0.59	1.15	8.00	10.00	7.00	19.00	5.00	10.00	--	-	-	-	-	-	-	-	-
MSTRG.10653	2.84	2.59	2.58	0.37	0.74	0.39	90.00	84.00	84.00	12.00	24.00	13.00	--	-	-	-	-	-	-	-	-
MSTRG.10672	1.10	0.95	0.00	0.00	0.00	0.00	9.00	8.00	0.00	0.00	0.00	0.00	--	-	-	-	-	-	-	-	-
MSTRG.10688	18.29	17.86	17.46	2.85	2.62	2.79	1042.00	1043.00	1020.00	166.00	153.00	168.00	SRL2	protein EFR3 homolog B-like isoform X2 [Durio zibethinus]	-	-	-	-	-	-	-
MSTRG.10706	9.28	9.19	10.97	0.43	0.16	0.18	336.00	341.00	407.00	16.00	6.00	7.00	--	Homeobox protein [Actinidia chinensis var. chinensis] [Actinidia chinensis]	-	-	-	-	-	-	-
MSTRG.10708	0.92	0.08	0.25	0.49	0.33	1.43	11.00	1.00	3.00	6.00	4.00	18.00	DIM1A	Ribosomal RNA small subunit methyltransferase [Actinidia chinensis var. chinensis] [Actinidia chinensis]	-	-	-	-	GO:0043231//intracellular membrane-bounded organelle	GO:0008649//rRNA methyltransferase activity	GO:0006364//rRNA processing;GO:0044763//single-organism cellular process
MSTRG.10731	0.79	0.77	1.64	0.00	0.00	0.00	8.00	8.00	17.00	0.00	0.00	0.00	--	PREDICTED: uncharacterized protein LOC104593595 [Nelumbo nucifera]	-	-	-	-	-	-	-
MSTRG.10733	1.29	0.75	1.51	0.25	1.09	0.08	15.00	9.00	18.00	3.00	13.00	1.00	--	-	-	-	-	-	-	-	-
MSTRG.10752	0.62	1.03	0.85	0.12	0.61	0.06	10.00	17.00	14.00	2.00	10.00	1.00	DIT2-1	PREDICTED: ubiquitin domain-containing protein 1-like [Nelumbo nucifera]	-	-	-	-	GO:0044424//intracellular part	-	GO:0016192//vesicle-mediated transport;GO:0061024//membrane organization
MSTRG.10761	10.80	11.93	12.58	12.20	11.93	11.58	289.00	327.00	345.00	334.00	327.00	327.00	LIMYB	PREDICTED: L10-interacting MYB domain-containing protein-like [Nelumbo nucifera]	Metabolism;Metabolism	Global and overview maps;Nucleotide metabolism	ko01100//Metabolic pathways;ko00230//Purine metabolism	K13484;K13484	-	-	-
MSTRG.10797	2.77	2.88	3.79	1.06	1.37	0.79	78.00	71.00	85.00	28.00	47.00	28.00	--	PREDICTED: receptor-like cytosolic serine/threonine-protein kinase RBK2 isoform X2 [Nelumbo nucifera]	-	-	-	-	GO:0005875//microtubule associated complex	GO:0015631//tubulin binding	GO:0007017//microtubule-based process
MSTRG.10813	2.61	1.33	0.66	0.11	1.33	0.22	23.00	12.00	6.00	1.00	12.00	2.00	--	PREDICTED: uncharacterized protein LOC104593602 isoform X1 [Nelumbo nucifera]	-	-	-	-	-	-	-
MSTRG.10834	0.00	0.26	0.20	50.86	46.37	46.55	0.00	5.00	4.00	996.00	909.00	940.00	--	hypothetical protein BVC80_9091g118 [Macleaya cordata]	-	-	-	-	-	-	-
MSTRG.10841	0.21	0.50	2.11	3.82	2.81	3.12	2.00	5.00	21.00	38.00	28.00	32.00	--	-	-	-	-	-	-	-	-
MSTRG.10879	2.08	2.69	2.77	0.20	0.14	0.56	14.00	22.00	23.00	2.00	1.00	4.00	--	-	-	-	-	-	-	-	-
MSTRG.10897	1.42	1.34	1.44	0.10	0.82	0.35	27.00	26.00	28.00	2.00	16.00	7.00	--	PREDICTED: leucine-rich repeat receptor-like serine/threonine-protein kinase BAM1 [Nelumbo nucifera]	-	-	-	-	-	-	-
MSTRG.1091	1.38	0.67	0.67	1.29	0.51	1.09	24.00	12.00	12.00	23.00	9.00	20.00	--	-	-	-	-	-	-	-	-
MSTRG.10911	14.96	13.75	17.14	0.40	0.58	0.17	202.00	179.00	214.00	6.00	7.00	2.00	--	PREDICTED: E3 ubiquitin-protein ligase SHPRH [Nelumbo nucifera]	-	-	-	-	-	GO:0017111//nucleoside-triphosphatase activity;GO:0032550//purine ribonucleoside binding;GO:0046914//transition metal ion binding	-
MSTRG.10913	0.83	0.30	1.41	0.07	0.22	0.36	11.00	4.00	19.00	1.00	3.00	5.00	--	-	-	-	-	-	-	-	-
MSTRG.10922	0.21	0.42	1.25	0.00	0.21	0.20	1.00	2.00	6.00	0.00	1.00	1.00	--	PREDICTED: WD repeat-containing protein 89 homolog [Nelumbo nucifera]	-	-	-	-	-	-	-
MSTRG.10923	0.65	0.87	0.81	0.00	0.12	0.11	11.00	15.00	14.00	0.00	2.00	2.00	GTS1	WD40 repeat [Macleaya cordata]	-	-	-	-	-	-	GO:0043170//macromolecule metabolic process;GO:0044238//primary metabolic process
MSTRG.1093	2.20	2.45	3.05	1.55	1.05	1.02	43.00	49.00	61.00	31.00	21.00	21.00	CPK13	Calcium-dependent protein kinase 3 [Vitis vinifera]	Organismal Systems	Environmental adaptation	ko04626//Plant-pathogen interaction	K13412	GO:0016020//membrane	GO:0004674//protein serine/threonine kinase activity;GO:0032550//purine ribonucleoside binding;GO:0046872//metal ion binding	GO:0006468//protein phosphorylation
MSTRG.10935	3.14	2.05	2.04	0.09	0.43	0.74	36.00	24.00	24.00	1.00	5.00	9.00	PEX22	PREDICTED: peroxisome biogenesis protein 22-like isoform X1 [Nelumbo nucifera]	-	-	-	-	GO:0016020//membrane	-	GO:0051234//establishment of localization
MSTRG.10941	13.21	9.51	13.41	7.95	6.34	6.83	297.00	219.00	309.00	183.00	146.00	162.00	RALF	PREDICTED: rapid alkalinization factor-like [Nelumbo nucifera]	-	-	-	-	GO:0005576//extracellular region;GO:0005618//cell wall;GO:0005911//cell-cell junction	GO:0005102//receptor binding;GO:0060089//molecular transducer activity	GO:0006575//cellular modified amino acid metabolic process;GO:0006595//polyamine metabolic process;GO:0006725//cellular aromatic compound metabolic process;GO:0019932//second-messenger-mediated signaling;GO:0048588//developmental cell growth
MSTRG.10945	0.37	1.43	0.95	0.00	0.00	0.00	3.00	12.00	8.00	0.00	0.00	0.00	--	-	-	-	-	-	-	-	-
MSTRG.10980	1.72	0.88	1.59	4.51	4.46	5.32	69.00	35.00	64.00	182.00	184.00	222.00	CUL1	cullin-1-like [Elaeis guineensis]	-	-	-	-	GO:0000151//ubiquitin ligase complex;GO:0000228//nuclear chromosome;GO:0015630//microtubule cytoskeleton;GO:0044444//cytoplasmic part	GO:0044389//ubiquitin-like protein ligase binding	GO:0001101//response to acid chemical;GO:0006498//N-terminal protein lipidation;GO:0006865//amino acid transport;GO:0007059//chromosome segregation;GO:0009755//hormone-mediated signaling pathway;GO:0009793//embryo development ending in seed dormancy;GO:0009888//tissue development;GO:0010467//gene expression;GO:0016482//cytoplasmic transport;GO:0019941//modification-dependent protein catabolic pro…
MSTRG.10992	7.72	8.53	8.43	9.81	7.62	8.72	83.00	94.00	93.00	108.00	84.00	99.00	TBL13	Protein trichome birefringence-like 13 [Morella rubra]	-	-	-	-	GO:0009536//plastid;GO:0031224//intrinsic component of membrane	-	-
MSTRG.110	2.41	4.12	3.59	4.60	3.59	5.03	33.00	57.00	53.00	66.00	53.00	75.00	--	Amino-acid permease BAT1 [Capsicum annuum]	-	-	-	-	GO:0016020//membrane	-	GO:0044765//single-organism transport
MSTRG.11029	2.48	2.65	2.92	4.40	4.22	5.44	88.00	72.00	106.00	80.00	75.00	99.00	RPL23	DEAD-box ATP-dependent RNA helicase 30 [Vitis vinifera]	Genetic Information Processing	Translation	ko03013//RNA transport	K14292	GO:0009536//plastid;GO:0015934//large ribosomal subunit	GO:0003676//nucleic acid binding;GO:0005198//structural molecule activity;GO:0017111//nucleoside-triphosphatase activity;GO:0032550//purine ribonucleoside binding	GO:0003006//developmental process involved in reproduction;GO:0009451//RNA modification;GO:0010467//gene expression;GO:0022613//ribonucleoprotein complex biogenesis
MSTRG.11032	6.14	5.47	5.63	2.86	2.58	3.29	212.00	198.00	201.00	103.00	93.00	120.00	At4g27220	PREDICTED: probable disease resistance protein At4g27220 [Nelumbo nucifera]	Organismal Systems	Environmental adaptation	ko04626//Plant-pathogen interaction	K13459	-	-	-
MSTRG.11087	3.16	3.53	3.25	1.92	1.95	2.64	180.00	182.00	153.00	124.00	115.00	147.00	HHP5	PREDICTED: heptahelical transmembrane protein 4-like [Nelumbo nucifera]	-	-	-	-	GO:0031224//intrinsic component of membrane;GO:0043231//intracellular membrane-bounded organelle	GO:0060089//molecular transducer activity	GO:0009719//response to endogenous stimulus;GO:0034285//response to disaccharide
MSTRG.11122	0.00	0.65	0.00	0.86	0.86	1.88	0.00	3.00	0.00	4.00	4.00	9.00	--	-	-	-	-	-	-	-	-
MSTRG.11137	0.30	0.41	0.59	4.24	2.59	4.17	5.00	7.00	10.00	72.00	44.00	73.00	UGT71E1	PREDICTED: UDP-glycosyltransferase 71K1-like [Nelumbo nucifera]	-	-	-	-	-	GO:0016740//transferase activity	-
MSTRG.11175	0.00	0.00	0.00	0.11	0.00	0.00	0.00	0.00	0.00	1.00	0.00	0.00	--	-	-	-	-	-	-	-	-
MSTRG.11208	2.84	3.54	2.35	2.44	3.48	3.46	62.00	78.00	52.00	54.00	78.00	79.00	MSH4	PREDICTED: DNA mismatch repair protein MSH4 [Nelumbo nucifera]	-	-	-	-	GO:0044428//nuclear part	GO:0097159//organic cyclic compound binding;GO:1901363//heterocyclic compound binding	GO:0006281//DNA repair;GO:0007059//chromosome segregation;GO:0007127//meiosis I;GO:0051276//chromosome organization;GO:0065007//biological regulation
MSTRG.11209	0.00	0.00	0.00	0.00	1.80	0.00	0.00	0.00	0.00	0.00	6.00	0.00	--	-	-	-	-	-	-	-	-
MSTRG.11210	1.03	1.00	0.77	1.08	1.31	0.22	13.00	13.00	10.00	14.00	17.00	3.00	At1g55760	PREDICTED: BTB/POZ domain-containing protein At1g55760-like [Nelumbo nucifera]	-	-	-	-	GO:0031461//cullin-RING ubiquitin ligase complex	GO:0005488//binding	GO:0003002//regionalization;GO:0003006//developmental process involved in reproduction;GO:0006625//protein targeting to peroxisome;GO:0009062//fatty acid catabolic process;GO:0032446//protein modification by small protein conjugation;GO:0048193//Golgi vesicle transport
MSTRG.11256	3.66	4.68	4.14	2.15	1.53	3.06	152.00	199.00	176.00	91.14	65.11	134.00	TBL35	PREDICTED: protein trichome birefringence-like 35 [Nelumbo nucifera]	-	-	-	-	GO:0043231//intracellular membrane-bounded organelle	-	GO:0044085//cellular component biogenesis;GO:0045491//xylan metabolic process
MSTRG.11262	0.98	0.88	1.40	1.33	1.84	0.93	13.00	12.00	19.00	18.00	25.00	13.00	Mge2	GrpE nucleotide exchange factor [Macleaya cordata]	-	-	-	-	GO:0043231//intracellular membrane-bounded organelle;GO:0044444//cytoplasmic part	GO:0046914//transition metal ion binding	GO:0006221//pyrimidine nucleotide biosynthetic process;GO:0006605//protein targeting;GO:0009408//response to heat
MSTRG.11270	0.00	0.00	0.13	0.50	0.39	0.47	0.00	0.00	2.00	7.00	4.00	5.00	PHO1-H5	PREDICTED: phosphate transporter PHO1 homolog 3-like isoform X2 [Nelumbo nucifera]	-	-	-	-	-	-	-
MSTRG.11289	0.92	1.61	1.73	2.09	2.57	1.27	15.00	27.00	29.00	35.00	43.00	22.00	--	Ribonuclease H-like domain containing protein [Trema orientale]	-	-	-	-	GO:0009536//plastid	-	-
MSTRG.11294	0.39	1.13	0.38	0.00	0.00	0.51	5.00	15.00	5.00	0.00	0.00	7.00	PSKR2	phytosulfokine receptor 2 [Rosa chinensis]	-	-	-	-	GO:0016020//membrane;GO:0044464//cell part	GO:0016301//kinase activity;GO:0038023//signaling receptor activity	GO:0044237//cellular metabolic process;GO:0044699//single-organism process;GO:0050896//response to stimulus
MSTRG.11302	5.53	4.87	6.98	4.87	6.03	6.26	61.00	55.00	79.00	55.00	68.00	73.00	--	PREDICTED: uncharacterized protein LOC104590568 [Nelumbo nucifera]	-	-	-	-	-	-	-
MSTRG.11305	1.74	2.18	3.76	44.83	39.92	38.64	14.00	18.00	31.00	369.00	329.00	328.00	--	-	-	-	-	-	-	-	-
MSTRG.11313	436.29	448.08	518.69	1073.91	1096.67	1049.77	3765.00	3962.00	4588.00	9487.00	9699.00	9563.00	pKIWI503	metallothionein-like protein 3 [Nelumbo nucifera]	-	-	-	-	-	GO:0046914//transition metal ion binding	GO:0006605//protein targeting;GO:0006970//response to osmotic stress;GO:0007275//multicellular organism development;GO:0009653//anatomical structure morphogenesis;GO:0009746//response to hexose;GO:0009891//positive regulation of biosynthetic process;GO:0010038//response to metal ion;GO:0032535//regulation of cellular component size;GO:0042044//fluid transport;GO:0043067//regulation of programmed …
MSTRG.11338	0.77	1.35	1.80	0.75	1.05	0.29	5.00	9.00	12.00	5.00	7.00	2.00	--	LITAF-domain-containing protein [Zostera marina]	-	-	-	-	-	-	GO:0044763//single-organism cellular process;GO:0050794//regulation of cellular process;GO:0051716//cellular response to stimulus
MSTRG.11339	1.60	0.47	1.71	0.00	0.00	0.00	10.00	3.00	11.00	0.00	0.00	0.00	--	-	-	-	-	-	-	-	-
MSTRG.1134	0.00	1.50	0.15	0.75	0.00	0.15	0.00	10.00	1.00	5.00	0.00	1.00	--	-	-	-	-	-	-	-	-
MSTRG.11364	2.00	3.58	3.33	2.52	3.09	3.23	24.00	44.00	41.00	31.00	38.00	41.00	--	PREDICTED: L10-interacting MYB domain-containing protein-like [Nelumbo nucifera]	-	-	-	-	-	-	GO:0006952//defense response
MSTRG.11372	0.99	0.61	1.95	0.21	0.74	0.36	22.00	20.00	64.00	8.00	18.00	10.00	PSKR2	PREDICTED: phytosulfokine receptor 2-like [Nelumbo nucifera]	-	-	-	-	GO:0009536//plastid;GO:0016020//membrane	GO:0004672//protein kinase activity;GO:0005488//binding;GO:0016491//oxidoreductase activity;GO:0016787//hydrolase activity;GO:0038023//signaling receptor activity	GO:0006464//cellular protein modification process;GO:0006796//phosphate-containing compound metabolic process;GO:0006950//response to stress;GO:0007165//signal transduction
MSTRG.11383	0.00	0.00	0.00	0.39	1.01	0.38	0.00	0.00	0.00	5.00	13.00	5.00	--	-	-	-	-	-	-	-	-
MSTRG.11399	1.94	0.92	2.03	2.28	2.14	1.02	23.00	14.00	26.00	28.00	26.00	15.00	--	Trigger factor like [Actinidia chinensis var. chinensis] [Actinidia chinensis]	-	-	-	-	-	-	-
MSTRG.11416	2.13	1.77	0.73	0.00	0.21	0.10	20.00	17.00	7.00	0.00	2.00	1.00	TAX2	signaling peptide TAXIMIN 2-like [Quercus lobata]	-	-	-	-	-	-	-
MSTRG.11440	1.68	2.42	1.35	2.63	2.21	2.15	17.00	24.00	14.00	27.00	23.00	23.00	--	PREDICTED: protein sym-1 [Nelumbo nucifera]	Cellular Processes	Transport and catabolism	ko04146//Peroxisome	K13347	GO:0009526//plastid envelope;GO:0031224//intrinsic component of membrane;GO:0044439//peroxisomal part	-	-
MSTRG.11442	0.00	0.00	0.00	0.28	1.12	0.14	0.00	0.00	0.00	2.00	8.00	1.00	--	PREDICTED: aldehyde dehydrogenase family 3 member F1-like isoform X2 [Nelumbo nucifera]	Metabolism;Metabolism;Metabolism;Metabolism;Metabolism;Metabolism;Metabolism;Metabolism;Metabolism;Metabolism;Metabolism;Metabolism;Metabolism;Metabolism	Global and overview maps;Global and overview maps;Carbohydrate metabolism;Lipid metabolism;Carbohydrate metabolism;Amino acid metabolism;Amino acid metabolism;Carbohydrate metabolism;Lipid metabolism;Amino acid metabolism;Metabolism of other amino acids;Amino acid metabolism;Amino acid metabolism;Metabolism of terpenoids and polyketides	ko01100//Metabolic pathways;ko01110//Biosynthesis of secondary metabolites;ko00010//Glycolysis / Gluconeogenesis;ko00561//Glycerolipid metabolism;ko00620//Pyruvate metabolism;ko00330//Arginine and proline metabolism;ko00380//Tryptophan metabolism;ko00053//Ascorbate and aldarate metabolism;ko00071//Fatty acid degradation;ko00280//Valine, leucine and isoleucine degradation;ko00410//beta-Alanine met…	K00128;K00128;K00128;K00128;K00128;K00128;K00128;K00128;K00128;K00128;K00128;K00128;K00128;K00128	GO:0005911//cell-cell junction;GO:0043231//intracellular membrane-bounded organelle	GO:0016620//oxidoreductase activity, acting on the aldehyde or oxo group of donors, NAD or NADP as acceptor	GO:0006970//response to osmotic stress;GO:0007154//cell communication;GO:0009414//response to water deprivation;GO:0009605//response to external stimulus;GO:0044710//single-organism metabolic process;GO:0051716//cellular response to stimulus
MSTRG.11459	1.41	1.08	0.88	1.08	0.98	1.05	14.00	11.00	9.00	11.00	10.00	11.00	--	PREDICTED: uncharacterized protein LOC104590580 [Nelumbo nucifera]	-	-	-	-	-	-	-
MSTRG.11466	5.11	5.55	6.20	2.30	2.36	4.18	119.00	144.00	137.00	58.00	66.00	94.00	RPL23	DEAD-box ATP-dependent RNA helicase 30 [Jatropha curcas]	Genetic Information Processing	Transcription	ko03040//Spliceosome	K12823	GO:0009536//plastid;GO:0015934//large ribosomal subunit	GO:0003676//nucleic acid binding;GO:0005198//structural molecule activity;GO:0017111//nucleoside-triphosphatase activity;GO:0032550//purine ribonucleoside binding	GO:0003006//developmental process involved in reproduction;GO:0009451//RNA modification;GO:0010467//gene expression;GO:0022613//ribonucleoprotein complex biogenesis
MSTRG.11474	0.72	1.01	0.66	0.53	0.22	0.77	16.00	23.00	15.00	12.00	5.00	18.00	RPL18	PREDICTED: 60S ribosomal protein L18-3 [Nelumbo nucifera]	Genetic Information Processing	Translation	ko03010//Ribosome	K02883	GO:0030529//intracellular ribonucleoprotein complex	GO:0005198//structural molecule activity	GO:0010467//gene expression
MSTRG.11481	1.94	0.77	1.36	1.60	1.42	1.26	32.00	13.00	23.00	27.00	24.00	22.00	--	PREDICTED: DNA replication complex GINS protein SLD5 [Nelumbo nucifera]	-	-	-	-	-	-	-
MSTRG.11486	0.92	0.82	1.12	0.45	1.34	0.36	12.00	11.00	15.00	6.00	18.00	5.00	--	-	-	-	-	-	-	-	-
MSTRG.115	3.12	2.59	2.68	0.39	0.11	0.11	55.00	45.00	47.00	7.00	2.00	2.00	--	-	-	-	-	-	-	-	-
MSTRG.11507	271.21	291.52	290.46	0.83	1.31	0.69	2230.00	2456.00	2448.00	7.00	11.00	6.00	--	-	-	-	-	-	-	-	-
MSTRG.11534	14.06	14.53	15.07	10.59	9.80	9.58	424.00	449.00	466.00	327.00	303.00	305.00	SYNC1	PREDICTED: asparagine--tRNA ligase, cytoplasmic 1-like [Nelumbo nucifera]	Genetic Information Processing	Translation	ko00970//Aminoacyl-tRNA biosynthesis	K01893	GO:0009536//plastid	GO:0004812//aminoacyl-tRNA ligase activity;GO:0032550//purine ribonucleoside binding	GO:0003006//developmental process involved in reproduction;GO:0006418//tRNA aminoacylation for protein translation;GO:0010038//response to metal ion
MSTRG.11537	2.85	2.06	1.74	1.41	1.68	2.50	56.00	41.00	38.00	31.00	34.00	52.00	--	PREDICTED: serine acetyltransferase 5-like [Nelumbo nucifera]	-	-	-	-	GO:0031976//plastid thylakoid	GO:0016412//serine O-acyltransferase activity	GO:0001101//response to acid chemical;GO:0006563//L-serine metabolic process;GO:0006605//protein targeting;GO:0006739//NADP metabolic process;GO:0006950//response to stress;GO:0009694//jasmonic acid metabolic process;GO:0009755//hormone-mediated signaling pathway;GO:0043067//regulation of programmed cell death;GO:0051707//response to other organism
MSTRG.1154	6.28	9.40	4.49	3.41	3.54	5.29	45.00	69.00	33.00	25.00	26.00	40.00	Lyrm4	PREDICTED: LYR motif-containing protein 4 [Nelumbo nucifera]	-	-	-	-	-	-	-
MSTRG.11545	5.19	4.96	4.95	2.45	2.20	1.43	192.92	189.14	188.70	93.49	83.97	56.32	--	PREDICTED: E3 ubiquitin-protein ligase RHF1A-like [Populus euphratica]	-	-	-	-	-	-	-
MSTRG.11546	2.00	1.44	2.19	0.66	0.41	1.00	43.08	31.86	48.30	14.51	9.03	22.68	--	Cdk-activating kinase assembly factor [Trema orientale]	-	-	-	-	-	-	-
MSTRG.11559	3.46	3.99	3.81	2.88	3.81	3.99	85.00	100.00	94.00	73.00	98.00	105.00	--	-	-	-	-	-	-	-	-
MSTRG.11579	0.88	0.35	2.24	1.04	0.34	0.00	5.00	2.00	13.00	6.00	2.00	0.00	--	-	-	-	-	-	-	-	-
MSTRG.116	1.39	0.00	0.00	0.00	0.00	0.00	5.00	0.00	0.00	0.00	0.00	0.00	--	-	-	-	-	-	-	-	-
MSTRG.11601	1.65	1.20	0.58	1.18	2.27	0.26	22.34	16.59	8.02	16.31	31.37	3.64	--	PREDICTED: serine-type endopeptidase [Prunus dulcis]	-	-	-	-	GO:0031224//intrinsic component of membrane;GO:0044464//cell part	-	GO:0010243//response to organonitrogen compound
MSTRG.1163	2.88	1.75	1.45	0.39	0.00	0.00	29.00	18.00	15.00	4.00	0.00	0.00	--	PREDICTED: U-box domain-containing protein 12-like [Nelumbo nucifera]	-	-	-	-	-	-	-
MSTRG.11640	1.22	1.11	1.38	2.61	1.82	3.58	22.00	21.00	27.00	45.00	32.00	69.00	--	Copia protein [Cajanus cajan]	-	-	-	-	-	-	GO:0044237//cellular metabolic process
MSTRG.11650	5.97	7.68	8.58	0.00	0.00	0.00	72.00	84.00	93.00	0.00	0.00	0.00	--	PREDICTED: zinc transporter 8-like [Nelumbo nucifera]	-	-	-	-	GO:0016020//membrane	-	GO:0006829//zinc II ion transport;GO:0044763//single-organism cellular process
MSTRG.11653	25.48	25.89	25.71	23.66	25.95	24.00	549.66	572.26	568.48	522.43	573.72	546.67	ZIP8	PREDICTED: zinc transporter 8-like [Nelumbo nucifera]	-	-	-	-	GO:0016020//membrane	GO:0016491//oxidoreductase activity;GO:0046915//transition metal ion transmembrane transporter activity	GO:0006829//zinc II ion transport;GO:0009267//cellular response to starvation;GO:0010038//response to metal ion;GO:0042044//fluid transport
MSTRG.11654	0.22	0.40	0.14	0.24	0.00	0.25	2.38	4.38	1.55	2.57	0.00	2.77	ZIP1	PREDICTED: zinc transporter 8-like [Nelumbo nucifera]	-	-	-	-	GO:0016020//membrane	GO:0016491//oxidoreductase activity;GO:0046915//transition metal ion transmembrane transporter activity	GO:0006829//zinc II ion transport;GO:0009267//cellular response to starvation;GO:0010038//response to metal ion;GO:0042044//fluid transport
MSTRG.11672	2.25	2.37	1.78	3.00	2.37	3.20	69.00	69.00	53.00	85.00	71.00	108.00	TYW1	plant/F20M13-60 protein [Medicago truncatula]	-	-	-	-	GO:0031984//organelle subcompartment;GO:0043231//intracellular membrane-bounded organelle	GO:0003824//catalytic activity;GO:0032553//ribonucleotide binding;GO:0046914//transition metal ion binding;GO:0051536//iron-sulfur cluster binding	GO:0006399//tRNA metabolic process;GO:0044710//single-organism metabolic process
MSTRG.11683	3.05	2.24	2.46	0.04	0.17	0.13	69.00	52.00	57.00	1.00	4.00	3.00	--	-	-	-	-	-	-	-	-
MSTRG.1173	1.23	0.84	1.77	1.36	0.52	1.11	23.00	16.00	34.00	26.00	10.00	22.00	TY3B-G	Transposon Ty3-I Gag-Pol polyprotein [Vitis vinifera]	-	-	-	-	-	-	-
MSTRG.11732	0.96	1.14	1.08	1.48	1.68	1.57	14.00	17.00	16.00	22.00	25.00	24.00	--	-	-	-	-	-	-	-	-
MSTRG.11759	0.00	0.00	0.00	0.00	0.75	1.21	0.00	0.00	0.00	0.00	3.00	5.00	--	-	-	-	-	-	-	-	-
MSTRG.11760	0.25	0.50	0.25	1.24	0.00	0.96	1.00	2.00	1.00	5.00	0.00	4.00	--	-	-	-	-	-	-	-	-
MSTRG.11762	1.43	1.12	2.59	2.03	1.26	2.92	20.00	16.00	37.00	29.00	18.00	43.00	SBT4.15	PREDICTED: subtilisin-like protease SBT4.14 [Nelumbo nucifera]	-	-	-	-	-	-	-
MSTRG.11794	0.17	1.02	0.17	1.36	2.04	1.48	1.00	6.00	1.00	8.00	12.00	9.00	--	-	-	-	-	-	-	-	-
MSTRG.11804	0.00	0.86	0.99	0.00	0.00	0.00	0.00	7.00	8.00	0.00	0.00	0.00	--	-	-	-	-	-	-	-	-
MSTRG.11812	0.00	0.00	0.14	0.61	0.26	0.00	0.00	0.00	1.39	5.85	2.51	0.00	--	PREDICTED: protein FAM135B-like isoform X2 [Nelumbo nucifera]	-	-	-	-	-	GO:0016772//transferase activity, transferring phosphorus-containing groups	GO:0006796//phosphate-containing compound metabolic process
MSTRG.11829	3.23	2.82	3.07	1.37	0.77	1.45	78.00	70.00	76.00	34.00	19.00	37.00	RPL18B	60S ribosomal protein L18-2 [Cajanus cajan]	Genetic Information Processing	Translation	ko03010//Ribosome	K02883	GO:0005911//cell-cell junction;GO:0009536//plastid;GO:0015934//large ribosomal subunit;GO:0031090//organelle membrane	GO:0005488//binding	GO:0044238//primary metabolic process;GO:0044249//cellular biosynthetic process;GO:1901576//organic substance biosynthetic process
MSTRG.11836	1.46	2.11	1.47	1.32	0.98	1.00	29.00	43.00	30.00	27.00	20.00	21.00	GPAT9	PREDICTED: B3 domain-containing protein Os01g0723500-like isoform X3 [Nelumbo nucifera]	Metabolism;Metabolism;Metabolism;Metabolism	Global and overview maps;Global and overview maps;Lipid metabolism;Lipid metabolism	ko01100//Metabolic pathways;ko01110//Biosynthesis of secondary metabolites;ko00564//Glycerophospholipid metabolism;ko00561//Glycerolipid metabolism	K13506;K13506;K13506;K13506	GO:0016020//membrane;GO:0043231//intracellular membrane-bounded organelle	GO:0008374//O-acyltransferase activity	GO:0006281//DNA repair;GO:0006641//triglyceride metabolic process;GO:0046339//diacylglycerol metabolic process;GO:0046471//phosphatidylglycerol metabolic process
MSTRG.11843	7.00	6.83	9.70	15.11	14.01	17.79	38.00	38.00	54.00	84.00	78.00	102.00	--	Alba DNA/RNA-binding protein [Theobroma cacao]	-	-	-	-	GO:0044444//cytoplasmic part	GO:0003676//nucleic acid binding	-
MSTRG.11851	13.08	11.26	11.58	0.00	0.00	0.00	205.00	184.00	184.00	0.00	0.00	0.00	BHLH25	PREDICTED: transcription factor bHLH25-like isoform X2 [Nelumbo nucifera]	-	-	-	-	-	-	-
MSTRG.11852	2.76	4.33	3.98	4.37	4.87	2.16	40.58	65.16	59.89	65.63	73.32	33.49	--	hypothetical protein EUGRSUZ_H05083 [Eucalyptus grandis]	-	-	-	-	-	-	-
MSTRG.11853	8.01	5.77	5.52	7.68	6.32	6.24	212.42	156.84	150.11	208.37	171.68	174.51	--	hypothetical protein TorRG33x02_206630 [Trema orientale]	-	-	-	-	-	-	-
MSTRG.11863	0.07	0.13	0.00	249.47	244.10	229.95	1.00	2.00	0.00	3718.03	3642.02	3534.00	ASP	PREDICTED: miraculin-like [Nelumbo nucifera]	-	-	-	-	GO:0005576//extracellular region	-	GO:0006950//response to stress;GO:0009987//cellular process;GO:0019538//protein metabolic process
MSTRG.11872	3.66	3.15	4.11	2.00	2.09	1.46	95.00	82.00	109.00	52.00	55.00	40.00	--	-	-	-	-	-	-	-	-
MSTRG.11876	0.00	1.44	0.00	0.00	0.00	0.00	0.00	8.00	0.00	0.00	0.00	0.00	--	-	-	-	-	-	-	-	-
MSTRG.11878	0.00	0.00	0.00	3.30	1.73	2.69	0.00	0.00	0.00	19.00	10.00	16.00	--	-	-	-	-	-	-	-	-
MSTRG.11894	1.99	1.35	2.05	1.35	0.66	1.08	56.00	39.00	59.00	39.00	19.00	32.00	acy1	PREDICTED: aminoacylase-1 [Nelumbo nucifera]	Metabolism;Metabolism;Metabolism;Metabolism;Metabolism	Global and overview maps;Global and overview maps;Global and overview maps;Global and overview maps;Amino acid metabolism	ko01100//Metabolic pathways;ko01110//Biosynthesis of secondary metabolites;ko01230//Biosynthesis of amino acids;ko01210//2-Oxocarboxylic acid metabolism;ko00220//Arginine biosynthesis	K14677;K14677;K14677;K14677;K14677	GO:0043231//intracellular membrane-bounded organelle	GO:0043169//cation binding;GO:0070011//peptidase activity, acting on L-amino acid peptides	GO:0000097//sulfur amino acid biosynthetic process;GO:0008380//RNA splicing;GO:0019538//protein metabolic process
MSTRG.119	15.28	11.09	15.37	34.52	28.42	31.03	160.00	119.00	165.00	370.00	305.00	343.00	--	-	-	-	-	-	-	-	-
MSTRG.11907	2.94	3.21	5.35	1.74	1.07	2.16	67.00	75.00	125.00	40.49	25.00	52.00	SEC31B	PREDICTED: protein transport protein SEC31 homolog B-like [Nelumbo nucifera]	Genetic Information Processing	Folding, sorting and degradation	ko04141//Protein processing in endoplasmic reticulum	K14005	-	-	-
MSTRG.11916	2.06	1.85	2.47	1.15	1.34	1.63	49.00	36.00	46.00	25.00	29.00	33.00	DRG3	PREDICTED: developmentally-regulated G-protein 3 [Nelumbo nucifera]	-	-	-	-	GO:0043231//intracellular membrane-bounded organelle;GO:0044444//cytoplasmic part	GO:0005543//phospholipid binding;GO:0017111//nucleoside-triphosphatase activity;GO:0032550//purine ribonucleoside binding	-
MSTRG.11942	1.23	0.83	1.32	0.43	0.92	1.13	39.00	27.00	43.00	14.00	30.00	38.00	--	PREDICTED: protein CPR-5 isoform X2 [Nelumbo nucifera]	-	-	-	-	-	-	GO:0044763//single-organism cellular process;GO:0044767//single-organism developmental process;GO:0045087//innate immune response;GO:0048856//anatomical structure development;GO:0051707//response to other organism;GO:0051716//cellular response to stimulus;GO:1901700//response to oxygen-containing compound
MSTRG.11949	0.83	0.69	0.15	1.62	1.42	0.86	21.00	18.00	4.00	42.00	37.00	23.00	HISN7	PREDICTED: bifunctional phosphatase IMPL2, chloroplastic-like [Nelumbo nucifera]	Metabolism;Metabolism;Metabolism;Metabolism;Environmental Information Processing;Metabolism;Metabolism	Global and overview maps;Global and overview maps;Global and overview maps;Carbohydrate metabolism;Signal transduction;Carbohydrate metabolism;Amino acid metabolism	ko01100//Metabolic pathways;ko01110//Biosynthesis of secondary metabolites;ko01230//Biosynthesis of amino acids;ko00562//Inositol phosphate metabolism;ko04070//Phosphatidylinositol signaling system;ko00053//Ascorbate and aldarate metabolism;ko00340//Histidine metabolism	K18649;K18649;K18649;K18649;K18649;K18649;K18649	GO:0009536//plastid	GO:0043169//cation binding;GO:0052834//inositol monophosphate phosphatase activity	GO:0006020//inositol metabolic process;GO:0006547//histidine metabolic process;GO:0046488//phosphatidylinositol metabolic process
MSTRG.11964	1.51	0.42	2.95	1.16	0.21	0.72	14.00	4.00	28.00	11.00	2.00	7.00	--	-	-	-	-	-	-	-	-
MSTRG.11968	38.70	34.28	36.99	17.95	16.86	17.64	676.70	603.12	669.38	332.00	312.58	336.70	--	PREDICTED: phosphopantothenoylcysteine decarboxylase subunit VHS3 [Gossypium arboreum]	-	-	-	-	-	-	-
MSTRG.11969	0.82	1.09	1.39	0.00	1.48	1.42	7.30	9.88	12.62	0.00	13.42	13.30	--	hypothetical protein DKX38_007460 [Salix brachista]	-	-	-	-	-	-	-
MSTRG.11986	1.40	1.41	1.56	2.71	3.08	3.31	55.00	59.00	63.00	109.00	126.00	140.00	TET8	PREDICTED: tetraspanin-8-like [Nelumbo nucifera]	-	-	-	-	GO:0005911//cell-cell junction;GO:0016020//membrane	-	GO:0000226//microtubule cytoskeleton organization;GO:0044767//single-organism developmental process
MSTRG.11988	2.51	3.70	3.14	3.22	3.21	2.18	71.00	107.00	91.00	93.00	93.00	65.00	--	sarcoplasmic reticulum histidine-rich calcium-binding protein [Prunus yedoensis var. nudiflora] [Prunus yedoensis]	-	-	-	-	-	-	-
MSTRG.11999	1.02	0.50	0.00	0.00	0.00	0.85	8.00	4.00	0.00	0.00	0.00	7.00	--	-	-	-	-	-	-	-	-
MSTRG.120	11.57	9.82	11.08	5.42	3.77	5.75	330.00	306.87	352.00	165.00	128.00	193.00	--	PREDICTED: TBC1 domain family member 8B isoform X4 [Nelumbo nucifera]	-	-	-	-	-	-	-
MSTRG.12003	1.73	1.95	2.21	2.62	2.89	2.33	62.99	70.00	71.02	70.23	59.00	50.00	CLSY1	PREDICTED: SNF2 domain-containing protein CLASSY 1-like [Nelumbo nucifera]	Genetic Information Processing	Replication and repair	ko03440//Homologous recombination	K10875	GO:0044424//intracellular part	-	GO:0006351//transcription, DNA-templated;GO:0006996//organelle organization;GO:0022402//cell cycle process;GO:0044710//single-organism metabolic process;GO:0048522//positive regulation of cellular process
MSTRG.12012	7.64	8.67	6.51	7.68	8.44	8.14	135.00	157.00	118.00	139.00	153.00	152.00	THA2	PREDICTED: probable low-specificity L-threonine aldolase 1 [Nelumbo nucifera]	Metabolism;Metabolism;Metabolism;Metabolism	Global and overview maps;Global and overview maps;Global and overview maps;Amino acid metabolism	ko01100//Metabolic pathways;ko01110//Biosynthesis of secondary metabolites;ko01230//Biosynthesis of amino acids;ko00260//Glycine, serine and threonine metabolism	K01620;K01620;K01620;K01620	GO:0043231//intracellular membrane-bounded organelle	GO:0001067//regulatory region nucleic acid binding;GO:0004672//protein kinase activity;GO:0005515//protein binding;GO:0016829//lyase activity;GO:0032550//purine ribonucleoside binding;GO:0043168//anion binding;GO:0052742//phosphatidylinositol kinase activity	GO:0000904//cell morphogenesis involved in differentiation;GO:0001558//regulation of cell growth;GO:0003006//developmental process involved in reproduction;GO:0006355//regulation of transcription, DNA-templated;GO:0006364//rRNA processing;GO:0006464//cellular protein modification process;GO:0006661//phosphatidylinositol biosynthetic process;GO:0007015//actin filament organization;GO:0007059//chro…
MSTRG.12047	0.28	0.14	0.14	1.50	2.18	0.40	2.00	1.00	1.00	11.00	16.00	3.00	--	RWP-RK domain containing protein [Citrus trifoliata]	-	-	-	-	-	-	-
MSTRG.12049	0.29	0.38	0.47	2.08	1.42	1.38	3.00	4.00	5.00	22.00	15.00	15.00	SEC13A	PREDICTED: probable ribose-5-phosphate isomerase 2 [Nelumbo nucifera]	Metabolism;Metabolism;Metabolism;Metabolism;Metabolism;Metabolism	Global and overview maps;Global and overview maps;Global and overview maps;Global and overview maps;Energy metabolism;Carbohydrate metabolism	ko01100//Metabolic pathways;ko01110//Biosynthesis of secondary metabolites;ko01200//Carbon metabolism;ko01230//Biosynthesis of amino acids;ko00710//Carbon fixation in photosynthetic organisms;ko00030//Pentose phosphate pathway	K01807;K01807;K01807;K01807;K01807;K01807	GO:0044444//cytoplasmic part	GO:0016861//intramolecular oxidoreductase activity, interconverting aldoses and ketoses	GO:0001101//response to acid chemical;GO:0003006//developmental process involved in reproduction;GO:0006950//response to stress;GO:0009628//response to abiotic stimulus;GO:0009694//jasmonic acid metabolic process;GO:0016265//death;GO:0019682//glyceraldehyde-3-phosphate metabolic process;GO:0030243//cellulose metabolic process;GO:0046108//uridine metabolic process;GO:0051707//response to other org…
MSTRG.12051	4.20	5.33	4.34	4.34	4.11	2.84	70.00	91.00	74.10	74.00	70.10	50.00	--	PREDICTED: uncharacterized protein LOC104589109 [Nelumbo nucifera]	-	-	-	-	-	-	-
MSTRG.12069	0.00	0.00	1.97	0.00	0.00	0.00	0.00	0.00	9.00	0.00	0.00	0.00	--	-	-	-	-	-	-	-	-
MSTRG.12087	25.06	28.47	24.45	23.68	23.25	26.34	183.00	213.00	183.00	177.00	174.00	203.00	--	PREDICTED: uncharacterized protein LOC109113945 [Nelumbo nucifera]	-	-	-	-	-	-	-
MSTRG.12088	9.36	10.49	9.22	5.17	4.29	3.78	115.00	132.00	116.00	65.00	54.00	49.00	--	-	-	-	-	-	-	-	-
MSTRG.12126	4.12	4.99	4.32	4.76	4.57	6.50	66.00	82.00	71.00	78.00	75.00	110.00	--	PREDICTED: pleiotropic drug resistance protein 3-like [Nelumbo nucifera]	-	-	-	-	GO:0009536//plastid;GO:0030529//intracellular ribonucleoprotein complex;GO:0043232//intracellular non-membrane-bounded organelle	-	GO:0009451//RNA modification
MSTRG.12136	1.99	1.94	2.13	4.46	4.64	3.40	41.00	41.00	45.00	94.00	98.00	74.00	--	PREDICTED: uncharacterized protein LOC104591310 [Nelumbo nucifera]	-	-	-	-	-	-	-
MSTRG.12145	0.61	2.00	1.40	0.60	1.80	0.29	6.00	20.00	14.00	6.00	18.00	3.00	BHLH7	transcription factor bHLH78 [Elaeis guineensis]	-	-	-	-	GO:0043231//intracellular membrane-bounded organelle	GO:0001071//nucleic acid binding transcription factor activity;GO:0003676//nucleic acid binding;GO:0005515//protein binding;GO:0034062//RNA polymerase activity	GO:0006952//defense response;GO:0009566//fertilization;GO:0010468//regulation of gene expression;GO:0034645//cellular macromolecule biosynthetic process;GO:0048468//cell development
MSTRG.1216	2.28	2.26	1.96	2.47	2.15	2.24	93.00	95.00	84.00	103.00	96.00	96.00	RPA1D	PREDICTED: replication protein A 70 kDa DNA-binding subunit B-like [Nelumbo nucifera]	Genetic Information Processing;Genetic Information Processing;Genetic Information Processing;Genetic Information Processing	Replication and repair;Replication and repair;Replication and repair;Replication and repair	ko03420//Nucleotide excision repair;ko03440//Homologous recombination;ko03030//DNA replication;ko03430//Mismatch repair	K07466;K07466;K07466;K07466	GO:0000785//chromatin;GO:0043231//intracellular membrane-bounded organelle	GO:0003676//nucleic acid binding;GO:0003824//catalytic activity;GO:0043169//cation binding	GO:0000723//telomere maintenance;GO:0000725//recombinational repair;GO:0003006//developmental process involved in reproduction;GO:0006260//DNA replication;GO:0006305//DNA alkylation;GO:0006355//regulation of transcription, DNA-templated;GO:0007059//chromosome segregation;GO:0007127//meiosis I;GO:0007276//gamete generation;GO:0009411//response to UV;GO:0016458//gene silencing;GO:0022607//cellular …
MSTRG.12163	5.47	4.50	4.16	0.00	0.00	0.38	95.00	80.00	74.00	0.00	0.00	7.00	--	Detected protein of confused Function [Hibiscus syriacus]	-	-	-	-	-	-	-
MSTRG.12168	1.47	0.78	0.78	0.78	0.18	0.58	24.00	13.00	13.00	13.00	3.00	10.00	--	PREDICTED: protein MEI2-like 7 [Nelumbo nucifera]	-	-	-	-	-	-	-
MSTRG.12182	0.00	0.00	0.00	0.66	1.45	0.64	0.00	0.00	0.00	5.00	11.00	5.00	--	-	-	-	-	-	-	-	-
MSTRG.12185	23.67	19.77	19.37	28.70	31.31	30.87	236.00	202.00	198.00	293.00	320.00	325.00	--	Cox19-like CHCH family protein [Theobroma cacao]	-	-	-	-	-	-	-
MSTRG.12199	0.07	0.42	0.35	3.29	4.33	2.85	2.00	12.00	10.00	94.00	124.00	84.00	--	stress response protein NST1 [Jatropha curcas]	-	-	-	-	-	-	GO:0007389//pattern specification process;GO:0019222//regulation of metabolic process;GO:0044237//cellular metabolic process;GO:0048507//meristem development;GO:0050794//regulation of cellular process
MSTRG.12226	0.00	0.00	0.00	1.90	1.12	1.29	0.00	0.00	0.00	18.00	10.00	11.00	--	-	-	-	-	-	-	-	-
MSTRG.12234	11.77	13.12	14.94	9.49	10.05	11.39	378.00	424.00	466.00	314.00	331.00	374.00	--	-	-	-	-	-	-	-	-
MSTRG.12256	12.63	11.77	12.14	9.01	9.07	8.39	185.00	176.00	180.00	134.00	134.00	123.00	--	Vacuolar protein sorting-associated protein like [Actinidia chinensis var. chinensis] [Actinidia chinensis]	-	-	-	-	GO:0009536//plastid	-	-
MSTRG.12268	1.56	1.08	1.70	2.07	1.88	2.53	17.00	12.00	19.00	23.00	21.00	29.00	--	-	-	-	-	-	-	-	-
MSTRG.12315	0.00	0.00	0.00	0.74	0.96	0.93	0.00	0.00	0.00	10.00	13.00	13.00	--	-	-	-	-	-	-	-	-
MSTRG.12344	0.00	0.00	0.00	0.00	1.13	0.00	0.00	0.00	0.00	0.00	5.00	0.00	RBOHE	PREDICTED: respiratory burst oxidase homolog protein E [Nelumbo nucifera]	Organismal Systems;Environmental Information Processing	Environmental adaptation;Signal transduction	ko04626//Plant-pathogen interaction;ko04016//MAPK signaling pathway - plant	K13447;K13447	GO:0031224//intrinsic component of membrane	GO:0046872//metal ion binding;GO:0050664//oxidoreductase activity, acting on NAD(P)H, oxygen as acceptor	GO:0006950//response to stress;GO:0044710//single-organism metabolic process
MSTRG.12359	3.78	4.17	5.20	3.33	2.18	3.17	61.00	69.00	86.00	55.00	36.00	54.00	FAD6	PREDICTED: probable LRR receptor-like serine/threonine-protein kinase At1g56140 isoform X9 [Nelumbo nucifera]	-	-	-	-	GO:0009528//plastid inner membrane;GO:0031224//intrinsic component of membrane	GO:0004672//protein kinase activity;GO:0016491//oxidoreductase activity	GO:0006090//pyruvate metabolic process;GO:0006091//generation of precursor metabolites and energy;GO:0006544//glycine metabolic process;GO:0006633//fatty acid biosynthetic process;GO:0006732//coenzyme metabolic process;GO:0006753//nucleoside phosphate metabolic process;GO:0006779//porphyrin-containing compound biosynthetic process;GO:0006790//sulfur compound metabolic process;GO:0009644//response…
MSTRG.12388	7.71	10.26	10.43	20.96	17.27	16.55	224.00	276.00	271.00	579.00	486.00	502.00	--	Sn1-specific diacylglycerol lipase alpha [Morella rubra]	-	-	-	-	-	-	-
MSTRG.12404	5.16	6.18	5.49	0.96	0.51	1.22	248.00	304.00	270.00	47.00	25.00	62.00	At1g04970	PREDICTED: pentatricopeptide repeat-containing protein At3g06920-like [Nelumbo nucifera]	-	-	-	-	-	-	-
MSTRG.12417	1.71	0.80	1.29	1.05	2.34	2.69	27.00	13.00	21.00	17.00	38.00	45.00	NUP107	PREDICTED: nuclear pore complex protein NUP107 isoform X1 [Nelumbo nucifera]	Genetic Information Processing	Translation	ko03013//RNA transport	K14301	GO:0012505//endomembrane system	GO:0005488//binding	GO:0051234//establishment of localization
MSTRG.12418	0.17	0.50	0.50	0.17	0.50	2.43	1.00	3.00	3.00	1.00	3.00	15.00	--	Reverse transcriptase zinc-binding domain [Macleaya cordata]	-	-	-	-	-	-	-
MSTRG.12424	3.61	4.32	4.54	4.43	4.83	5.18	62.01	76.00	80.00	78.00	85.00	94.00	--	PREDICTED: transcription factor E2FA-like [Nelumbo nucifera]	-	-	-	-	-	-	GO:0007049//cell cycle;GO:0010467//gene expression;GO:0016070//RNA metabolic process;GO:0034645//cellular macromolecule biosynthetic process;GO:0050794//regulation of cellular process
MSTRG.12451	1.30	1.75	1.30	0.17	0.62	0.47	37.00	51.00	38.00	5.00	18.00	14.00	LAX2	PREDICTED: auxin transporter-like protein 4 [Nelumbo nucifera]	Environmental Information Processing	Signal transduction	ko04075//Plant hormone signal transduction	K13946	GO:0016020//membrane	GO:0022857//transmembrane transporter activity	GO:0006694//steroid biosynthetic process;GO:0007275//multicellular organism development;GO:0009725//response to hormone;GO:0016043//cellular component organization;GO:0016049//cell growth;GO:0046165//alcohol biosynthetic process;GO:0048869//cellular developmental process;GO:0060560//developmental growth involved in morphogenesis;GO:0060918//auxin transport
MSTRG.12479	0.09	0.45	1.07	0.27	0.00	1.21	1.00	5.00	12.00	3.00	0.00	14.00	--	-	-	-	-	-	-	-	-
MSTRG.12486	1.53	1.87	2.21	1.49	0.81	1.44	35.00	44.00	52.00	35.00	19.00	35.00	PAP1	PREDICTED: probable inactive purple acid phosphatase 1 [Nelumbo nucifera]	-	-	-	-	-	-	GO:0008152//metabolic process
MSTRG.12502	1.28	1.16	1.09	3.48	3.19	4.57	170.00	157.00	148.00	473.00	434.00	640.00	APM1	Retrovirus-related Pol polyprotein from transposon RE1 [Vitis vinifera]	-	-	-	-	-	GO:0016772//transferase activity, transferring phosphorus-containing groups	-
MSTRG.12503	1.27	0.11	1.02	1.58	1.24	2.31	11.00	1.00	9.00	14.00	11.00	21.00	--	Peptidase M1 [Macleaya cordata]	-	-	-	-	-	-	-
MSTRG.12513	1.18	1.03	0.95	3.55	3.33	3.09	47.00	42.00	39.00	145.00	136.00	130.00	--	UBN2_3 domain-containing protein, partial [Cephalotus follicularis]	-	-	-	-	-	-	GO:0044260//cellular macromolecule metabolic process;GO:0090304//nucleic acid metabolic process
MSTRG.12517	20.06	18.44	21.26	12.99	13.40	13.24	902.00	855.00	981.00	596.00	618.00	629.00	RPN1B	reverse transcriptase [Corchorus capsularis]	-	-	-	-	-	-	-
MSTRG.12520	0.00	0.00	0.17	1.43	1.21	2.62	0.00	0.00	3.00	26.00	22.00	49.00	--	PREDICTED: acetyl-coenzyme A synthetase, chloroplastic/glyoxysomal-like isoform X1 [Nelumbo nucifera]	Metabolism;Metabolism;Metabolism;Metabolism;Metabolism;Metabolism;Metabolism	Global and overview maps;Global and overview maps;Global and overview maps;Carbohydrate metabolism;Carbohydrate metabolism;Carbohydrate metabolism;Carbohydrate metabolism	ko01100//Metabolic pathways;ko01110//Biosynthesis of secondary metabolites;ko01200//Carbon metabolism;ko00010//Glycolysis / Gluconeogenesis;ko00620//Pyruvate metabolism;ko00630//Glyoxylate and dicarboxylate metabolism;ko00640//Propanoate metabolism	K01895;K01895;K01895;K01895;K01895;K01895;K01895	-	-	-
MSTRG.12529	5.80	5.75	8.00	5.54	4.98	3.29	69.00	69.00	89.00	70.00	53.00	40.00	--	aspartic proteinase-like protein 2 isoform X2 [Momordica charantia]	-	-	-	-	-	GO:0016787//hydrolase activity	GO:0019538//protein metabolic process;GO:0044237//cellular metabolic process;GO:0044763//single-organism cellular process
MSTRG.12533	8.77	6.59	7.83	1.45	2.36	1.17	326.00	268.00	301.00	52.00	86.00	44.00	sbt3	Peptidase S8/S53 domain [Macleaya cordata]	-	-	-	-	-	GO:0016787//hydrolase activity	-
MSTRG.12537	0.81	0.45	0.49	0.68	0.91	1.51	21.00	12.00	13.00	18.00	24.00	41.00	Os02g0146600	eukaryotic initiation factor 4A-14 [Jatropha curcas]	Genetic Information Processing	Translation	ko03013//RNA transport	K03257	-	GO:0008135//translation factor activity, RNA binding;GO:0017111//nucleoside-triphosphatase activity;GO:0032550//purine ribonucleoside binding	GO:0006412//translation
MSTRG.12558	0.28	0.42	0.69	0.00	0.00	0.00	4.00	6.00	10.00	0.00	0.00	0.00	--	PREDICTED: glutamic acid-rich protein [Nelumbo nucifera]	-	-	-	-	-	-	-
MSTRG.12560	4.33	3.70	3.52	4.73	5.78	4.58	120.00	105.00	100.00	134.00	164.00	134.00	RNP1	protein gar2-like [Momordica charantia]	Genetic Information Processing	Transcription	ko03040//Spliceosome	K12741	-	GO:0097159//organic cyclic compound binding	-
MSTRG.12576	0.60	0.87	1.17	0.15	0.58	2.55	4.00	6.00	8.00	1.00	4.00	18.00	--	PREDICTED: non-heme chloroperoxidase [Prunus mume]	-	-	-	-	GO:0042579//microbody	GO:0003824//catalytic activity	-
MSTRG.12591	1.31	1.73	1.11	3.41	0.32	2.71	9.00	13.00	8.00	24.00	3.00	22.00	--	-	-	-	-	-	-	-	-
MSTRG.1260	1.08	1.61	1.04	2.98	2.66	3.99	57.00	85.00	65.00	179.00	154.00	232.00	pol	Ty3/gypsy retrotransposon protein [Cucumis melo var. makuwa] [Cucumis melo]	-	-	-	-	-	-	-
MSTRG.12600	6.21	6.03	7.08	1.45	1.77	1.60	183.00	174.00	205.00	44.00	50.00	44.00	--	Protein SON like [Actinidia chinensis var. chinensis] [Actinidia chinensis]	-	-	-	-	-	-	-
MSTRG.12614	0.13	1.01	0.76	0.50	0.38	0.24	1.00	8.00	6.00	4.00	3.00	2.00	--	protein FLX-like 3 isoform X2 [Elaeis guineensis]	-	-	-	-	-	-	-
MSTRG.12670	1.84	2.80	2.61	3.14	2.49	3.62	18.00	28.21	25.00	30.26	24.10	35.00	PBL16	PREDICTED: probable receptor-like protein kinase At5g56460 [Nelumbo nucifera]	-	-	-	-	GO:0005911//cell-cell junction;GO:0016020//membrane	GO:0004672//protein kinase activity	GO:0006796//phosphate-containing compound metabolic process
MSTRG.12671	0.00	0.00	0.00	0.00	0.15	0.15	0.00	0.00	0.00	0.00	1.00	1.00	--	60S ribosomal protein L18a-like protein [Amborella trichopoda]	-	-	-	-	-	-	-
MSTRG.12681	2.96	2.47	3.31	0.98	0.80	0.52	68.00	59.00	77.00	23.00	19.00	13.00	PERK11	Alpha-galactosidase [Ananas comosus]	-	-	-	-	GO:0030312//external encapsulating structure	GO:0004557//alpha-galactosidase activity;GO:0004672//protein kinase activity;GO:0032550//purine ribonucleoside binding	GO:0006464//cellular protein modification process;GO:0006796//phosphate-containing compound metabolic process
MSTRG.12692	2.42	2.36	1.62	2.95	2.95	3.58	32.00	32.00	22.00	40.00	40.00	50.00	DIR22	PREDICTED: dirigent protein 22-like [Nelumbo nucifera]	-	-	-	-	-	-	-
MSTRG.12710	2.14	2.76	0.94	0.00	0.00	0.00	31.00	41.00	14.00	0.00	0.00	0.00	--	PREDICTED: nardilysin-like isoform X2 [Nelumbo nucifera]	-	-	-	-	-	-	-
MSTRG.12718	0.68	1.21	0.44	0.33	0.00	0.00	6.00	11.00	4.00	3.00	0.00	0.00	--	activating signal cointegrator 1 isoform X1 [Glycine max]	-	-	-	-	-	-	-
MSTRG.12754	6.90	5.59	4.68	8.22	9.24	13.07	59.00	49.00	41.00	72.00	81.00	118.00	--	-	-	-	-	-	-	-	-
MSTRG.12778	128.53	138.92	128.59	23.97	25.84	25.50	3562.00	3945.00	3653.00	680.00	734.00	746.00	AMS	transcription factor ABORTED MICROSPORES-like protein isoform X1 [Cinnamomum micranthum f. kanehirae]	-	-	-	-	-	-	GO:0044699//single-organism process
MSTRG.12806	1.14	1.55	1.50	0.28	0.35	0.22	48.00	67.00	65.00	12.00	15.00	10.00	--	-	-	-	-	-	-	-	-
MSTRG.12834	0.70	0.17	2.73	0.00	0.00	0.17	4.00	1.00	16.00	0.00	0.00	1.00	--	PREDICTED: tubby-like protein 8 [Nelumbo nucifera]	-	-	-	-	-	-	-
MSTRG.12850	0.00	0.10	0.19	0.19	1.25	0.28	0.00	1.00	2.00	2.00	13.00	3.00	--	PREDICTED: BICD family-like cargo adapter 1 [Nelumbo nucifera]	-	-	-	-	-	-	-
MSTRG.12852	1.11	1.01	1.01	43.99	51.22	40.78	14.00	13.00	13.00	568.00	662.00	543.00	--	Universal stress protein [Parasponia andersonii]	-	-	-	-	-	-	GO:0000904//cell morphogenesis involved in differentiation;GO:0003006//developmental process involved in reproduction;GO:0009664//plant-type cell wall organization
MSTRG.12865	10.03	8.43	6.57	5.22	7.86	5.69	137.00	118.00	92.00	73.00	110.00	82.00	--	-	-	-	-	-	-	-	-
MSTRG.12866	0.00	0.40	0.00	0.00	0.00	0.00	0.00	2.00	0.00	0.00	0.00	0.00	--	-	-	-	-	-	-	-	-
MSTRG.12891	2.12	1.69	1.36	1.34	1.26	1.76	54.38	44.32	35.68	35.04	33.08	47.49	UPTG	UDP-arabinopyranose mutase 3-like [Sesamum indicum]	Metabolism;Metabolism	Global and overview maps;Carbohydrate metabolism	ko01100//Metabolic pathways;ko00520//Amino sugar and nucleotide sugar metabolism	K13379;K13379	GO:0005911//cell-cell junction;GO:0030312//external encapsulating structure;GO:0043231//intracellular membrane-bounded organelle;GO:0044444//cytoplasmic part	GO:0016740//transferase activity;GO:0016866//intramolecular transferase activity	GO:0009225//nucleotide-sugar metabolic process;GO:0030243//cellulose metabolic process;GO:0045229//external encapsulating structure organization
MSTRG.12896	1.27	0.88	0.73	0.59	1.90	1.42	17.00	12.00	10.00	8.00	26.00	20.00	OsI_35105	PREDICTED: pyruvate kinase 1, cytosolic-like [Nelumbo nucifera]	Metabolism;Metabolism;Metabolism;Metabolism;Metabolism;Metabolism;Metabolism	Global and overview maps;Global and overview maps;Global and overview maps;Global and overview maps;Carbohydrate metabolism;Nucleotide metabolism;Carbohydrate metabolism	ko01100//Metabolic pathways;ko01110//Biosynthesis of secondary metabolites;ko01200//Carbon metabolism;ko01230//Biosynthesis of amino acids;ko00010//Glycolysis / Gluconeogenesis;ko00230//Purine metabolism;ko00620//Pyruvate metabolism	K00873;K00873;K00873;K00873;K00873;K00873;K00873	GO:0044444//cytoplasmic part	GO:0016301//kinase activity;GO:0031420//alkali metal ion binding	GO:0006090//pyruvate metabolic process;GO:0006796//phosphate-containing compound metabolic process;GO:0010038//response to metal ion
MSTRG.12899	1.36	1.61	1.88	3.10	1.11	1.34	24.00	29.00	34.00	56.00	20.00	25.00	Ufd1	ubiquitin fusion degradation protein 1 isoform X1 [Cinnamomum micranthum f. kanehirae]	Genetic Information Processing	Folding, sorting and degradation	ko04141//Protein processing in endoplasmic reticulum	K14016	GO:0009536//plastid	-	GO:0019941//modification-dependent protein catabolic process
MSTRG.12908	6.06	5.88	6.19	12.38	11.46	13.67	185.00	177.00	178.00	370.00	339.00	417.00	--	-	-	-	-	-	-	-	-
MSTRG.1291	4.16	5.43	3.83	9.86	10.32	9.56	118.00	158.21	111.00	284.00	297.00	283.38	--	actin T1-like protein [Parasponia andersonii]	-	-	-	-	-	-	GO:0006090//pyruvate metabolic process;GO:0016192//vesicle-mediated transport;GO:0019538//protein metabolic process
MSTRG.12925	1.86	2.27	1.45	0.91	0.45	1.23	20.00	25.00	16.00	10.00	5.00	14.00	--	PREDICTED: dnaJ homolog subfamily B member 8 isoform X1 [Nelumbo nucifera]	-	-	-	-	-	-	-
MSTRG.12929	0.00	0.00	0.15	1.34	0.15	0.00	0.00	0.00	1.00	9.00	1.00	0.00	--	-	-	-	-	-	-	-	-
MSTRG.12940	2.07	3.08	1.54	0.32	0.37	0.82	38.00	58.00	29.00	6.00	7.00	16.00	--	-	-	-	-	-	-	-	-
MSTRG.12941	5.59	6.09	10.37	4.07	2.78	3.53	51.00	57.00	97.00	38.00	26.00	34.00	DAPB2	PREDICTED: 4-hydroxy-tetrahydrodipicolinate reductase 2, chloroplastic-like isoform X2 [Nelumbo nucifera]	Metabolism;Metabolism;Metabolism;Metabolism;Metabolism	Global and overview maps;Global and overview maps;Global and overview maps;Amino acid metabolism;Biosynthesis of other secondary metabolites	ko01100//Metabolic pathways;ko01110//Biosynthesis of secondary metabolites;ko01230//Biosynthesis of amino acids;ko00300//Lysine biosynthesis;ko00261//Monobactam biosynthesis	K00215;K00215;K00215;K00215;K00215	-	-	-
MSTRG.13019	5.40	5.93	7.54	4.25	4.18	4.84	72.00	81.00	103.00	58.00	57.00	68.00	--	PREDICTED: myb-binding protein 1A-like protein isoform X1 [Nelumbo nucifera]	-	-	-	-	GO:0043231//intracellular membrane-bounded organelle;GO:0044444//cytoplasmic part	GO:0034061//DNA polymerase activity	GO:0006259//DNA metabolic process;GO:0009117//nucleotide metabolic process;GO:0034645//cellular macromolecule biosynthetic process
MSTRG.13023	0.00	0.00	0.00	1.32	1.13	0.73	0.00	0.00	0.00	7.00	6.00	4.00	--	-	-	-	-	-	-	-	-
MSTRG.13024	0.00	0.00	0.00	1.81	2.04	2.29	0.00	0.00	0.00	102.00	115.00	133.00	pol	Retrovirus-related Pol polyprotein from transposon 17.6 [Vitis vinifera]	-	-	-	-	-	-	-
MSTRG.13038	1.84	2.33	3.73	1.50	1.99	1.84	37.00	48.00	77.00	31.00	41.00	39.00	CXE18	PREDICTED: probable carboxylesterase 18 [Nelumbo nucifera]	-	-	-	-	-	-	-
MSTRG.13056	0.29	1.36	1.43	1.21	2.78	0.83	4.00	19.00	20.00	17.00	39.00	12.00	--	-	-	-	-	-	-	-	-
MSTRG.13060	3.62	3.39	4.45	3.86	3.71	4.57	130.00	135.00	155.00	142.00	134.00	164.00	FTSH7	ATP-dependent zinc metalloprotease FTSH 7, chloroplastic [Cinnamomum micranthum f. kanehirae]	-	-	-	-	GO:0009526//plastid envelope;GO:0031224//intrinsic component of membrane;GO:0044434//chloroplast part	GO:0004175//endopeptidase activity;GO:0032550//purine ribonucleoside binding;GO:0042623//ATPase activity, coupled;GO:0046914//transition metal ion binding	GO:0044257//cellular protein catabolic process
MSTRG.13063	3.05	3.02	2.51	3.92	3.58	3.37	137.30	137.81	126.02	155.81	155.71	153.01	UBI4	Polyubiquitin-A [Glycine soja]	-	-	-	-	GO:0043231//intracellular membrane-bounded organelle	-	GO:0016567//protein ubiquitination;GO:0019941//modification-dependent protein catabolic process
MSTRG.13066	15.87	15.78	18.03	5.73	4.81	5.48	971.00	1001.69	1122.00	335.00	294.00	335.00	--	PREDICTED: protein SIEL isoform X1 [Nelumbo nucifera]	-	-	-	-	GO:0005911//cell-cell junction;GO:0031090//organelle membrane;GO:0043231//intracellular membrane-bounded organelle;GO:0044444//cytoplasmic part	-	GO:0006006//glucose metabolic process;GO:0006739//NADP metabolic process;GO:0006810//transport;GO:0006970//response to osmotic stress;GO:0007165//signal transduction
MSTRG.13087	0.20	0.68	0.20	6.78	6.45	4.71	2.00	7.00	2.00	69.00	66.00	49.00	--	-	-	-	-	-	-	-	-
MSTRG.13095	13.71	11.56	12.88	13.99	12.65	13.70	294.00	254.00	283.00	307.00	278.00	310.00	--	Biosynthetic arginine decarboxylase [Actinidia chinensis var. chinensis] [Actinidia chinensis]	-	-	-	-	GO:0009536//plastid	-	GO:0009642//response to light intensity
MSTRG.13103	1.37	0.28	0.28	0.33	0.00	0.16	24.00	5.00	5.00	6.00	0.00	3.00	--	-	-	-	-	-	-	-	-
MSTRG.13115	1.42	0.17	0.52	0.00	0.00	0.00	16.00	2.00	6.00	0.00	0.00	0.00	--	PREDICTED: ABC transporter G family member 31-like [Nelumbo nucifera]	-	-	-	-	GO:0005911//cell-cell junction;GO:0031224//intrinsic component of membrane	GO:0017111//nucleoside-triphosphatase activity;GO:0032550//purine ribonucleoside binding	GO:0015893//drug transport
MSTRG.13116	18.85	18.00	19.63	56.03	53.37	65.37	2063.00	2018.00	2202.00	6276.00	5985.00	7551.00	ABCG31	PREDICTED: ABC transporter G family member 31-like [Nelumbo nucifera]	-	-	-	-	GO:0005911//cell-cell junction;GO:0031224//intrinsic component of membrane;GO:0043234//protein complex	GO:0015604//organic phosphonate transmembrane transporter activity;GO:0016757//transferase activity, transferring glycosyl groups;GO:0032550//purine ribonucleoside binding;GO:0042626//ATPase activity, coupled to transmembrane movement of substances	GO:0015893//drug transport;GO:0071702//organic substance transport
MSTRG.13131	1.47	2.15	0.96	1.20	1.12	0.39	18.00	27.00	12.00	15.00	14.00	5.00	--	60S ribosomal protein L12 [Striga asiatica]	-	-	-	-	-	-	-
MSTRG.13140	1.68	1.71	1.28	1.07	1.57	1.59	23.00	24.00	18.00	15.00	22.00	23.00	--	-	-	-	-	-	-	-	-
MSTRG.13150	2.40	2.43	2.48	1.94	0.99	2.89	52.00	54.00	55.00	43.00	22.00	66.00	PCMP-E51	PREDICTED: pentatricopeptide repeat-containing protein At5g04780 [Nelumbo nucifera]	-	-	-	-	-	-	GO:0003006//developmental process involved in reproduction
MSTRG.13157	20.10	17.22	21.49	6.79	2.71	4.66	188.00	165.00	206.00	65.00	26.00	46.00	--	RNA polymerase II C-terminal domain-containing protein [Cinnamomum micranthum f. kanehirae]	-	-	-	-	-	-	-
MSTRG.13164	2.87	2.42	3.31	0.76	0.57	1.11	44.00	38.00	52.00	12.00	9.00	18.00	At3g26670	PREDICTED: probable magnesium transporter NIPA8 isoform X2 [Nelumbo nucifera]	-	-	-	-	-	GO:0003824//catalytic activity;GO:0046914//transition metal ion binding	GO:0044237//cellular metabolic process;GO:0044238//primary metabolic process;GO:0044699//single-organism process;GO:0071704//organic substance metabolic process
MSTRG.13178	26.10	31.61	36.00	13.11	14.84	16.10	278.00	345.00	393.00	143.00	162.00	181.00	--	early nodulin-20-like [Gossypium australe]	-	-	-	-	-	-	-
MSTRG.1318	18.89	16.66	15.56	4.67	4.09	5.73	1392.00	1258.00	1175.00	352.00	309.00	446.00	--	WD repeat and HMG-box DNA-binding protein 1 [Hordeum vulgare]	-	-	-	-	-	-	GO:0006260//DNA replication;GO:0016570//histone modification;GO:0043414//macromolecule methylation;GO:0050794//regulation of cellular process;GO:0060255//regulation of macromolecule metabolic process
MSTRG.13201	4.78	3.50	7.17	2.84	4.67	5.02	28.00	21.00	43.00	17.00	28.00	31.00	HDA9	PREDICTED: histone deacetylase 9 [Nelumbo nucifera]	-	-	-	-	GO:0043231//intracellular membrane-bounded organelle	GO:0017136//NAD-dependent histone deacetylase activity	GO:0010468//regulation of gene expression;GO:0016575//histone deacetylation;GO:0034645//cellular macromolecule biosynthetic process
MSTRG.13205	1.73	0.00	0.94	0.00	0.00	0.00	9.00	0.00	5.00	0.00	0.00	0.00	--	-	-	-	-	-	-	-	-
MSTRG.13218	4.13	4.78	4.66	1.21	1.55	0.50	70.00	83.00	81.00	21.00	27.00	9.00	--	PREDICTED: VAN3-binding protein-like [Nelumbo nucifera]	-	-	-	-	-	-	-
MSTRG.13225	3.06	2.64	4.82	2.42	1.44	1.23	52.00	46.00	84.00	42.00	25.00	22.00	--	Betaine aldehyde dehydrogenase 2, mitochondrial [Vitis vinifera]	-	-	-	-	-	-	-
MSTRG.1323	14.71	15.74	17.33	0.92	0.69	0.62	684.00	648.00	774.00	43.00	27.00	31.00	HEMB	PREDICTED: delta-aminolevulinic acid dehydratase, chloroplastic isoform X1 [Nelumbo nucifera]	Metabolism;Metabolism;Metabolism	Global and overview maps;Global and overview maps;Metabolism of cofactors and vitamins	ko01100//Metabolic pathways;ko01110//Biosynthesis of secondary metabolites;ko00860//Porphyrin and chlorophyll metabolism	K01698;K01698;K01698	-	-	-
MSTRG.13234	0.74	0.12	1.09	0.36	0.00	0.35	6.00	1.00	9.00	3.00	0.00	3.00	--	-	-	-	-	-	-	-	-
MSTRG.13249	9.02	10.17	8.46	8.47	8.54	8.88	103.00	119.00	99.00	99.00	100.00	107.00	ATG11	PREDICTED: autophagy-related protein 11-like [Nelumbo nucifera]	Cellular Processes	Transport and catabolism	ko04136//Autophagy - other eukaryotes	K08330	GO:0005911//cell-cell junction	-	-
MSTRG.13253	0.53	1.53	0.81	0.93	1.68	3.68	7.00	12.00	11.00	6.00	14.00	25.00	--	-	-	-	-	-	-	-	-
MSTRG.13278	0.00	0.00	0.00	0.00	0.00	1.00	0.00	0.00	0.00	0.00	0.00	6.00	--	-	-	-	-	-	-	-	-
MSTRG.13285	0.63	0.41	0.33	5.19	4.57	5.47	15.00	10.00	8.00	127.00	112.00	138.00	--	BnaAnng09550D [Brassica napus]	-	-	-	-	GO:0043231//intracellular membrane-bounded organelle	-	-
MSTRG.13303	2.57	2.58	2.45	3.10	4.44	5.07	39.00	40.00	38.00	48.00	69.00	81.00	--	-	-	-	-	-	-	-	-
MSTRG.13304	0.13	1.69	0.13	0.00	0.39	0.00	1.00	13.00	1.00	0.00	3.00	0.00	CYP76B10	geraniol-10-hydroxylase [Camptotheca acuminata]	Metabolism;Metabolism	Global and overview maps;Metabolism of terpenoids and polyketides	ko01110//Biosynthesis of secondary metabolites;ko00902//Monoterpenoid biosynthesis	K23810;K23810	GO:0016020//membrane	GO:0004497//monooxygenase activity;GO:0005488//binding;GO:0016705//oxidoreductase activity, acting on paired donors, with incorporation or reduction of molecular oxygen	GO:0016098//monoterpenoid metabolic process
MSTRG.13307	1.28	0.00	0.16	0.00	0.00	0.15	8.00	0.00	1.00	0.00	0.00	1.00	--	PREDICTED: L10-interacting MYB domain-containing protein-like [Nelumbo nucifera]	-	-	-	-	-	-	-
MSTRG.13318	0.00	0.00	0.00	5.28	5.42	5.99	0.00	0.00	0.00	266.00	273.00	311.00	PRAF1	FYVE zinc finger [Macleaya cordata]	-	-	-	-	GO:0005737//cytoplasm	GO:0005543//phospholipid binding;GO:0017016//Ras GTPase binding	GO:0000904//cell morphogenesis involved in differentiation;GO:0009664//plant-type cell wall organization;GO:0050794//regulation of cellular process
MSTRG.13336	3.57	3.95	3.66	3.63	0.98	1.94	56.00	61.00	60.00	60.00	17.00	31.00	TON1A	PREDICTED: protein TONNEAU 1a-like [Ipomoea nil]	-	-	-	-	GO:0015630//microtubule cytoskeleton;GO:0016020//membrane;GO:0030863//cortical cytoskeleton;GO:0043231//intracellular membrane-bounded organelle;GO:0044430//cytoskeletal part	GO:0005488//binding	GO:0000226//microtubule cytoskeleton organization;GO:0003006//developmental process involved in reproduction;GO:0006310//DNA recombination;GO:0022607//cellular component assembly
MSTRG.13342	0.10	0.20	0.30	1.52	0.00	0.10	1.00	2.00	3.00	15.00	0.00	1.00	--	Proton-dependent oligopeptide transporter family [Macleaya cordata]	-	-	-	-	-	-	-
MSTRG.13345	3.15	2.46	3.10	0.00	0.00	0.00	38.00	35.00	30.00	0.00	0.00	0.00	--	Proton-dependent oligopeptide transporter family [Macleaya cordata]	-	-	-	-	-	-	-
MSTRG.13356	1.51	1.02	1.05	0.48	0.81	0.47	49.00	34.00	35.00	16.00	27.00	16.00	--	PREDICTED: chromatin structure-remodeling complex protein SYD isoform X1 [Nelumbo nucifera]	-	-	-	-	-	-	-
MSTRG.13359	1.36	2.03	1.31	1.70	1.43	1.03	30.00	43.00	30.00	39.00	32.00	23.00	--	PREDICTED: myosin-11 [Nelumbo nucifera]	-	-	-	-	-	-	-
MSTRG.1338	2.21	1.14	1.25	1.48	1.08	1.77	76.00	40.00	44.00	52.00	38.00	64.00	--	ribonuclease H protein [Pyrus ussuriensis x Pyrus communis]	-	-	-	-	-	-	-
MSTRG.13388	6.27	6.37	7.17	0.57	0.31	0.25	96.00	100.00	113.00	9.00	5.00	4.00	--	-	-	-	-	-	-	-	-
MSTRG.13438	0.00	0.00	0.00	0.13	1.32	0.51	0.00	0.00	0.00	1.00	10.00	4.00	--	PREDICTED: uncharacterized protein LOC104599490 isoform X3 [Nelumbo nucifera]	-	-	-	-	-	-	-
MSTRG.1344	0.16	0.00	0.00	102.93	92.17	109.07	1.00	0.00	0.00	647.00	580.00	707.00	--	PREDICTED: stress-induced protein KIN2-like [Nelumbo nucifera]	-	-	-	-	GO:0009536//plastid	-	GO:0000003//reproduction;GO:0006950//response to stress;GO:0009827//plant-type cell wall modification;GO:0048444//floral organ morphogenesis
MSTRG.13442	0.79	0.38	0.10	0.48	0.38	1.49	8.00	4.00	1.00	5.00	4.00	16.00	--	PREDICTED: methionine aminopeptidase 1B, chloroplastic-like isoform X2 [Nelumbo nucifera]	-	-	-	-	-	-	-
MSTRG.13444	1.27	1.16	1.02	1.16	0.94	1.69	17.00	16.00	14.00	16.00	13.00	24.00	--	-	-	-	-	-	-	-	-
MSTRG.13458	0.19	0.31	0.31	3.37	2.93	4.04	3.00	5.00	5.00	55.00	48.00	68.00	--	PREDICTED: uncharacterized protein LOC104606841 [Nelumbo nucifera]	-	-	-	-	-	-	-
MSTRG.13474	0.77	0.15	1.49	0.90	0.00	0.29	5.00	1.00	10.00	6.00	0.00	2.00	HSP90	PREDICTED: endoplasmin homolog [Nelumbo nucifera]	Organismal Systems;Genetic Information Processing	Environmental adaptation;Folding, sorting and degradation	ko04626//Plant-pathogen interaction;ko04141//Protein processing in endoplasmic reticulum	K09487;K09487	GO:0005576//extracellular region;GO:0005911//cell-cell junction;GO:0009536//plastid;GO:0031090//organelle membrane;GO:0044432//endoplasmic reticulum part	GO:0005515//protein binding;GO:0032550//purine ribonucleoside binding	GO:0000302//response to reactive oxygen species;GO:0006006//glucose metabolic process;GO:0006090//pyruvate metabolic process;GO:0006498//N-terminal protein lipidation;GO:0006970//response to osmotic stress;GO:0006996//organelle organization;GO:0009642//response to light intensity;GO:0009933//meristem structural organization;GO:0010038//response to metal ion;GO:0015031//protein transport;GO:003355…
MSTRG.1349	0.00	0.00	0.29	0.00	0.00	0.00	0.00	0.00	1.00	0.00	0.00	0.00	--	-	-	-	-	-	-	-	-
MSTRG.13496	3.43	2.04	1.75	3.35	1.02	2.83	23.00	14.00	12.00	23.00	7.00	20.00	--	PREDICTED: uncharacterized protein LOC104608033 [Nelumbo nucifera]	-	-	-	-	-	-	-
MSTRG.13497	12.91	20.49	19.06	10.60	7.93	11.18	141.44	230.01	213.96	118.90	89.02	129.21	OSCPNX1	PREDICTED: cycloartenol synthase 2 isoform X2 [Nelumbo nucifera]	Metabolism;Metabolism;Metabolism	Global and overview maps;Global and overview maps;Lipid metabolism	ko01100//Metabolic pathways;ko01110//Biosynthesis of secondary metabolites;ko00100//Steroid biosynthesis	K01853;K01853;K01853	GO:0031224//intrinsic component of membrane;GO:0043231//intracellular membrane-bounded organelle	GO:0031559//oxidosqualene cyclase activity	GO:0006090//pyruvate metabolic process;GO:0006355//regulation of transcription, DNA-templated;GO:0006633//fatty acid biosynthetic process;GO:0006694//steroid biosynthetic process;GO:0006779//porphyrin-containing compound biosynthetic process;GO:0009668//plastid membrane organization;GO:0010685//tetracyclic triterpenoid metabolic process;GO:0016104//triterpenoid biosynthetic process;GO:0016109//te…
MSTRG.13502	1.79	2.65	2.96	1.69	1.33	1.95	18.00	30.00	30.00	16.00	12.00	20.00	KEA6	K(+) efflux antiporter 4 [Vitis vinifera]	-	-	-	-	GO:0031224//intrinsic component of membrane	GO:0015078//hydrogen ion transmembrane transporter activity;GO:0015291//secondary active transmembrane transporter activity	GO:0015992//proton transport;GO:0030001//metal ion transport;GO:0044763//single-organism cellular process
MSTRG.13519	1.35	0.00	0.00	0.00	0.00	0.00	7.00	0.00	0.00	0.00	0.00	0.00	--	-	-	-	-	-	-	-	-
MSTRG.13526	0.14	1.07	0.80	0.00	0.27	0.00	1.00	8.00	6.00	0.00	2.00	0.00	--	PREDICTED: uncharacterized protein LOC104612611 [Nelumbo nucifera]	-	-	-	-	-	-	-
MSTRG.13530	2.14	1.70	3.52	0.55	1.37	0.75	38.00	31.00	64.00	10.00	25.00	14.00	--	Far-red impaired responsive family protein, partial [Prunus dulcis]	-	-	-	-	-	-	-
MSTRG.13532	1.90	2.00	2.16	2.27	2.00	2.47	62.00	67.00	72.20	76.05	67.00	85.10	RXLR161	zf-CCHC domain-containing protein/rve domain-containing protein/RVT_2 domain-containing protein/gag_pre-integrs domain-containing protein/UBN2_2 domain-containing protein, partial [Cephalotus follicularis]	-	-	-	-	-	-	-
MSTRG.13553	0.00	0.00	0.17	3.22	3.82	3.29	0.00	0.00	2.00	37.00	44.00	39.00	--	PREDICTED: L-type lectin-domain containing receptor kinase IX.1 [Vitis vinifera]	-	-	-	-	-	-	-
MSTRG.13558	1.09	1.48	1.89	0.37	0.18	0.09	23.00	32.00	41.00	8.00	4.00	2.00	GATA5	PREDICTED: GATA transcription factor 5-like [Nelumbo nucifera]	-	-	-	-	-	GO:0005488//binding	GO:0006355//regulation of transcription, DNA-templated
MSTRG.13560	0.00	0.33	0.00	0.66	0.90	1.58	0.00	4.00	0.00	8.00	11.00	12.00	--	PREDICTED: protein PHOSPHATE STARVATION RESPONSE 1 isoform X3 [Nelumbo nucifera]	-	-	-	-	-	-	-
MSTRG.13573	0.00	0.00	0.00	1.48	0.41	1.43	0.00	0.00	0.00	18.00	5.00	18.00	--	PREDICTED: proline-rich proteoglycan 2-like [Vitis vinifera]	-	-	-	-	-	-	-
MSTRG.13589	22.28	21.62	22.10	12.33	12.19	13.66	693.00	687.00	686.00	377.00	368.00	443.00	--	PREDICTED: protein LONGIFOLIA 1-like isoform X2 [Nelumbo nucifera]	-	-	-	-	-	-	-
MSTRG.1359	15.35	10.52	17.36	20.09	21.51	23.51	94.00	66.00	109.00	126.00	135.00	152.00	--	Glucose-repressible alcohol dehydrogenase transcriptional effector like [Actinidia chinensis var. chinensis] [Actinidia chinensis]	-	-	-	-	-	-	-
MSTRG.13593	12.51	6.51	9.65	0.93	2.18	0.62	212.00	113.00	168.00	16.00	38.00	11.00	--	PREDICTED: uncharacterized protein LOC104610357 isoform X4 [Nelumbo nucifera]	-	-	-	-	-	-	-
MSTRG.13595	0.46	0.34	0.17	0.00	0.00	0.00	8.00	6.00	3.00	0.00	0.00	0.00	--	-	-	-	-	-	-	-	-
MSTRG.13601	3.48	4.02	4.40	1.32	0.94	2.93	54.00	63.95	70.00	20.89	15.00	48.04	RPN5B	PREDICTED: 26S proteasome non-ATPase regulatory subunit 12 homolog A-like [Nelumbo nucifera]	Genetic Information Processing	Folding, sorting and degradation	ko03050//Proteasome	K03035	GO:0005838//proteasome regulatory particle;GO:0005911//cell-cell junction;GO:0043231//intracellular membrane-bounded organelle;GO:0044444//cytoplasmic part	-	GO:0000338//protein deneddylation;GO:0001558//regulation of cell growth;GO:0003006//developmental process involved in reproduction;GO:0006006//glucose metabolic process;GO:0006090//pyruvate metabolic process;GO:0006511//ubiquitin-dependent protein catabolic process;GO:0006970//response to osmotic stress;GO:0009062//fatty acid catabolic process;GO:0009404//toxin metabolic process;GO:0009639//respo…
MSTRG.13604	0.79	2.32	1.93	0.19	0.58	1.12	4.00	12.00	10.00	1.00	3.00	6.00	--	-	-	-	-	-	-	-	-
MSTRG.13612	5.66	7.12	7.02	4.06	2.79	2.56	240.00	271.00	275.00	172.00	110.00	109.00	DRTS	Thymidylate synthase [Corchorus olitorius]	Metabolism;Metabolism;Metabolism;Metabolism	Global and overview maps;Nucleotide metabolism;Metabolism of cofactors and vitamins;Metabolism of cofactors and vitamins	ko01100//Metabolic pathways;ko00240//Pyrimidine metabolism;ko00790//Folate biosynthesis;ko00670//One carbon pool by folate	K13998;K13998;K13998;K13998	-	GO:0000166//nucleotide binding;GO:0016646//oxidoreductase activity, acting on the CH-NH group of donors, NAD or NADP as acceptor;GO:0042083//5,10-methylenetetrahydrofolate-dependent methyltransferase activity	GO:0006544//glycine metabolic process;GO:0009117//nucleotide metabolic process;GO:0009177//pyrimidine deoxyribonucleoside monophosphate biosynthetic process;GO:0009396//folic acid-containing compound biosynthetic process
MSTRG.13616	11.11	9.54	10.47	0.19	0.12	0.60	174.00	153.00	168.00	3.00	2.00	10.00	--	PREDICTED: probable inactive receptor kinase At1g27190 [Nelumbo nucifera]	-	-	-	-	-	-	-
MSTRG.13619	0.00	0.00	1.25	0.36	0.09	0.26	0.00	0.00	14.00	4.00	1.00	3.00	Os01g0533400	Beta-galactosidase [Arachis hypogaea]	-	-	-	-	GO:0005576//extracellular region;GO:0005618//cell wall;GO:0043231//intracellular membrane-bounded organelle	GO:0005488//binding;GO:0015925//galactosidase activity	GO:0044238//primary metabolic process
MSTRG.13642	5.14	4.14	5.93	3.89	4.11	3.61	200.00	165.11	236.51	155.06	164.19	148.43	RZFP34	PREDICTED: E3 ubiquitin-protein ligase MIEL1 [Nelumbo nucifera]	Genetic Information Processing	Folding, sorting and degradation	ko04120//Ubiquitin mediated proteolysis	K10144	-	GO:0003676//nucleic acid binding;GO:0004003//ATP-dependent DNA helicase activity;GO:0032550//purine ribonucleoside binding;GO:0046914//transition metal ion binding	GO:0032392//DNA geometric change
MSTRG.13652	0.00	0.00	0.00	0.00	1.01	0.00	0.00	0.00	0.00	0.00	4.00	0.00	--	Retrovirus-related Pol polyprotein from transposon TNT 1-94, partial [Cajanus cajan]	-	-	-	-	-	-	-
MSTRG.13668	1.31	0.88	2.06	0.00	0.00	0.00	11.00	8.00	19.00	0.00	0.00	0.00	--	-	-	-	-	-	-	-	-
MSTRG.13669	0.46	0.56	0.90	0.00	0.00	0.00	4.00	5.00	8.00	0.00	0.00	0.00	--	-	-	-	-	-	-	-	-
MSTRG.13680	0.51	0.43	0.44	1.55	0.43	2.02	20.19	17.32	17.67	62.08	17.40	83.81	pol	Retrovirus-related Pol polyprotein from transposon 17-6 [Nymphaea thermarum]	-	-	-	-	-	-	-
MSTRG.13681	0.31	0.18	0.31	0.65	1.53	0.55	12.81	7.68	13.33	27.92	65.60	24.19	pol	Ty3/gypsy retrotransposon protein, partial [Trifolium pratense]	-	-	-	-	-	-	-
MSTRG.13698	5.14	6.04	5.60	6.05	8.26	5.35	113.00	136.00	126.00	136.00	186.00	124.00	--	NADH-ubiquinone oxidoreductase chain [Trema orientale]	-	-	-	-	-	GO:0016491//oxidoreductase activity;GO:0046872//metal ion binding	GO:0046474//glycerophospholipid biosynthetic process
MSTRG.13714	4.15	2.56	5.45	2.91	1.20	1.92	74.00	52.00	92.00	50.00	24.00	34.00	--	-	-	-	-	-	-	-	-
MSTRG.13731	1.34	3.63	2.52	0.64	0.94	0.77	43.35	85.24	68.82	14.01	23.00	19.00	UBP14	PREDICTED: ubiquitin carboxyl-terminal hydrolase 14 isoform X1 [Nelumbo nucifera]	-	-	-	-	GO:0031224//intrinsic component of membrane;GO:0044444//cytoplasmic part	GO:0008238//exopeptidase activity;GO:0016772//transferase activity, transferring phosphorus-containing groups;GO:0032550//purine ribonucleoside binding;GO:0036459//thiol-dependent ubiquitinyl hydrolase activity;GO:0046914//transition metal ion binding	GO:0003006//developmental process involved in reproduction;GO:0006796//phosphate-containing compound metabolic process;GO:0019941//modification-dependent protein catabolic process;GO:0048588//developmental cell growth;GO:0070646//protein modification by small protein removal
MSTRG.13741	0.53	0.32	2.01	2.52	1.53	2.58	5.00	3.00	19.00	29.00	19.00	33.00	--	-	-	-	-	-	-	-	-
MSTRG.13754	6.65	6.42	7.37	7.00	6.87	5.24	102.16	101.00	116.00	110.00	108.06	85.00	--	PREDICTED: amino acid permease 6-like [Nelumbo nucifera]	-	-	-	-	GO:0016020//membrane	GO:0005310//dicarboxylic acid transmembrane transporter activity;GO:0008324//cation transmembrane transporter activity;GO:0015179//L-amino acid transmembrane transporter activity	GO:0006812//cation transport;GO:0051707//response to other organism;GO:0089711//L-glutamate transmembrane transport
MSTRG.13808	0.53	0.53	0.21	7.79	3.98	3.59	8.00	9.00	4.00	54.00	59.00	69.00	--	protein ALP1-like [Prosopis alba]	-	-	-	-	-	-	-
MSTRG.13821	0.00	0.00	0.00	0.00	2.08	0.00	0.00	0.00	0.00	0.00	8.00	0.00	--	PREDICTED: BICD family-like cargo adapter 1 [Nelumbo nucifera]	-	-	-	-	-	-	-
MSTRG.13829	0.00	0.13	0.00	0.77	1.86	1.31	0.00	2.00	0.00	12.00	29.00	21.00	--	-	-	-	-	-	-	-	-
MSTRG.1384	0.89	0.32	0.47	0.71	0.39	1.30	11.00	4.00	6.00	9.00	5.00	17.00	--	PREDICTED: uncharacterized protein LOC104600918 [Nelumbo nucifera]	-	-	-	-	-	-	-
MSTRG.13847	34.84	30.42	37.55	81.29	80.41	65.44	289.11	258.61	319.34	690.52	683.82	573.24	RABD2A	GTP-binding protein YPTM2 [Populus trichocarpa]	-	-	-	-	GO:0000139//Golgi membrane	GO:0003824//catalytic activity;GO:0032550//purine ribonucleoside binding	GO:0010038//response to metal ion;GO:0015031//protein transport;GO:0016482//cytoplasmic transport;GO:0035556//intracellular signal transduction
MSTRG.13848	0.00	0.00	1.45	0.00	0.00	0.00	0.00	0.00	7.00	0.00	0.00	0.00	--	Retrovirus-related Pol polyprotein from transposon TNT 1-94 [Vitis vinifera]	-	-	-	-	-	-	-
MSTRG.13858	4.85	6.07	3.93	4.87	3.00	2.91	71.00	91.00	59.00	73.00	45.00	45.00	--	-	-	-	-	-	-	-	-
MSTRG.1386	12.89	17.55	19.31	60.85	75.13	88.60	71.00	99.00	109.00	343.00	424.00	515.00	--	conserved hypothetical protein [Ricinus communis]	-	-	-	-	-	-	-
MSTRG.13860	1.95	1.27	1.86	0.40	0.32	0.15	48.00	32.00	47.00	10.00	8.00	4.00	--	PREDICTED: uncharacterized protein LOC104598278 [Nelumbo nucifera]	-	-	-	-	-	-	-
MSTRG.13861	3.24	1.21	1.02	2.14	0.74	0.54	34.00	13.00	11.00	23.00	8.00	6.00	--	-	-	-	-	-	-	-	-
MSTRG.13864	0.00	0.00	0.00	0.00	1.38	0.00	0.00	0.00	0.00	0.00	5.00	0.00	--	PREDICTED: uncharacterized protein LOC104586301 [Nelumbo nucifera]	-	-	-	-	-	-	-
MSTRG.13876	1.49	1.62	2.34	0.16	0.32	0.55	18.00	20.00	29.00	2.00	4.00	7.00	LIMYB	PREDICTED: L10-interacting MYB domain-containing protein-like [Nelumbo nucifera]	Metabolism;Metabolism	Global and overview maps;Nucleotide metabolism	ko01100//Metabolic pathways;ko00230//Purine metabolism	K13484;K13484	-	-	-
MSTRG.13884	0.00	0.00	0.00	1.24	1.39	0.60	0.00	0.00	0.00	8.00	9.00	4.00	--	Transposon Ty3-I Gag-Pol polyprotein [Vitis vinifera]	-	-	-	-	-	-	-
MSTRG.13889	0.21	0.00	0.00	0.62	0.00	0.00	1.00	0.00	0.00	3.00	0.00	0.00	--	-	-	-	-	-	-	-	-
MSTRG.13896	2.02	1.70	1.48	1.17	1.88	1.83	44.00	38.00	33.00	26.00	42.00	42.00	--	-	-	-	-	-	-	-	-
MSTRG.13898	1.79	1.05	1.39	0.00	0.00	0.51	10.00	6.00	8.00	0.00	0.00	3.00	--	-	-	-	-	-	-	-	-
MSTRG.13899	0.73	1.33	1.20	1.44	1.60	2.53	10.12	12.00	17.00	15.00	15.00	32.00	--	PREDICTED: IRK-interacting protein-like [Nelumbo nucifera]	-	-	-	-	-	-	GO:0015833//peptide transport
MSTRG.13947	0.38	1.71	1.21	0.21	0.00	0.00	9.00	41.00	29.00	5.00	0.00	0.00	RE1	Retrovirus-related Pol polyprotein from transposon TNT 1-94 [Morella rubra]	-	-	-	-	GO:0043231//intracellular membrane-bounded organelle	-	-
MSTRG.13948	4.57	3.68	5.30	3.69	2.80	2.86	204.00	167.00	244.00	168.00	128.00	135.00	RBOHB	PREDICTED: respiratory burst oxidase homolog protein B-like [Nelumbo nucifera]	Organismal Systems;Environmental Information Processing	Environmental adaptation;Signal transduction	ko04626//Plant-pathogen interaction;ko04016//MAPK signaling pathway - plant	K13447;K13447	GO:0031224//intrinsic component of membrane;GO:0043231//intracellular membrane-bounded organelle	GO:0046872//metal ion binding;GO:0050664//oxidoreductase activity, acting on NAD(P)H, oxygen as acceptor	GO:0000041//transition metal ion transport;GO:0001101//response to acid chemical;GO:0007165//signal transduction;GO:0009267//cellular response to starvation;GO:0009620//response to fungus;GO:0015698//inorganic anion transport;GO:0042743//hydrogen peroxide metabolic process;GO:0043067//regulation of programmed cell death;GO:0044707//single-multicellular organism process;GO:0044710//single-organism…
MSTRG.1395	0.46	0.05	0.20	0.15	0.30	0.62	9.00	1.00	4.00	3.00	6.00	13.00	Os03g0802700	PREDICTED: DEAD-box ATP-dependent RNA helicase 27-like [Nelumbo nucifera]	-	-	-	-	GO:0043229//intracellular organelle	-	GO:0044237//cellular metabolic process;GO:0044238//primary metabolic process;GO:0044699//single-organism process;GO:0071704//organic substance metabolic process
MSTRG.13952	6.60	8.14	7.10	6.71	7.22	5.71	274.00	346.00	302.00	285.00	307.00	250.00	--	orf122 gene product [Beta vulgaris subsp. vulgaris] [Beta vulgaris]	-	-	-	-	-	-	-
MSTRG.13967	0.12	0.79	1.36	0.11	0.11	0.66	1.00	7.00	12.00	1.00	1.00	6.00	--	-	-	-	-	-	-	-	-
MSTRG.13970	4.42	3.68	3.79	3.68	6.09	4.24	75.00	64.00	66.00	64.00	106.00	76.00	--	F-box protein At2g02240-like isoform X2 [Rhodamnia argentea]	-	-	-	-	-	-	-
MSTRG.13976	12.61	11.18	12.68	12.92	12.23	14.20	164.00	149.00	169.00	172.00	163.00	195.00	--	-	-	-	-	-	-	-	-
MSTRG.13977	15.05	16.60	14.05	42.48	40.81	51.96	208.00	235.00	199.00	601.00	578.00	758.00	At3g24170	PREDICTED: glutathione reductase, cytosolic [Nelumbo nucifera]	Metabolism;Metabolism	Global and overview maps;Metabolism of other amino acids	ko01100//Metabolic pathways;ko00480//Glutathione metabolism	K00383;K00383	GO:0009532//plastid stroma;GO:0042579//microbody	GO:0000166//nucleotide binding;GO:0015038//glutathione disulfide oxidoreductase activity;GO:0016651//oxidoreductase activity, acting on NAD(P)H;GO:0016723//oxidoreductase activity, oxidizing metal ions, NAD or NADP as acceptor;GO:0032550//purine ribonucleoside binding;GO:0046914//transition metal ion binding	GO:0003006//developmental process involved in reproduction;GO:0006605//protein targeting;GO:0006790//sulfur compound metabolic process;GO:0009404//toxin metabolic process;GO:0009657//plastid organization;GO:0019725//cellular homeostasis;GO:0061687//detoxification of inorganic compound
MSTRG.13978	19.23	18.71	18.02	40.45	49.93	49.09	327.00	326.00	314.00	704.00	870.00	881.00	GRC2	Glutathione reductase, cytosolic [Hibiscus syriacus]	Metabolism;Metabolism	Global and overview maps;Metabolism of other amino acids	ko01100//Metabolic pathways;ko00480//Glutathione metabolism	K00383;K00383	GO:0009536//plastid;GO:0042579//microbody	GO:0000166//nucleotide binding;GO:0015038//glutathione disulfide oxidoreductase activity;GO:0016651//oxidoreductase activity, acting on NAD(P)H;GO:0016723//oxidoreductase activity, oxidizing metal ions, NAD or NADP as acceptor;GO:0046914//transition metal ion binding;GO:0060089//molecular transducer activity	GO:0006790//sulfur compound metabolic process;GO:0006996//organelle organization;GO:0009404//toxin metabolic process;GO:0009835//fruit ripening;GO:0019725//cellular homeostasis;GO:0061687//detoxification of inorganic compound
MSTRG.13981	0.23	0.66	0.11	1.11	0.00	0.32	2.00	6.00	1.00	10.00	0.00	3.00	--	PREDICTED: acyl-CoA-binding domain-containing protein 4-like isoform X4 [Nelumbo nucifera]	-	-	-	-	-	-	-
MSTRG.13985	0.92	1.22	1.86	0.64	0.39	0.31	14.00	19.00	29.00	10.00	6.00	5.00	--	-	-	-	-	-	-	-	-
MSTRG.13986	231.98	263.29	282.43	0.18	0.00	0.00	1291.44	1501.87	1611.61	1.00	0.00	0.00	ABCG26	PREDICTED: LOW QUALITY PROTEIN: ABC transporter G family member 26 [Nelumbo nucifera]	-	-	-	-	GO:0031224//intrinsic component of membrane	GO:0015098//molybdate ion transmembrane transporter activity;GO:0017111//nucleoside-triphosphatase activity;GO:0032550//purine ribonucleoside binding	GO:0010208//pollen wall assembly;GO:0015698//inorganic anion transport
MSTRG.14003	1.36	2.23	1.54	0.25	0.69	0.73	37.54	63.08	43.56	7.04	19.44	21.30	At4g08330	Chlorophyll A-B binding family protein [Hibiscus syriacus]	-	-	-	-	GO:0009536//plastid;GO:0016020//membrane	GO:0016671//oxidoreductase activity, acting on a sulfur group of donors, disulfide as acceptor	GO:0044710//single-organism metabolic process
MSTRG.14022	4.76	6.23	4.91	5.54	4.90	5.67	141.00	192.00	151.00	163.00	142.00	168.00	ORP1D	PREDICTED: ABC transporter G family member 15-like isoform X2 [Nelumbo nucifera]	-	-	-	-	-	GO:0017111//nucleoside-triphosphatase activity;GO:0032934//sterol binding	GO:0006629//lipid metabolic process;GO:0044765//single-organism transport
MSTRG.14050	21.50	25.63	25.12	13.90	17.23	17.03	325.00	397.00	389.00	215.00	267.00	271.71	--	-	-	-	-	-	-	-	-
MSTRG.14051	0.00	0.00	0.00	0.00	0.00	0.36	0.00	0.00	0.00	0.00	0.00	2.29	--	-	-	-	-	-	-	-	-
MSTRG.14065	0.84	1.26	0.77	0.71	0.33	0.80	15.00	23.00	14.00	13.00	6.00	15.00	--	-	-	-	-	-	-	-	-
MSTRG.14067	0.00	0.00	0.00	0.09	1.49	0.09	0.00	0.00	0.00	1.00	16.00	1.00	--	nucleolar GTP-binding protein 1-like [Papaver somniferum]	-	-	-	-	GO:0043231//intracellular membrane-bounded organelle;GO:0043232//intracellular non-membrane-bounded organelle	-	GO:0022613//ribonucleoprotein complex biogenesis
MSTRG.14084	0.49	0.60	1.08	1.33	1.56	1.52	8.00	10.00	18.00	22.00	26.00	26.00	CDS4	phosphatidate cytidylyltransferase 4, chloroplastic-like isoform X1 [Camellia sinensis]	Metabolism;Metabolism;Metabolism;Environmental Information Processing	Global and overview maps;Global and overview maps;Lipid metabolism;Signal transduction	ko01100//Metabolic pathways;ko01110//Biosynthesis of secondary metabolites;ko00564//Glycerophospholipid metabolism;ko04070//Phosphatidylinositol signaling system	K00981;K00981;K00981;K00981	GO:0031224//intrinsic component of membrane;GO:0042170//plastid membrane;GO:0044434//chloroplast part	GO:0070567//cytidylyltransferase activity	GO:0043623//cellular protein complex assembly;GO:0046341//CDP-diacylglycerol metabolic process;GO:0046471//phosphatidylglycerol metabolic process
MSTRG.14086	7.33	5.75	6.08	2.54	2.74	6.23	107.00	86.00	91.00	38.00	41.00	96.00	--	PREDICTED: L10-interacting MYB domain-containing protein-like [Nelumbo nucifera]	-	-	-	-	-	-	-
MSTRG.14102	25.04	23.92	24.48	24.27	22.35	19.90	515.00	504.00	516.00	511.00	471.00	432.00	UBI11	LOW QUALITY PROTEIN: polyubiquitin-C [Vigna unguiculata]	-	-	-	-	GO:0043231//intracellular membrane-bounded organelle	-	GO:0016567//protein ubiquitination;GO:0019941//modification-dependent protein catabolic process
MSTRG.14103	0.97	0.99	1.55	0.99	0.65	1.13	22.00	23.00	36.00	23.00	15.00	27.00	--	-	-	-	-	-	-	-	-
MSTRG.14111	1.46	2.77	2.81	0.59	1.93	1.90	31.00	48.00	37.00	13.00	34.00	32.00	--	-	-	-	-	-	-	-	-
MSTRG.14121	1.26	0.65	0.75	0.00	0.00	0.00	38.00	20.00	23.00	0.00	0.00	0.00	--	Endonuclease/exonuclease/phosphatase [Macleaya cordata]	-	-	-	-	-	-	-
MSTRG.14139	0.21	0.13	0.12	8.46	7.29	9.27	19.00	12.00	11.00	787.00	679.00	889.00	Tf2-12	polyprotein [Glycine max]	-	-	-	-	-	-	-
MSTRG.14144	1.36	0.00	0.00	0.00	0.00	0.00	7.00	0.00	0.00	0.00	0.00	0.00	--	P53 and DNA damage-regulated protein [Actinidia chinensis var. chinensis] [Actinidia chinensis]	-	-	-	-	-	-	-
MSTRG.14155	9.34	10.25	8.40	13.96	13.07	13.84	276.00	321.00	255.00	432.00	399.00	417.00	--	PHD finger protein [Actinidia chinensis var. chinensis] [Actinidia chinensis]	-	-	-	-	GO:0043231//intracellular membrane-bounded organelle	-	-
MSTRG.14181	4.06	2.69	2.84	0.52	0.19	0.18	168.00	114.15	120.18	22.00	8.00	8.00	VPS11	vacuolar protein sorting-associated protein 11, partial [Sonneratia alba]	-	-	-	-	GO:0005774//vacuolar membrane;GO:0010008//endosome membrane;GO:0032991//macromolecular complex	GO:0046914//transition metal ion binding	GO:0006970//response to osmotic stress;GO:0006996//organelle organization;GO:0015031//protein transport;GO:0070838//divalent metal ion transport
MSTRG.14205	0.24	0.69	1.69	1.00	1.69	0.52	3.00	9.00	22.00	13.00	22.00	7.00	--	-	-	-	-	-	-	-	-
MSTRG.14211	1.37	2.09	1.56	3.83	4.64	5.35	23.00	36.00	27.00	66.00	80.00	95.00	--	-	-	-	-	-	-	-	-
MSTRG.1423	11.75	8.66	11.02	20.94	21.27	18.10	131.00	98.98	125.98	238.99	243.00	213.00	PAP1	PREDICTED: probable inactive purple acid phosphatase 1 [Nelumbo nucifera]	-	-	-	-	-	GO:0004721//phosphoprotein phosphatase activity;GO:0043169//cation binding	GO:0006568//tryptophan metabolic process;GO:0006796//phosphate-containing compound metabolic process;GO:0009683//indoleacetic acid metabolic process;GO:0009814//defense response, incompatible interaction
MSTRG.14231	0.74	0.36	0.90	0.00	0.00	0.00	4.00	2.00	5.00	0.00	0.00	0.00	--	PREDICTED: auxin transport protein BIG isoform X2 [Nelumbo nucifera]	-	-	-	-	-	-	-
MSTRG.14232	1.97	1.37	1.74	0.09	0.00	0.00	21.00	15.00	19.00	1.00	0.00	0.00	--	PREDICTED: auxin transport protein BIG isoform X1 [Nelumbo nucifera]	-	-	-	-	-	-	-
MSTRG.14246	1.34	0.50	0.60	1.79	0.40	0.77	13.00	5.00	6.00	18.00	4.00	8.00	--	PREDICTED: prosaposin-like [Nelumbo nucifera]	-	-	-	-	-	-	-
MSTRG.1426	1.41	1.58	2.19	0.41	0.15	0.20	27.00	31.00	43.00	8.00	3.00	4.00	--	PREDICTED: U-box domain-containing protein 4-like [Nelumbo nucifera]	-	-	-	-	-	GO:0003824//catalytic activity	GO:0006970//response to osmotic stress;GO:0006996//organelle organization
MSTRG.14283	0.79	1.69	1.84	0.31	0.00	0.00	5.00	11.00	12.00	2.00	0.00	0.00	--	-	-	-	-	-	-	-	-
MSTRG.14289	2.89	2.59	3.43	1.94	1.17	2.07	80.00	73.00	102.00	51.00	32.00	57.00	--	Bacterial surface antigen (D15) [Macleaya cordata]	-	-	-	-	GO:0031306//intrinsic component of mitochondrial outer membrane	-	GO:0003006//developmental process involved in reproduction;GO:0006865//amino acid transport;GO:0009409//response to cold;GO:0009639//response to red or far red light;GO:0009756//carbohydrate mediated signaling;GO:0010467//gene expression;GO:0016482//cytoplasmic transport;GO:0032446//protein modification by small protein conjugation;GO:0048507//meristem development;GO:0048580//regulation of post-e…
MSTRG.1430	7.39	6.97	8.60	3.46	4.18	4.74	501.00	484.00	597.00	240.00	290.00	339.00	EIN3	Protein TolB like [Actinidia chinensis var. chinensis] [Actinidia chinensis]	-	-	-	-	GO:0016020//membrane;GO:0043231//intracellular membrane-bounded organelle	-	GO:0006089//lactate metabolic process;GO:0009404//toxin metabolic process;GO:0009755//hormone-mediated signaling pathway;GO:0014070//response to organic cyclic compound
MSTRG.14307	0.00	0.00	0.00	1.80	2.12	5.15	0.00	0.00	0.00	17.00	20.00	50.00	At1g61740	sulfite exporter TauE/SafE family protein 2 [Populus trichocarpa]	-	-	-	-	-	-	GO:0006605//protein targeting;GO:0009891//positive regulation of biosynthetic process;GO:0043067//regulation of programmed cell death
MSTRG.14308	14.41	13.04	13.42	14.59	11.63	14.64	110.00	102.00	105.00	114.00	91.00	118.00	--	unnamed protein product [Triticum turgidum subsp. durum] [Triticum turgidum]	-	-	-	-	-	-	-
MSTRG.14320	4.44	3.52	6.50	3.40	1.79	2.67	181.00	146.00	267.00	110.00	77.00	112.00	--	PREDICTED: glucose-1-phosphate adenylyltransferase large subunit 1-like [Nelumbo nucifera]	Metabolism;Metabolism;Metabolism;Metabolism	Global and overview maps;Global and overview maps;Carbohydrate metabolism;Carbohydrate metabolism	ko01100//Metabolic pathways;ko01110//Biosynthesis of secondary metabolites;ko00500//Starch and sucrose metabolism;ko00520//Amino sugar and nucleotide sugar metabolism	K00975;K00975;K00975;K00975	-	-	GO:0008152//metabolic process
MSTRG.14332	0.92	0.85	0.66	1.28	1.28	1.06	19.00	18.00	14.00	27.00	27.00	23.00	HCC1	PREDICTED: methionine aminopeptidase 1B, chloroplastic-like isoform X2 [Nelumbo nucifera]	-	-	-	-	GO:0019866//organelle inner membrane;GO:0031224//intrinsic component of membrane;GO:0043231//intracellular membrane-bounded organelle	GO:0003824//catalytic activity;GO:0043169//cation binding	GO:0000041//transition metal ion transport;GO:0006089//lactate metabolic process;GO:0006605//protein targeting;GO:0008535//respiratory chain complex IV assembly;GO:0044767//single-organism developmental process;GO:0046916//cellular transition metal ion homeostasis
MSTRG.14340	0.56	0.60	1.63	0.18	0.48	0.47	9.00	10.00	27.00	3.00	8.00	8.00	--	-	-	-	-	-	-	-	-
MSTRG.1436	3.03	2.98	2.45	1.04	1.77	0.75	43.00	63.00	44.00	13.00	26.00	10.00	--	-	-	-	-	-	-	-	-
MSTRG.14362	0.14	0.00	0.00	1.72	1.85	0.77	1.00	0.00	0.00	13.00	14.00	6.00	--	-	-	-	-	-	-	-	-
MSTRG.14371	1.44	1.12	2.39	1.48	2.15	2.44	46.00	39.00	70.00	49.00	72.00	81.00	PCMP-H74	PREDICTED: pentatricopeptide repeat-containing protein At4g02750-like isoform X2 [Nelumbo nucifera]	-	-	-	-	-	-	-
MSTRG.14409	1.51	1.52	1.72	2.55	3.14	2.86	30.00	31.00	35.00	52.00	64.00	60.00	SBT1.9	PREDICTED: subtilisin-like protease SBT1.9 [Nelumbo nucifera]	-	-	-	-	-	GO:0016787//hydrolase activity	-
MSTRG.1441	0.82	1.18	1.18	1.64	0.65	1.59	21.00	31.00	31.00	43.00	17.00	43.00	--	-	-	-	-	-	-	-	-
MSTRG.14421	0.59	1.24	0.25	0.33	1.40	1.52	7.00	15.00	3.00	4.00	17.00	19.00	--	-	-	-	-	-	-	-	-
MSTRG.1444	2.47	1.04	0.60	1.40	1.63	2.11	32.00	14.00	8.00	19.00	22.00	29.00	--	PREDICTED: defensin-like protein 159 [Nicotiana sylvestris]	-	-	-	-	-	-	-
MSTRG.14440	2.61	3.15	4.17	3.74	2.98	4.79	47.00	58.00	77.00	69.00	55.00	91.00	--	PREDICTED: LOC109796742 isoform [Prunus dulcis]	-	-	-	-	-	-	-
MSTRG.14447	1.64	0.62	2.10	1.11	1.73	1.32	13.00	5.00	17.00	9.00	14.00	11.00	--	-	-	-	-	-	-	-	-
MSTRG.14450	0.47	0.31	1.54	100.74	122.13	97.24	3.00	2.00	10.00	655.00	795.00	652.00	--	PREDICTED: late embryogenesis abundant protein 1-like [Nelumbo nucifera]	-	-	-	-	-	-	GO:0009987//cellular process;GO:0016043//cellular component organization
MSTRG.14454	0.00	0.24	0.12	113.22	114.68	111.30	0.00	2.00	1.00	961.72	975.25	974.90	--	PREDICTED: late embryogenesis abundant protein 1-like [Nelumbo nucifera]	-	-	-	-	-	-	-
MSTRG.145	6.10	6.85	6.57	0.97	0.55	0.60	86.00	99.00	95.00	14.00	8.00	9.00	DIR20	PREDICTED: dirigent protein 22-like [Nelumbo nucifera]	-	-	-	-	-	-	-
MSTRG.14500	0.72	0.49	0.82	5.88	6.69	5.65	13.00	9.00	15.00	108.00	123.00	107.00	--	-	-	-	-	-	-	-	-
MSTRG.14509	4.00	4.76	4.46	5.88	6.90	8.95	91.00	111.00	104.00	137.00	161.00	215.00	CYP71AN24	PREDICTED: cytochrome P450 71A1-like [Nelumbo nucifera]	-	-	-	-	-	GO:0004497//monooxygenase activity;GO:0016705//oxidoreductase activity, acting on paired donors, with incorporation or reduction of molecular oxygen;GO:0043167//ion binding	GO:0008152//metabolic process
MSTRG.14517	40.68	36.30	42.27	44.90	44.67	47.50	417.00	381.00	444.00	471.00	469.00	514.00	rpl37	60S ribosomal protein L37-3-like [Papaver somniferum]	Genetic Information Processing	Translation	ko03010//Ribosome	K02922	GO:0015934//large ribosomal subunit;GO:0043231//intracellular membrane-bounded organelle	GO:0003723//RNA binding;GO:0005198//structural molecule activity;GO:0043169//cation binding;GO:0046983//protein dimerization activity	GO:0006006//glucose metabolic process;GO:0006886//intracellular protein transport;GO:0009451//RNA modification;GO:0010467//gene expression;GO:0034728//nucleosome organization;GO:0044085//cellular component biogenesis
MSTRG.14533	0.42	0.00	1.49	0.00	0.00	0.00	3.00	0.00	11.00	0.00	0.00	0.00	CTSK	PREDICTED: zingipain-2-like isoform X1 [Nelumbo nucifera]	Organismal Systems	Environmental adaptation	ko04626//Plant-pathogen interaction	K13441	GO:0000323//lytic vacuole	GO:0008233//peptidase activity	GO:0003006//developmental process involved in reproduction;GO:0009411//response to UV;GO:0009725//response to hormone;GO:0009746//response to hexose;GO:0010260//organ senescence;GO:0034285//response to disaccharide;GO:0050832//defense response to fungus
MSTRG.14537	5.26	1.73	2.56	4.58	2.96	3.18	33.00	11.00	16.00	28.00	17.00	22.00	--	PREDICTED: cytochrome P450 709B2-like [Nelumbo nucifera]	-	-	-	-	-	-	-
MSTRG.14548	1.35	0.38	1.18	0.33	0.19	0.78	28.00	8.00	25.00	7.00	4.00	17.00	DPL1	PREDICTED: sphingosine-1-phosphate lyase [Nelumbo nucifera]	Metabolism;Metabolism	Global and overview maps;Lipid metabolism	ko01100//Metabolic pathways;ko00600//Sphingolipid metabolism	K01634;K01634	GO:0031090//organelle membrane;GO:0031224//intrinsic component of membrane;GO:0043231//intracellular membrane-bounded organelle	GO:0016832//aldehyde-lyase activity;GO:0043168//anion binding	GO:0006511//ubiquitin-dependent protein catabolic process;GO:0006665//sphingolipid metabolic process;GO:0009062//fatty acid catabolic process;GO:0009404//toxin metabolic process;GO:0016482//cytoplasmic transport;GO:0035966//response to topologically incorrect protein;GO:0043248//proteasome assembly
MSTRG.14550	2.39	2.47	2.32	1.62	1.24	1.30	184.00	195.00	183.00	128.00	98.00	106.00	MIK2	PREDICTED: MDIS1-interacting receptor like kinase 2-like [Nelumbo nucifera]	-	-	-	-	-	GO:0016740//transferase activity	-
MSTRG.14551	1.84	1.87	2.18	6.71	7.79	6.35	23.00	24.00	28.00	86.00	100.00	84.00	--	-	-	-	-	-	-	-	-
MSTRG.14553	1.13	2.10	1.22	0.22	0.33	0.54	10.00	19.00	11.00	2.00	3.00	5.00	--	-	-	-	-	-	-	-	-
MSTRG.14554	6.67	6.35	6.43	5.67	4.34	4.95	162.00	158.00	160.00	141.00	108.00	127.00	--	ribosome quality control complex subunit 2-like [Papaver somniferum]	-	-	-	-	-	-	-
MSTRG.14571	12.10	11.55	15.10	0.00	0.00	0.51	136.00	133.00	174.00	0.00	0.00	6.00	--	-	-	-	-	-	-	-	-
MSTRG.14573	0.00	1.01	0.00	0.00	0.54	0.08	0.00	13.00	0.00	0.00	7.00	1.00	--	-	-	-	-	-	-	-	-
MSTRG.14587	1.94	2.05	1.98	0.15	0.34	0.12	62.00	67.00	65.00	5.00	11.00	4.00	--	COPII coat assembly protein [Actinidia chinensis var. chinensis] [Actinidia chinensis]	-	-	-	-	-	-	-
MSTRG.14591	1.66	1.97	1.79	1.88	1.28	1.66	19.00	23.00	21.00	22.00	15.00	20.00	--	-	-	-	-	-	-	-	-
MSTRG.14616	0.17	0.00	1.67	0.00	0.00	0.00	1.00	0.00	10.00	0.00	0.00	0.00	--	PREDICTED: cingulin-like protein 1 [Nelumbo nucifera]	-	-	-	-	-	-	-
MSTRG.14618	0.64	1.86	1.59	0.00	0.00	0.00	9.00	27.00	23.00	0.00	0.00	0.00	--	-	-	-	-	-	-	-	-
MSTRG.14655	0.25	0.43	0.61	1.22	1.64	1.00	4.00	7.00	10.00	20.00	27.00	17.00	--	PREDICTED: WD repeat-containing protein wdr-5.2-like [Nelumbo nucifera]	-	-	-	-	-	-	-
MSTRG.14665	1.24	1.36	1.62	1.99	1.05	1.68	23.00	26.00	31.00	38.00	20.00	33.00	--	universal stress protein A-like protein isoform X2 [Cannabis sativa]	-	-	-	-	-	-	-
MSTRG.14675	0.00	0.00	1.12	0.00	0.00	0.00	0.00	0.00	4.00	0.00	0.00	0.00	GSO1	probable leucine-rich repeat receptor-like protein kinase At1g35710 isoform X2 [Papaver somniferum]	-	-	-	-	GO:0016020//membrane	GO:0016301//kinase activity	GO:0006796//phosphate-containing compound metabolic process
MSTRG.14685	2.07	1.01	0.17	0.34	0.17	0.00	12.00	6.00	1.00	2.00	1.00	0.00	--	-	-	-	-	-	-	-	-
MSTRG.14712	1.96	2.19	2.62	0.71	1.17	0.42	18.00	27.00	25.00	6.00	11.00	4.00	--	PREDICTED: protein FLX-like 3 [Nelumbo nucifera]	-	-	-	-	-	-	-
MSTRG.14735	5.35	4.02	4.39	5.80	4.99	3.54	653.00	502.41	549.56	724.00	624.13	456.33	--	PREDICTED: serine/threonine-protein kinase ATM isoform X2 [Nelumbo nucifera]	-	-	-	-	-	-	-
MSTRG.14736	0.00	0.63	0.30	0.00	0.23	3.28	0.00	80.59	38.44	0.00	28.87	430.67	--	PREDICTED: serine/threonine-protein kinase ATM isoform X2 [Nelumbo nucifera]	-	-	-	-	-	-	-
MSTRG.1477	1.98	1.74	2.90	1.61	2.84	2.69	30.00	27.00	45.00	25.00	44.00	43.00	CASP	protein CASP-like [Manihot esculenta]	-	-	-	-	GO:0031228//intrinsic component of Golgi membrane;GO:0031984//organelle subcompartment	-	GO:0030243//cellulose metabolic process;GO:0048193//Golgi vesicle transport
MSTRG.14781	0.83	0.58	1.10	2.21	1.22	1.89	12.25	9.48	15.30	36.34	20.72	26.86	--	PREDICTED: probable sphingolipid transporter spinster homolog 2 [Nelumbo nucifera]	-	-	-	-	-	-	-
MSTRG.14803	3.50	1.48	2.48	1.30	2.67	5.45	37.00	22.00	39.00	16.00	42.00	59.00	--	PREDICTED: transcription initiation factor IIE subunit alpha [Nelumbo nucifera]	Genetic Information Processing	Transcription	ko03022//Basal transcription factors	K03136	-	GO:0003677//DNA binding	GO:0006352//DNA-templated transcription, initiation;GO:0006412//translation
MSTRG.14814	8.32	9.15	9.78	3.01	3.93	2.77	136.00	159.00	176.00	54.00	76.00	50.00	--	endo-1,3;1,4-beta-D-glucanase-like isoform X2 [Camellia sinensis]	-	-	-	-	GO:0005576//extracellular region;GO:0016020//membrane;GO:0043231//intracellular membrane-bounded organelle;GO:0044444//cytoplasmic part	GO:0052689//carboxylic ester hydrolase activity	GO:0006090//pyruvate metabolic process;GO:0006970//response to osmotic stress;GO:0006996//organelle organization;GO:0010038//response to metal ion;GO:0042044//fluid transport
MSTRG.14816	0.92	1.90	2.30	0.10	0.50	0.68	9.00	19.00	23.00	1.00	5.00	7.00	--	-	-	-	-	-	-	-	-
MSTRG.14835	23.00	22.60	19.95	38.23	40.05	37.22	144.00	145.00	128.00	245.00	257.00	246.00	--	PREDICTED: EUGRSUZ_B03068 [Prunus dulcis]	-	-	-	-	-	-	-
MSTRG.14843	6.05	4.87	6.69	2.98	3.49	3.60	116.75	106.52	144.70	58.66	65.28	71.14	--	PREDICTED: probable sphingolipid transporter spinster homolog 2 [Nelumbo nucifera]	-	-	-	-	-	-	-
MSTRG.14859	12.37	9.12	12.62	1.26	1.54	0.54	86.00	65.00	90.00	9.00	11.00	4.00	--	-	-	-	-	-	-	-	-
MSTRG.1486	0.08	0.00	0.22	0.59	0.22	1.65	1.00	0.00	3.00	8.00	3.00	23.00	--	transposon Tf2-1 polyprotein [Cinnamomum micranthum f. kanehirae]	-	-	-	-	GO:0043231//intracellular membrane-bounded organelle	-	-
MSTRG.14869	6.87	7.48	7.98	9.26	9.10	9.71	319.00	356.00	380.00	440.00	433.00	476.00	--	PREDICTED: protein OSB2, chloroplastic-like isoform X2 [Nelumbo nucifera]	-	-	-	-	-	-	-
MSTRG.14870	10.90	10.70	10.44	26.08	26.55	28.46	169.00	170.00	166.00	414.00	422.00	466.00	--	MAGUK p55 subfamily member 4 like [Actinidia chinensis var. chinensis] [Actinidia chinensis]	-	-	-	-	-	-	GO:0006787//porphyrin-containing compound catabolic process
MSTRG.14888	3.76	4.36	3.20	2.35	3.18	2.99	49.00	58.00	36.00	48.00	39.00	43.00	--	PREDICTED: amino acid permease 6-like [Nelumbo nucifera]	-	-	-	-	GO:0016020//membrane	GO:0015171//amino acid transmembrane transporter activity	GO:0006865//amino acid transport
MSTRG.14894	7.17	5.43	6.53	0.12	0.00	0.00	121.00	94.00	113.00	2.00	0.00	0.00	TIM17-2	PREDICTED: mitochondrial import inner membrane translocase subunit TIM17-2-like [Nelumbo nucifera]	-	-	-	-	GO:0019866//organelle inner membrane;GO:0031966//mitochondrial membrane;GO:0043234//protein complex	-	GO:0000280//nuclear division;GO:0009648//photoperiodism;GO:0009692//ethylene metabolic process;GO:0010467//gene expression;GO:0015031//protein transport
MSTRG.14905	0.93	0.42	0.97	1.05	1.32	0.61	13.00	6.00	14.00	15.00	19.00	9.00	--	-	-	-	-	-	-	-	-
MSTRG.14906	0.00	0.00	0.16	2.60	2.28	1.91	0.00	0.00	2.00	33.00	29.00	25.00	PLC6	Phosphoinositide phospholipase C family [Trema orientale]	Metabolism;Metabolism;Environmental Information Processing	Global and overview maps;Carbohydrate metabolism;Signal transduction	ko01100//Metabolic pathways;ko00562//Inositol phosphate metabolism;ko04070//Phosphatidylinositol signaling system	K05857;K05857;K05857	GO:0016020//membrane;GO:0044464//cell part	GO:0004629//phospholipase C activity;GO:0060089//molecular transducer activity	GO:0006629//lipid metabolic process;GO:0006928//movement of cell or subcellular component;GO:0007165//signal transduction;GO:0019321//pentose metabolic process;GO:0051640//organelle localization
MSTRG.14911	1.11	0.62	0.54	0.46	1.77	0.52	14.00	8.00	7.00	6.00	23.00	7.00	H3C1	PREDICTED: histone H3-like centromeric protein CSE4 [Raphanus sativus]	-	-	-	-	GO:0000785//chromatin;GO:0030529//intracellular ribonucleoprotein complex;GO:0043231//intracellular membrane-bounded organelle	GO:0003676//nucleic acid binding;GO:0046983//protein dimerization activity	GO:0010467//gene expression
MSTRG.14925	0.18	0.34	0.46	0.92	0.69	1.95	3.00	6.00	8.00	16.00	12.00	35.00	--	Transposon Tf2-12 polyprotein [Vitis vinifera]	-	-	-	-	-	-	-
MSTRG.14927	1.12	1.33	0.18	0.09	0.00	0.26	12.29	15.00	2.00	1.00	0.00	3.00	Stk24	PREDICTED: serine/threonine-protein kinase 4-like isoform X1 [Nelumbo nucifera]	-	-	-	-	-	GO:0004702//receptor signaling protein serine/threonine kinase activity;GO:0032550//purine ribonucleoside binding	GO:0032147//activation of protein kinase activity
MSTRG.14936	0.93	1.25	1.12	0.59	1.12	0.32	13.81	19.00	17.00	9.00	17.00	5.00	--	sec-independent protein translocase protein TatB-like protein isoform X1 [Cinnamomum micranthum f. kanehirae]	-	-	-	-	-	-	-
MSTRG.14950	1.39	0.00	0.00	0.00	0.00	0.00	5.00	0.00	0.00	0.00	0.00	0.00	--	PREDICTED: serine/threonine-protein kinase BLUS1-like, partial [Nelumbo nucifera]	-	-	-	-	-	-	-
MSTRG.14968	0.00	0.70	0.23	0.00	0.00	0.00	0.00	3.00	1.00	0.00	0.00	0.00	CRK16	cysteine-rich receptor-like protein kinase 29 [Prunus avium]	-	-	-	-	-	GO:0016301//kinase activity	GO:0044237//cellular metabolic process
MSTRG.14980	218.77	217.13	225.06	199.72	203.99	201.27	2185.00	2222.00	2304.00	2042.00	2088.00	2122.00	--	PREDICTED: LOW QUALITY PROTEIN: probable 26S proteasome complex subunit sem1 [Oryza brachyantha]	-	-	-	-	-	-	-
MSTRG.14986	0.27	1.38	0.52	0.26	0.26	0.25	4.00	21.00	8.00	4.00	4.00	4.00	XYN1	Glycoside hydrolase [Macleaya cordata]	-	-	-	-	-	GO:0097599//xylanase activity	GO:0044238//primary metabolic process
MSTRG.14992	0.58	0.14	0.14	0.71	0.28	1.10	4.00	1.00	1.00	5.00	2.00	8.00	--	-	-	-	-	-	-	-	-
MSTRG.15021	0.94	1.19	1.76	0.91	1.05	0.61	13.00	17.00	25.00	13.00	15.00	9.00	--	-	-	-	-	-	-	-	-
MSTRG.15029	0.10	0.28	0.19	1.40	1.58	0.36	1.00	3.00	2.00	15.00	17.00	4.00	--	-	-	-	-	-	-	-	-
MSTRG.15047	0.47	0.69	0.58	0.23	1.50	1.35	4.00	6.00	5.00	2.00	13.00	12.00	RBOHB	PREDICTED: respiratory burst oxidase homolog protein B-like [Nelumbo nucifera]	Organismal Systems;Environmental Information Processing	Environmental adaptation;Signal transduction	ko04626//Plant-pathogen interaction;ko04016//MAPK signaling pathway - plant	K13447;K13447	GO:0016020//membrane	GO:0050664//oxidoreductase activity, acting on NAD(P)H, oxygen as acceptor	GO:0000041//transition metal ion transport;GO:0001101//response to acid chemical;GO:0008152//metabolic process;GO:0009267//cellular response to starvation;GO:0015698//inorganic anion transport;GO:0044707//single-multicellular organism process
MSTRG.15050	3.29	2.39	3.87	3.32	2.47	4.03	96.00	86.00	122.00	88.00	66.00	123.00	--	PREDICTED: uncharacterized protein LOC109115854 [Nelumbo nucifera]	-	-	-	-	-	-	-
MSTRG.15090	0.00	0.00	1.23	0.00	0.00	0.00	0.00	0.00	4.00	0.00	0.00	0.00	--	-	-	-	-	-	-	-	-
MSTRG.15103	0.17	0.05	0.36	5.22	2.07	3.60	4.00	1.00	8.00	120.00	47.00	87.00	--	somatic embryogenesis receptor-like kinase 1 [Populus alba]	-	-	-	-	-	-	-
MSTRG.15104	0.48	0.35	0.82	0.71	1.06	0.46	4.00	3.00	7.00	6.00	9.00	4.00	ZRK7	Vacuolar ATP synthase catalytic subunit-related / V-ATPase-related / vacuolar proton pump-related [Theobroma cacao]	-	-	-	-	-	GO:0016491//oxidoreductase activity;GO:0046906//tetrapyrrole binding	GO:0044710//single-organism metabolic process
MSTRG.15122	0.00	0.00	0.00	2.21	3.77	2.62	0.00	0.00	0.00	27.00	46.00	33.00	--	-	-	-	-	-	-	-	-
MSTRG.15129	0.02	0.16	0.21	3.07	2.79	3.78	1.00	7.00	9.00	131.00	119.00	166.00	ACY1	PREDICTED: serine/threonine-protein kinase-like protein At3g51990 [Nelumbo nucifera]	Metabolism;Metabolism;Metabolism;Metabolism;Metabolism	Global and overview maps;Global and overview maps;Global and overview maps;Global and overview maps;Amino acid metabolism	ko01100//Metabolic pathways;ko01110//Biosynthesis of secondary metabolites;ko01230//Biosynthesis of amino acids;ko01210//2-Oxocarboxylic acid metabolism;ko00220//Arginine biosynthesis	K14677;K14677;K14677;K14677;K14677	GO:0044424//intracellular part	GO:0004672//protein kinase activity;GO:0005488//binding	GO:0006796//phosphate-containing compound metabolic process;GO:0006807//nitrogen compound metabolic process;GO:0019538//protein metabolic process;GO:0019752//carboxylic acid metabolic process;GO:0044260//cellular macromolecule metabolic process
MSTRG.15134	0.50	1.35	0.37	0.24	0.49	0.12	4.00	11.00	3.00	2.00	4.00	1.00	--	-	-	-	-	-	-	-	-
MSTRG.15137	0.89	1.27	1.19	0.32	0.32	0.08	11.00	16.00	15.00	4.00	4.00	1.00	--	-	-	-	-	-	-	-	-
MSTRG.15145	4.46	2.68	3.20	0.80	0.95	0.65	206.89	127.26	152.42	38.00	45.00	32.00	ORC1	origin recognition complex subunit 1-like [Dorcoceras hygrometricum]	-	-	-	-	GO:0043231//intracellular membrane-bounded organelle;GO:0043234//protein complex	GO:0003690//double-stranded DNA binding;GO:0003824//catalytic activity;GO:0032550//purine ribonucleoside binding;GO:0046914//transition metal ion binding	GO:0006259//DNA metabolic process;GO:0009566//fertilization;GO:0010468//regulation of gene expression;GO:0034645//cellular macromolecule biosynthetic process
MSTRG.15148	0.00	0.00	0.00	2.74	4.16	4.40	0.00	0.00	0.00	36.00	52.00	58.00	--	zf-CCHC domain-containing protein/rve domain-containing protein/RVT_2 domain-containing protein/gag_pre-integrs domain-containing protein/UBN2_2 domain-containing protein, partial [Cephalotus follicularis]	Genetic Information Processing	Translation	ko00970//Aminoacyl-tRNA biosynthesis	K01873	-	-	-
MSTRG.15150	0.00	0.00	0.22	1.08	0.00	1.67	0.00	0.00	1.00	5.00	0.00	8.00	--	-	-	-	-	-	-	-	-
MSTRG.15153	0.92	1.34	0.60	0.45	0.00	0.00	6.00	9.00	4.00	3.00	0.00	0.00	--	-	-	-	-	-	-	-	-
MSTRG.15156	2.02	1.69	2.67	1.80	0.87	0.62	34.00	29.00	46.00	31.00	15.00	11.00	--	-	-	-	-	-	-	-	-
MSTRG.15176	0.00	0.00	0.00	2.13	1.34	2.10	0.00	0.00	0.00	21.00	14.00	25.00	--	-	-	-	-	-	-	-	-
MSTRG.15204	0.00	0.47	0.39	5.76	3.58	2.34	0.00	6.00	5.00	74.00	46.00	31.00	--	PREDICTED: CLAVATA3/ESR (CLE)-related protein 40 [Theobroma cacao]	-	-	-	-	-	-	-
MSTRG.15209	3.50	3.16	1.28	4.68	1.83	2.21	55.00	52.00	20.00	78.00	31.00	40.00	SCPL42	Serine carboxypeptidase-like 42 isoform B [Glycine soja]	-	-	-	-	GO:0030312//external encapsulating structure	GO:0004180//carboxypeptidase activity	GO:0019538//protein metabolic process
MSTRG.15213	0.00	0.21	0.00	1.69	0.53	0.20	0.00	2.00	0.00	16.00	5.00	2.00	INO80	PREDICTED: DNA helicase INO80 isoform X2 [Nelumbo nucifera]	-	-	-	-	GO:0043231//intracellular membrane-bounded organelle	GO:0003676//nucleic acid binding;GO:0016817//hydrolase activity, acting on acid anhydrides;GO:0032550//purine ribonucleoside binding	GO:0006282//regulation of DNA repair;GO:0006305//DNA alkylation;GO:0006310//DNA recombination;GO:0006342//chromatin silencing;GO:0006402//mRNA catabolic process;GO:0007154//cell communication;GO:0009409//response to cold;GO:0009606//tropism;GO:0030422//production of siRNA involved in RNA interference;GO:0045087//innate immune response
MSTRG.15221	0.00	0.00	0.00	5.55	5.73	6.66	0.00	0.00	0.00	304.00	314.00	376.00	RE1	Integrase, catalytic core [Cinnamomum micranthum f. kanehirae]	Genetic Information Processing	Transcription	ko03020//RNA polymerase	K03006	-	-	-
MSTRG.15226	0.40	0.07	0.79	0.70	0.79	1.46	17.00	3.00	34.00	30.00	34.00	65.00	--	LINE-1 retrotransposable element ORF2 protein [Vitis vinifera]	-	-	-	-	-	-	-
MSTRG.15231	1.12	1.04	2.04	1.69	2.29	2.27	22.00	21.00	41.00	34.00	46.00	47.00	--	Leucine-rich repeat [Macleaya cordata]	-	-	-	-	-	-	-
MSTRG.15235	0.14	0.00	0.13	0.81	0.13	1.17	1.00	0.00	1.00	6.00	1.00	9.00	--	-	-	-	-	-	-	-	-
MSTRG.15237	1.27	0.95	1.70	0.39	0.10	0.12	24.91	19.00	34.00	7.82	2.00	2.56	SPP	Signal peptide peptidase [Morella rubra]	-	-	-	-	GO:0009532//plastid stroma;GO:0031090//organelle membrane;GO:0031224//intrinsic component of membrane	GO:0004175//endopeptidase activity;GO:0043169//cation binding	GO:0003006//developmental process involved in reproduction;GO:0006498//N-terminal protein lipidation;GO:0048229//gametophyte development
MSTRG.15260	0.00	0.07	0.07	125.28	121.48	124.76	0.00	1.00	1.00	1780.00	1728.00	1828.00	COX5C	cytochrome c oxidase subunit 5C [Durio zibethinus]	-	-	-	-	GO:0019866//organelle inner membrane;GO:0031224//intrinsic component of membrane;GO:0044455//mitochondrial membrane part	-	GO:0015992//proton transport
MSTRG.15288	19.64	17.59	16.86	6.75	7.11	9.28	852.00	782.00	750.00	300.00	316.00	425.00	--	Peroxidase 52 [Triticum urartu]	-	-	-	-	-	-	-
MSTRG.1530	15.45	14.00	13.63	1.34	2.63	1.60	430.00	378.00	380.00	26.00	51.00	31.00	--	PREDICTED: ADP,ATP carrier protein 1, mitochondrial [Nelumbo nucifera]	-	-	-	-	-	-	-
MSTRG.1531	0.43	0.21	0.00	0.00	0.00	0.20	2.00	1.00	0.00	0.00	0.00	1.00	--	-	-	-	-	-	-	-	-
MSTRG.15317	9.89	10.33	10.53	0.61	0.64	0.49	436.00	470.00	476.00	27.00	28.00	22.00	PERK14	PREDICTED: probable receptor-like serine/threonine-protein kinase At5g57670 [Nelumbo nucifera]	-	-	-	-	-	GO:0004672//protein kinase activity	-
MSTRG.15371	0.25	0.76	0.31	6.27	5.26	6.28	7.00	22.00	9.00	182.00	153.00	188.00	CPK19	calcium-dependent protein kinase 29 [Cinnamomum micranthum f. kanehirae]	Organismal Systems	Environmental adaptation	ko04626//Plant-pathogen interaction	K13412	GO:0031224//intrinsic component of membrane;GO:0044464//cell part	GO:0004674//protein serine/threonine kinase activity;GO:0032550//purine ribonucleoside binding;GO:0046872//metal ion binding	GO:0006464//cellular protein modification process;GO:0016310//phosphorylation
MSTRG.15372	5.16	6.11	5.38	1.51	1.07	2.20	160.00	194.00	171.00	48.00	34.00	72.00	CPK19	PREDICTED: calcium-dependent protein kinase 29-like isoform X1 [Nelumbo nucifera]	Organismal Systems	Environmental adaptation	ko04626//Plant-pathogen interaction	K13412	GO:0031224//intrinsic component of membrane	GO:0004674//protein serine/threonine kinase activity;GO:0032550//purine ribonucleoside binding;GO:0046872//metal ion binding	GO:0006464//cellular protein modification process;GO:0006796//phosphate-containing compound metabolic process
MSTRG.15382	0.00	0.33	0.00	2.30	2.76	1.96	0.00	3.00	0.00	20.00	24.00	18.00	XYN1	Glycoside hydrolase [Parasponia andersonii]	-	-	-	-	GO:0030312//external encapsulating structure	GO:0097599//xylanase activity	GO:0000272//polysaccharide catabolic process;GO:0045491//xylan metabolic process
MSTRG.15390	0.90	0.00	0.00	0.00	0.00	0.00	4.00	0.00	0.00	0.00	0.00	0.00	--	-	-	-	-	-	-	-	-
MSTRG.15396	1.45	0.28	0.56	0.00	0.00	0.00	10.00	2.00	4.00	0.00	0.00	0.00	--	-	-	-	-	-	-	-	-
MSTRG.15405	2.52	2.51	2.66	3.26	2.61	2.97	49.00	50.00	53.00	65.00	52.00	61.00	--	hypothetical protein CDL12_18785 [Handroanthus impetiginosus]	-	-	-	-	-	-	-
MSTRG.1545	0.20	0.20	1.78	0.00	0.00	0.00	1.00	1.00	9.00	0.00	0.00	0.00	--	-	-	-	-	-	-	-	-
MSTRG.1546	2.84	4.86	1.38	0.00	0.00	0.00	41.80	73.27	20.77	0.00	0.00	0.00	--	protein ROOT PRIMORDIUM DEFECTIVE 1-like [Hibiscus syriacus]	-	-	-	-	-	-	-
MSTRG.1547	228.01	267.75	218.34	0.00	0.00	0.00	3137.20	3774.73	3079.23	0.00	0.00	0.00	--	protein ROOT PRIMORDIUM DEFECTIVE 1-like [Hibiscus syriacus]	-	-	-	-	-	-	-
MSTRG.15476	0.76	0.25	0.28	0.94	1.88	1.63	4.00	3.00	2.00	7.00	23.00	13.00	PBL27	PREDICTED: serine/threonine-protein kinase CDL1-like isoform X1 [Nelumbo nucifera]	-	-	-	-	-	GO:0004702//receptor signaling protein serine/threonine kinase activity;GO:0004713//protein tyrosine kinase activity;GO:0032550//purine ribonucleoside binding	GO:0010646//regulation of cell communication;GO:0032147//activation of protein kinase activity
MSTRG.15512	0.00	0.00	0.00	0.35	0.00	0.00	0.00	0.00	0.00	4.00	0.00	0.00	GAPB	PREDICTED: glyceraldehyde-3-phosphate dehydrogenase B, chloroplastic [Nelumbo nucifera]	Metabolism;Metabolism;Metabolism	Global and overview maps;Global and overview maps;Energy metabolism	ko01100//Metabolic pathways;ko01200//Carbon metabolism;ko00710//Carbon fixation in photosynthetic organisms	K05298;K05298;K05298	GO:0009536//plastid	GO:0003824//catalytic activity	GO:0006725//cellular aromatic compound metabolic process;GO:0006807//nitrogen compound metabolic process;GO:0044238//primary metabolic process;GO:0044711//single-organism biosynthetic process;GO:0044763//single-organism cellular process;GO:0046483//heterocycle metabolic process;GO:0050896//response to stimulus;GO:1901360//organic cyclic compound metabolic process;GO:1901576//organic substance bio…
MSTRG.15528	166.12	161.43	168.89	198.98	210.01	185.29	1356.00	1352.00	1413.00	1661.00	1758.00	1596.00	--	DNA helicase [Actinidia chinensis var. chinensis] [Actinidia chinensis]	-	-	-	-	-	-	-
MSTRG.15541	1.96	3.61	3.47	0.14	0.14	0.34	27.00	51.00	49.00	2.00	2.00	5.00	--	-	-	-	-	-	-	-	-
MSTRG.15557	0.57	0.84	0.49	0.49	0.42	0.34	8.00	12.00	7.00	7.00	6.00	5.00	--	PREDICTED: uncharacterized protein LOC104606506 [Nelumbo nucifera]	-	-	-	-	-	-	-
MSTRG.15563	1.21	1.22	1.26	1.06	1.55	1.03	29.00	30.00	31.00	26.00	38.00	26.00	--	RNA-binding protein 8A [Hibiscus syriacus]	-	-	-	-	-	-	-
MSTRG.15571	1.73	1.02	1.02	0.25	0.19	0.21	61.00	37.00	37.00	9.00	7.00	8.00	--	PREDICTED: uncharacterized protein LOC109114851 [Nelumbo nucifera]	-	-	-	-	-	-	-
MSTRG.15573	1.93	1.49	1.49	0.10	0.00	0.00	19.00	15.00	15.00	1.00	0.00	0.00	--	-	-	-	-	-	-	-	-
MSTRG.15574	1.29	1.02	1.81	0.31	0.79	0.76	16.00	13.00	23.00	4.00	10.00	10.00	--	PREDICTED: transcription factor GTE10-like [Nelumbo nucifera]	-	-	-	-	-	GO:0016740//transferase activity	GO:0044238//primary metabolic process;GO:0044260//cellular macromolecule metabolic process;GO:0044763//single-organism cellular process
MSTRG.15575	5.26	4.35	4.77	5.49	5.20	5.12	72.00	61.00	67.00	77.00	73.00	74.00	--	-	-	-	-	-	-	-	-
MSTRG.15577	2.03	0.94	1.81	1.18	0.60	0.49	59.00	28.00	54.00	35.00	18.00	15.00	GPAT3	PREDICTED: receptor-like protein kinase [Nelumbo nucifera]	Metabolism;Metabolism;Metabolism;Metabolism	Global and overview maps;Global and overview maps;Lipid metabolism;Lipid metabolism	ko01100//Metabolic pathways;ko01110//Biosynthesis of secondary metabolites;ko00564//Glycerophospholipid metabolism;ko00561//Glycerolipid metabolism	K13508;K13508;K13508;K13508	-	-	-
MSTRG.15614	7.36	7.52	8.64	12.21	9.58	8.50	94.00	99.00	113.00	161.00	126.00	116.00	--	-	-	-	-	-	-	-	-
MSTRG.15615	0.00	1.43	1.02	0.41	0.00	0.20	0.00	7.00	5.00	2.00	0.00	1.00	--	-	-	-	-	-	-	-	-
MSTRG.15616	4.81	3.98	4.25	3.59	3.16	4.78	425.00	345.00	378.00	319.00	246.00	370.00	--	-	-	-	-	-	-	-	-
MSTRG.15617	0.00	0.00	0.19	0.19	0.58	0.37	0.00	0.00	1.00	1.00	3.00	2.00	--	-	-	-	-	-	-	-	-
MSTRG.15622	1.63	1.89	1.67	1.55	1.58	1.58	107.00	112.00	149.00	113.00	149.00	154.00	--	-	-	-	-	-	-	-	-
MSTRG.15625	3.80	2.83	3.62	7.11	7.17	8.95	580.20	449.58	575.68	1122.43	1138.20	1456.64	--	-	-	-	-	-	-	-	-
MSTRG.15626	2.50	2.01	1.58	2.28	0.68	3.04	125.80	103.42	81.32	117.57	34.80	161.36	--	-	-	-	-	-	-	-	-
MSTRG.15641	6.25	4.71	5.36	8.97	9.28	9.91	447.00	347.00	383.00	646.00	673.00	766.00	--	PREDICTED: uncharacterized protein LOC104591337 [Nelumbo nucifera]	-	-	-	-	-	-	-
MSTRG.15647	13.21	12.02	13.67	3.75	4.35	4.63	681.00	635.00	722.26	198.00	230.00	252.00	NTF2	PREDICTED: ras GTPase-activating protein-binding protein 1-like isoform X2 [Nelumbo nucifera]	-	-	-	-	GO:0005737//cytoplasm	GO:0003676//nucleic acid binding	GO:0006810//transport;GO:0009648//photoperiodism;GO:0071555//cell wall organization
MSTRG.15650	0.00	0.00	0.00	1.58	0.87	0.92	0.00	0.00	0.00	20.00	11.00	12.00	--	-	-	-	-	-	-	-	-
MSTRG.1566	0.36	0.45	0.45	7.07	6.20	8.32	7.00	9.00	9.00	140.00	123.00	170.00	At4g27290	cysteine-rich receptor-like protein kinase 25 [Camellia sinensis]	-	-	-	-	-	GO:0004702//receptor signaling protein serine/threonine kinase activity;GO:0032550//purine ribonucleoside binding	GO:0008037//cell recognition;GO:0032147//activation of protein kinase activity
MSTRG.15662	0.48	0.00	0.00	0.00	0.00	0.00	2.00	0.00	0.00	0.00	0.00	0.00	--	PREDICTED: aspartic proteinase-like protein 2 isoform X1 [Nelumbo nucifera]	-	-	-	-	-	-	-
MSTRG.15668	0.00	0.06	0.12	2.28	1.92	1.46	0.00	1.00	2.00	38.00	32.00	25.00	ycf4	protein LURP-one-related 17 [Quercus lobata]	-	-	-	-	GO:0009521//photosystem;GO:0031224//intrinsic component of membrane;GO:0042651//thylakoid membrane;GO:0044434//chloroplast part	-	GO:0044237//cellular metabolic process
MSTRG.15672	0.00	0.19	0.19	5.53	6.29	6.75	0.00	2.00	2.00	58.00	66.00	73.00	--	4-hydroxy-tetrahydrodipicolinate reductase [Actinidia chinensis var. chinensis] [Actinidia chinensis]	-	-	-	-	-	-	-
MSTRG.15681	13.68	9.30	11.92	5.25	4.95	3.07	224.00	156.00	200.00	88.00	83.00	53.00	--	BnaA09g11600D [Brassica napus]	-	-	-	-	-	GO:0016740//transferase activity	GO:0043623//cellular protein complex assembly
MSTRG.15692	0.94	0.59	1.30	0.85	0.65	1.27	14.00	9.00	20.00	13.00	10.00	20.00	ADH1	PREDICTED: alcohol dehydrogenase-like [Nelumbo nucifera]	Metabolism;Metabolism;Metabolism;Metabolism;Metabolism;Metabolism	Global and overview maps;Global and overview maps;Carbohydrate metabolism;Amino acid metabolism;Lipid metabolism;Lipid metabolism	ko01100//Metabolic pathways;ko01110//Biosynthesis of secondary metabolites;ko00010//Glycolysis / Gluconeogenesis;ko00350//Tyrosine metabolism;ko00071//Fatty acid degradation;ko00592//alpha-Linolenic acid metabolism	K18857;K18857;K18857;K18857;K18857;K18857	GO:0016020//membrane;GO:0044444//cytoplasmic part	GO:0016616//oxidoreductase activity, acting on the CH-OH group of donors, NAD or NADP as acceptor	GO:0006970//response to osmotic stress;GO:0010038//response to metal ion;GO:0044237//cellular metabolic process;GO:0044763//single-organism cellular process;GO:0050794//regulation of cellular process;GO:0055114//oxidation-reduction process
MSTRG.15693	0.74	1.64	2.00	1.27	0.91	1.41	4.00	9.00	11.00	7.00	5.00	8.00	ADH1	alcohol dehydrogenase 3 [Phalaenopsis equestris]	Metabolism;Metabolism;Metabolism;Metabolism;Metabolism;Metabolism	Global and overview maps;Global and overview maps;Carbohydrate metabolism;Amino acid metabolism;Lipid metabolism;Lipid metabolism	ko01100//Metabolic pathways;ko01110//Biosynthesis of secondary metabolites;ko00010//Glycolysis / Gluconeogenesis;ko00350//Tyrosine metabolism;ko00071//Fatty acid degradation;ko00592//alpha-Linolenic acid metabolism	K18857;K18857;K18857;K18857;K18857;K18857	GO:0016020//membrane;GO:0043231//intracellular membrane-bounded organelle;GO:0044444//cytoplasmic part	GO:0016616//oxidoreductase activity, acting on the CH-OH group of donors, NAD or NADP as acceptor;GO:0046914//transition metal ion binding	GO:0006970//response to osmotic stress;GO:0009863//salicylic acid mediated signaling pathway;GO:0010038//response to metal ion;GO:0015980//energy derivation by oxidation of organic compounds;GO:0042743//hydrogen peroxide metabolic process
MSTRG.15695	0.65	0.00	1.75	0.16	0.08	0.62	8.00	0.00	22.00	2.00	1.00	8.00	--	transcription factor MYB88-like [Quercus lobata]	-	-	-	-	-	-	-
MSTRG.15696	0.82	0.62	1.42	0.00	1.19	1.02	9.00	7.00	16.00	0.00	13.36	11.82	--	auxin-induced protein 6B-like [Cicer arietinum]	Environmental Information Processing	Signal transduction	ko04075//Plant hormone signal transduction	K14488	-	-	-
MSTRG.15729	2.08	2.77	2.09	1.23	0.80	1.55	33.00	45.00	34.00	20.00	13.00	26.00	--	PREDICTED: centrosome-associated protein CEP250-like [Nelumbo nucifera]	-	-	-	-	-	-	-
MSTRG.15750	0.23	0.00	0.00	0.00	0.67	0.00	1.00	0.00	0.00	0.00	3.00	0.00	--	PREDICTED: LRR receptor-like serine/threonine-protein kinase ERL1 isoform X3 [Nelumbo nucifera]	-	-	-	-	-	-	-
MSTRG.15757	2.82	3.91	3.33	3.57	4.77	3.75	57.00	81.00	69.00	74.00	99.00	80.00	--	-	-	-	-	-	-	-	-
MSTRG.15764	0.54	0.00	0.99	0.66	1.71	0.00	3.00	0.00	9.00	4.00	9.00	0.00	--	PREDICTED: serine/threonine-protein kinase Nek6 isoform X1 [Nelumbo nucifera]	-	-	-	-	-	-	-
MSTRG.15767	11.66	10.33	12.59	3.55	3.11	3.62	183.00	166.00	202.53	57.00	50.04	60.00	--	-	-	-	-	-	-	-	-
MSTRG.15789	6.26	7.33	7.00	10.32	10.92	12.04	171.70	206.00	196.78	289.84	307.17	348.75	PDPK1	PREDICTED: polyadenylate-binding protein 7 isoform X3 [Nelumbo nucifera]	Genetic Information Processing;Genetic Information Processing;Genetic Information Processing	Translation;Translation;Folding, sorting and degradation	ko03013//RNA transport;ko03015//mRNA surveillance pathway;ko03018//RNA degradation	K13126;K13126;K13126	GO:0044424//intracellular part	GO:0003676//nucleic acid binding;GO:0004674//protein serine/threonine kinase activity;GO:0005543//phospholipid binding	GO:0001934//positive regulation of protein phosphorylation
MSTRG.15804	1.06	1.03	2.21	0.81	0.85	1.11	28.00	28.00	60.00	22.00	23.00	31.00	--	PREDICTED: uncharacterized protein LOC109115765 [Nelumbo nucifera]	-	-	-	-	-	-	-
MSTRG.15811	3.87	5.55	5.31	3.54	1.89	4.58	32.00	47.00	45.00	30.00	16.00	40.00	--	-	-	-	-	-	-	-	-
MSTRG.15827	1.21	0.83	1.24	0.44	0.27	0.24	43.00	30.00	45.00	16.00	10.00	9.00	At2g05160	PREDICTED: zinc finger CCCH domain-containing protein 18-like isoform X2 [Nelumbo nucifera]	-	-	-	-	-	GO:0005488//binding	-
MSTRG.15844	0.00	0.12	0.12	0.50	0.00	2.28	0.00	1.00	1.00	4.00	0.00	19.00	--	-	-	-	-	-	-	-	-
MSTRG.15845	3.88	2.37	3.26	2.47	2.20	2.76	136.13	85.32	117.02	88.76	79.14	102.30	--	-	-	-	-	-	-	-	-
MSTRG.15846	4.51	3.44	4.47	2.60	2.32	4.23	128.87	100.68	130.98	76.24	67.86	127.70	--	-	-	-	-	-	-	-	-
MSTRG.15857	4.20	2.78	4.87	2.33	1.79	1.65	67.00	49.00	73.00	41.00	45.00	49.00	--	PREDICTED: LOW QUALITY PROTEIN: probably inactive leucine-rich repeat receptor-like protein kinase At5g48380 [Gossypium raimondii]	-	-	-	-	-	-	-
MSTRG.1589	0.48	0.12	1.30	1.42	0.47	0.46	4.00	1.00	11.00	12.00	4.00	4.00	LRK10L-2.4	LEAF RUST 10 DISEASE-RESISTANCE LOCUS RECEPTOR-LIKE PROTEIN KINASE-like 2.1 [Camellia sinensis]	-	-	-	-	-	GO:0004672//protein kinase activity;GO:0005488//binding	GO:0006464//cellular protein modification process;GO:0016310//phosphorylation
MSTRG.15890	4.00	3.30	3.55	5.21	6.40	5.83	78.00	66.00	71.00	104.00	128.00	120.00	--	-	-	-	-	-	-	-	-
MSTRG.15892	5.75	8.82	6.94	2.99	3.25	2.94	152.00	239.00	188.00	81.00	88.00	82.00	--	hypothetical protein VITISV_026823 [Vitis vinifera]	-	-	-	-	-	-	-
MSTRG.15917	3.83	4.63	4.96	4.90	5.24	5.94	55.00	68.00	73.00	72.00	77.00	90.00	RPL2	ribosomal protein L2 [Oryza minuta]	-	-	-	-	-	-	-
MSTRG.15932	1.05	1.54	1.41	0.13	0.13	2.11	8.00	12.00	11.00	1.00	1.00	17.00	--	PREDICTED: uncharacterized protein LOC104600473 isoform X1 [Nelumbo nucifera]	-	-	-	-	-	-	-
MSTRG.15934	0.27	0.27	0.00	0.40	0.66	0.26	2.00	2.00	0.00	3.00	5.00	2.00	ORP1D	PREDICTED: oxysterol-binding protein-related protein 1D isoform X1 [Nelumbo nucifera]	-	-	-	-	-	GO:0032934//sterol binding	GO:0006629//lipid metabolic process
MSTRG.15957	2.13	1.49	2.68	1.04	1.64	1.59	14.00	10.00	18.00	7.00	11.00	11.00	--	-	-	-	-	-	-	-	-
MSTRG.15961	0.59	0.64	1.34	0.64	2.68	1.37	9.00	10.00	21.00	10.00	42.00	22.00	--	PREDICTED: DNA damage-inducible protein 1-like [Nelumbo nucifera]	-	-	-	-	-	-	-
MSTRG.1597	0.77	0.72	0.87	1.17	1.17	0.50	34.11	32.84	39.53	53.50	53.29	23.41	--	-	-	-	-	-	-	-	-
MSTRG.15974	0.64	0.83	2.91	0.42	1.25	0.00	3.00	4.00	14.00	2.00	6.00	0.00	OsI_35105	pyruvate kinase, partial [Cicer arietinum]	Metabolism;Metabolism;Metabolism;Metabolism;Metabolism;Metabolism;Metabolism	Global and overview maps;Global and overview maps;Global and overview maps;Global and overview maps;Carbohydrate metabolism;Nucleotide metabolism;Carbohydrate metabolism	ko01100//Metabolic pathways;ko01110//Biosynthesis of secondary metabolites;ko01200//Carbon metabolism;ko01230//Biosynthesis of amino acids;ko00010//Glycolysis / Gluconeogenesis;ko00230//Purine metabolism;ko00620//Pyruvate metabolism	K00873;K00873;K00873;K00873;K00873;K00873;K00873	GO:0044444//cytoplasmic part	GO:0016301//kinase activity;GO:0031420//alkali metal ion binding	GO:0006090//pyruvate metabolic process;GO:0006796//phosphate-containing compound metabolic process;GO:0010038//response to metal ion
MSTRG.1598	1.37	1.00	2.11	0.47	1.88	2.06	26.89	20.16	42.47	9.50	37.71	42.59	--	LINE-1 retrotransposable element ORF2 protein [Vitis vinifera]	-	-	-	-	-	-	-
MSTRG.15982	5.39	4.77	4.01	4.02	3.69	4.89	97.00	88.00	74.00	74.00	68.00	93.00	--	PREDICTED: B3 domain-containing protein Os07g0563300-like [Nelumbo nucifera]	-	-	-	-	-	-	-
MSTRG.15987	0.96	0.78	1.06	0.67	0.88	1.61	36.00	30.00	41.00	26.00	34.00	64.00	--	-	-	-	-	-	-	-	-
MSTRG.15991	0.97	1.55	1.77	0.76	0.69	1.20	24.00	49.00	41.00	24.00	22.00	35.00	--	-	-	-	-	-	-	-	-
MSTRG.160	8.04	6.55	7.87	1.32	0.97	1.28	243.00	203.00	244.00	41.00	30.00	41.00	--	Keratin-associated protein like [Actinidia chinensis var. chinensis] [Actinidia chinensis]	-	-	-	-	-	-	-
MSTRG.16050	18.77	18.38	20.54	24.21	27.01	28.44	584.00	586.00	655.00	771.00	861.00	934.00	Dcaf8	DDB1- and CUL4-associated factor 8 isoform X1 [Prunus persica]	-	-	-	-	-	-	-
MSTRG.16058	0.87	0.99	1.27	0.99	1.83	0.14	6.00	7.00	9.00	7.00	13.00	1.00	--	PREDICTED: uncharacterized protein LOC109114150 [Nelumbo nucifera]	-	-	-	-	-	-	-
MSTRG.16062	14.88	13.74	12.72	6.43	7.44	8.15	242.00	229.00	212.00	107.00	124.00	140.00	--	PREDICTED: uncharacterized protein LOC104603870 [Nelumbo nucifera]	-	-	-	-	-	-	-
MSTRG.16078	2.66	1.51	1.29	2.78	3.20	1.56	129.00	75.00	64.00	138.00	159.00	80.00	--	-	-	-	-	-	-	-	-
MSTRG.16081	2.28	2.18	3.66	0.40	0.89	1.15	45.00	44.00	74.00	8.00	18.00	24.00	--	hypothetical protein E1A91_A01G113300v1 [Gossypium mustelinum]	-	-	-	-	-	-	-
MSTRG.16095	18.88	19.15	21.70	4.73	6.72	6.40	433.00	450.00	510.00	111.00	158.00	155.00	At5g42250	Alcohol dehydrogenase-like [Actinidia chinensis var. chinensis] [Actinidia chinensis]	Metabolism;Metabolism;Metabolism;Metabolism;Metabolism;Metabolism	Global and overview maps;Global and overview maps;Global and overview maps;Carbohydrate metabolism;Amino acid metabolism;Lipid metabolism	ko01100//Metabolic pathways;ko01110//Biosynthesis of secondary metabolites;ko01200//Carbon metabolism;ko00010//Glycolysis / Gluconeogenesis;ko00350//Tyrosine metabolism;ko00071//Fatty acid degradation	K00121;K00121;K00121;K00121;K00121;K00121	GO:0044424//intracellular part	GO:0016616//oxidoreductase activity, acting on the CH-OH group of donors, NAD or NADP as acceptor;GO:0046914//transition metal ion binding	GO:0044710//single-organism metabolic process
MSTRG.16103	0.00	0.00	0.00	0.14	0.14	1.24	0.00	0.00	0.00	1.00	1.00	9.00	--	-	-	-	-	-	-	-	-
MSTRG.16146	0.65	0.39	0.54	0.49	0.93	1.99	13.00	8.00	11.00	10.00	19.00	42.00	CYP94C1	Cytochrome P450 94A1 [Morus notabilis]	-	-	-	-	GO:0031224//intrinsic component of membrane;GO:0043227//membrane-bounded organelle	GO:0016712//oxidoreductase activity, acting on paired donors, with incorporation or reduction of molecular oxygen, reduced flavin or flavoprotein as one donor, and incorporation of one atom of oxygen;GO:0016713//oxidoreductase activity, acting on paired donors, with incorporation or reduction of molecular oxygen, reduced iron-sulfur protein as one donor, and incorporation of one atom of oxygen;GO…	GO:0001101//response to acid chemical;GO:0006972//hyperosmotic response;GO:0009694//jasmonic acid metabolic process;GO:0009755//hormone-mediated signaling pathway;GO:0051707//response to other organism
MSTRG.1615	0.00	0.00	0.00	0.83	0.67	2.26	0.00	0.00	0.00	5.00	4.00	14.00	--	-	-	-	-	-	-	-	-
MSTRG.16156	3.62	4.59	3.97	11.07	10.28	10.84	114.00	155.00	134.00	359.00	341.00	364.00	ILL1	PREDICTED: IAA-amino acid hydrolase ILR1-like 1 [Nelumbo nucifera]	-	-	-	-	GO:0009536//plastid;GO:0016020//membrane;GO:0044432//endoplasmic reticulum part	GO:0010178//IAA-amino acid conjugate hydrolase activity;GO:0016811//hydrolase activity, acting on carbon-nitrogen (but not peptide) bonds, in linear amides;GO:0070011//peptidase activity, acting on L-amino acid peptides	GO:0006950//response to stress;GO:0019538//protein metabolic process
MSTRG.16174	19.03	19.23	17.82	2.24	4.29	4.80	199.00	206.00	191.00	24.00	46.00	53.00	AGP41	PREDICTED: arabinogalactan peptide 22-like [Ipomoea nil]	-	-	-	-	GO:0031224//intrinsic component of membrane	-	GO:0000041//transition metal ion transport;GO:0001101//response to acid chemical;GO:0009267//cellular response to starvation;GO:0010053//root epidermal cell differentiation;GO:0015698//inorganic anion transport;GO:0016129//phytosteroid biosynthetic process
MSTRG.16180	1.92	1.23	1.55	0.16	0.05	0.57	35.00	23.00	29.00	3.00	1.00	11.00	--	-	-	-	-	-	-	-	-
MSTRG.16190	6.12	6.56	6.06	0.13	0.09	0.12	190.22	209.00	193.00	4.00	3.00	4.00	UAM3	PREDICTED: UDP-arabinopyranose mutase 3 [Nelumbo nucifera]	Metabolism;Metabolism	Global and overview maps;Carbohydrate metabolism	ko01100//Metabolic pathways;ko00520//Amino sugar and nucleotide sugar metabolism	K13379;K13379	GO:0005840//ribosome;GO:0005911//cell-cell junction;GO:0030312//external encapsulating structure;GO:0031090//organelle membrane;GO:0031985//Golgi cisterna	GO:0005488//binding;GO:0016759//cellulose synthase activity;GO:0016866//intramolecular transferase activity	GO:0006970//response to osmotic stress;GO:0009225//nucleotide-sugar metabolic process;GO:0010038//response to metal ion;GO:0030243//cellulose metabolic process;GO:0042546//cell wall biogenesis;GO:0045229//external encapsulating structure organization;GO:0048229//gametophyte development
MSTRG.1620	0.26	0.00	0.25	2.70	3.62	2.83	5.82	0.00	5.79	61.64	82.77	66.64	LAX4	auxin transporter-like protein 2 [Cucurbita moschata]	Environmental Information Processing	Signal transduction	ko04075//Plant hormone signal transduction	K13946	GO:0016020//membrane;GO:0043231//intracellular membrane-bounded organelle	GO:0022891//substrate-specific transmembrane transporter activity	GO:0000902//cell morphogenesis;GO:0006865//amino acid transport;GO:0009416//response to light stimulus;GO:0009605//response to external stimulus;GO:0010053//root epidermal cell differentiation;GO:0016049//cell growth;GO:0032535//regulation of cellular component size;GO:0048468//cell development;GO:0048646//anatomical structure formation involved in morphogenesis;GO:0050794//regulation of cellular…
MSTRG.1621	1.00	0.86	0.88	4.25	3.18	5.14	10.18	9.00	9.21	44.36	33.23	55.36	Os05g0447200	PREDICTED: zinc finger CCCH domain-containing protein 30-like [Nelumbo nucifera]	-	-	-	-	GO:0031224//intrinsic component of membrane;GO:0043231//intracellular membrane-bounded organelle	GO:0015291//secondary active transmembrane transporter activity;GO:0042562//hormone binding;GO:0046943//carboxylic acid transmembrane transporter activity;GO:0080161//auxin transmembrane transporter activity	GO:0000904//cell morphogenesis involved in differentiation;GO:0001738//morphogenesis of a polarized epithelium;GO:0006865//amino acid transport;GO:0007015//actin filament organization;GO:0009630//gravitropism;GO:0009639//response to red or far red light;GO:0009755//hormone-mediated signaling pathway;GO:0009791//post-embryonic development;GO:0009826//unidimensional cell growth;GO:0010053//root epi…
MSTRG.16218	0.19	0.92	1.29	0.00	0.00	0.00	1.00	5.00	7.00	0.00	0.00	0.00	--	-	-	-	-	-	-	-	-
MSTRG.16220	1.30	1.11	1.33	0.23	0.49	0.25	39.00	34.00	41.00	7.00	15.00	8.00	--	-	-	-	-	-	-	-	-
MSTRG.16224	6.89	6.40	7.11	2.22	1.89	2.00	206.00	196.00	218.00	68.00	58.00	63.00	--	-	-	-	-	-	-	-	-
MSTRG.16230	1.76	2.10	1.34	0.96	0.53	1.19	45.00	55.00	35.00	25.00	14.00	32.00	--	PREDICTED: uncharacterized protein LOC104609390 [Nelumbo nucifera]	-	-	-	-	-	-	-
MSTRG.16237	0.00	0.46	0.91	0.46	0.46	0.22	0.00	2.00	4.00	2.00	2.00	1.00	--	-	-	-	-	-	-	-	-
MSTRG.16245	0.12	0.69	2.91	0.32	1.12	0.15	1.00	5.00	20.00	2.00	9.00	1.00	TET8	PREDICTED: tetraspanin-8-like isoform X1 [Nelumbo nucifera]	-	-	-	-	GO:0005911//cell-cell junction;GO:0016020//membrane	-	GO:0000226//microtubule cytoskeleton organization;GO:0044767//single-organism developmental process
MSTRG.16257	0.13	0.26	0.39	0.13	0.39	0.13	1.00	2.00	3.00	1.00	3.00	1.00	--	PREDICTED: uncharacterized protein LOC104608816 [Nelumbo nucifera]	-	-	-	-	-	-	-
MSTRG.16351	0.85	0.16	0.26	3.32	1.14	1.66	16.00	3.00	5.00	64.00	22.00	33.00	--	-	-	-	-	-	-	-	-
MSTRG.16354	0.17	0.17	0.83	0.50	0.33	0.32	1.00	1.00	5.00	3.00	2.00	2.00	--	-	-	-	-	-	-	-	-
MSTRG.16364	72.40	72.45	69.68	264.49	274.58	249.54	592.00	607.00	584.00	2214.00	2301.00	2154.00	--	uncharacterized protein LOC110633375 [Hevea brasiliensis]	-	-	-	-	-	-	-
MSTRG.16366	0.70	1.48	1.65	0.23	0.23	0.11	12.00	26.00	29.00	4.00	4.00	2.00	SR34A	PREDICTED: serine/arginine-rich splicing factor SR34A isoform X2 [Nelumbo nucifera]	Genetic Information Processing	Transcription	ko03040//Spliceosome	K12890	GO:0030529//intracellular ribonucleoprotein complex;GO:0043232//intracellular non-membrane-bounded organelle;GO:0044444//cytoplasmic part	GO:0005198//structural molecule activity;GO:0097159//organic cyclic compound binding	GO:0006396//RNA processing;GO:0034645//cellular macromolecule biosynthetic process
MSTRG.16377	0.48	0.00	0.00	0.16	0.00	1.52	3.00	0.00	0.00	1.00	0.00	10.00	--	-	-	-	-	-	-	-	-
MSTRG.16381	3.45	2.92	2.14	1.90	0.69	1.87	68.54	59.57	43.55	38.67	13.99	39.30	PKSA	PREDICTED: type III polyketide synthase A-like [Nelumbo nucifera]	-	-	-	-	GO:0043231//intracellular membrane-bounded organelle	GO:0016747//transferase activity, transferring acyl groups other than amino-acyl groups	GO:0009698//phenylpropanoid metabolic process;GO:0010208//pollen wall assembly;GO:0019438//aromatic compound biosynthetic process;GO:0030638//polyketide metabolic process
MSTRG.16382	1.37	2.36	2.32	0.67	2.30	1.62	28.46	50.43	49.45	14.33	49.01	35.70	PKSA	PREDICTED: type III polyketide synthase A-like [Nelumbo nucifera]	-	-	-	-	GO:0043231//intracellular membrane-bounded organelle	GO:0016747//transferase activity, transferring acyl groups other than amino-acyl groups	GO:0009698//phenylpropanoid metabolic process;GO:0010208//pollen wall assembly;GO:0019438//aromatic compound biosynthetic process;GO:0030638//polyketide metabolic process
MSTRG.16395	1.96	1.75	1.38	0.48	0.48	0.98	36.00	33.00	26.00	9.00	9.00	19.00	--	-	-	-	-	-	-	-	-
MSTRG.16400	12.14	11.14	12.37	9.11	9.52	9.33	851.00	801.00	896.00	647.00	680.00	685.00	CUV	pre-mRNA-splicing factor ATP-dependent RNA helicase DEAH7 [Papaver somniferum]	Genetic Information Processing	Transcription	ko03040//Spliceosome	K12815	-	GO:0032550//purine ribonucleoside binding;GO:0042623//ATPase activity, coupled	GO:0044710//single-organism metabolic process
MSTRG.16430	0.73	1.23	0.52	1.69	2.40	1.07	11.00	19.00	8.00	26.00	37.00	17.00	--	-	-	-	-	-	-	-	-
MSTRG.1644	0.37	0.67	0.88	1.40	1.86	2.41	7.00	13.00	17.00	27.00	36.00	48.00	--	PREDICTED: uncharacterized protein LOC104585681 isoform X3 [Nelumbo nucifera]	-	-	-	-	-	-	-
MSTRG.16441	4.42	4.74	4.28	0.30	0.70	0.44	142.00	156.00	141.00	10.00	23.00	15.00	--	PREDICTED: uncharacterized protein LOC104599490 isoform X1 [Nelumbo nucifera]	-	-	-	-	-	-	-
MSTRG.16448	18.94	16.60	16.99	21.23	20.00	23.49	1237.64	1111.13	1137.63	1419.94	1339.42	1620.51	D14	PREDICTED: methyltransferase-like protein 17, mitochondrial isoform X1 [Nelumbo nucifera]	-	-	-	-	-	GO:0016741//transferase activity, transferring one-carbon groups;GO:0016788//hydrolase activity, acting on ester bonds	GO:0001763//morphogenesis of a branching structure;GO:0006812//cation transport;GO:0009699//phenylpropanoid biosynthetic process;GO:0010467//gene expression;GO:0016106//sesquiterpenoid biosynthetic process
MSTRG.16460	2.92	3.65	2.49	0.94	1.16	1.04	64.00	82.00	55.93	21.00	26.00	24.00	--	PREDICTED: protein TIME FOR COFFEE-like isoform X2 [Nelumbo nucifera]	-	-	-	-	-	-	-
MSTRG.16477	0.96	1.21	1.98	1.43	2.48	2.35	17.00	22.00	36.00	26.00	45.00	44.00	--	TBC1 domain family member 8B [Prunus yedoensis var. nudiflora] [Prunus yedoensis]	-	-	-	-	-	-	-
MSTRG.1648	0.00	0.00	0.11	0.00	1.41	0.53	0.00	0.00	1.00	0.00	13.00	5.00	UPL1	PREDICTED: E3 ubiquitin-protein ligase UPL2-like isoform X2 [Nelumbo nucifera]	-	-	-	-	-	-	GO:0008152//metabolic process
MSTRG.16489	2.00	2.17	2.58	0.35	2.31	1.34	23.00	26.00	28.00	5.00	13.00	20.00	Os05g0150900	PREDICTED: histidine--tRNA ligase, cytoplasmic isoform X1 [Nelumbo nucifera]	Genetic Information Processing	Translation	ko00970//Aminoacyl-tRNA biosynthesis	K01892	GO:0043231//intracellular membrane-bounded organelle;GO:0044444//cytoplasmic part	GO:0004812//aminoacyl-tRNA ligase activity;GO:0016840//carbon-nitrogen lyase activity;GO:0032550//purine ribonucleoside binding	GO:0003006//developmental process involved in reproduction;GO:0006418//tRNA aminoacylation for protein translation
MSTRG.16491	1.41	0.72	0.58	0.22	0.14	0.00	19.00	10.00	8.00	3.00	2.00	0.00	--	-	-	-	-	-	-	-	-
MSTRG.16497	1.80	2.01	1.75	1.04	1.36	2.20	27.00	31.00	27.00	16.00	21.00	35.00	--	PREDICTED: methyl-CpG-binding domain protein 4-like protein [Nelumbo nucifera]	Genetic Information Processing	Replication and repair	ko03410//Base excision repair	K10801	-	-	GO:0006281//DNA repair
MSTRG.165	0.07	0.28	0.21	1.89	0.35	1.43	1.00	4.00	3.00	27.00	5.00	21.00	nep1	PREDICTED: aspartyl protease family protein 2 [Nelumbo nucifera]	-	-	-	-	GO:0044424//intracellular part	GO:0008047//enzyme activator activity;GO:0016787//hydrolase activity;GO:0016859//cis-trans isomerase activity	GO:0009893//positive regulation of metabolic process;GO:0019538//protein metabolic process
MSTRG.16505	2.45	2.05	2.95	1.37	1.82	1.43	21.00	18.00	26.00	12.00	16.00	13.00	HIPP05	PREDICTED: heavy metal-associated isoprenylated plant protein 3-like [Nelumbo nucifera]	-	-	-	-	-	GO:0046914//transition metal ion binding	GO:0009072//aromatic amino acid family metabolic process;GO:0009404//toxin metabolic process;GO:0014070//response to organic cyclic compound
MSTRG.16528	0.00	1.65	0.00	0.00	0.00	0.00	0.00	12.00	0.00	0.00	0.00	0.00	GPAT2	PREDICTED: glycerol-3-phosphate acyltransferase 1-like [Nelumbo nucifera]	Metabolism;Metabolism;Metabolism;Metabolism	Global and overview maps;Global and overview maps;Lipid metabolism;Lipid metabolism	ko01100//Metabolic pathways;ko01110//Biosynthesis of secondary metabolites;ko00564//Glycerophospholipid metabolism;ko00561//Glycerolipid metabolism	K13508;K13508;K13508;K13508	-	GO:0016740//transferase activity	-
MSTRG.16530	1.14	1.72	2.14	1.12	2.49	1.92	13.00	20.00	25.00	13.00	29.00	23.00	GPAT	PREDICTED: glycerol-3-phosphate acyltransferase, chloroplastic-like [Nelumbo nucifera]	Metabolism;Metabolism;Metabolism	Global and overview maps;Lipid metabolism;Lipid metabolism	ko01100//Metabolic pathways;ko00564//Glycerophospholipid metabolism;ko00561//Glycerolipid metabolism	K00630;K00630;K00630	GO:0009532//plastid stroma;GO:0031224//intrinsic component of membrane	GO:0004497//monooxygenase activity;GO:0008374//O-acyltransferase activity;GO:0016705//oxidoreductase activity, acting on paired donors, with incorporation or reduction of molecular oxygen;GO:0046872//metal ion binding	GO:0001101//response to acid chemical;GO:0006090//pyruvate metabolic process;GO:0006633//fatty acid biosynthetic process;GO:0006779//porphyrin-containing compound biosynthetic process;GO:0006996//organelle organization;GO:0009409//response to cold;GO:0009639//response to red or far red light;GO:0009756//carbohydrate mediated signaling;GO:0009793//embryo development ending in seed dormancy;GO:0016…
MSTRG.16556	0.45	1.38	0.06	0.00	0.31	0.06	7.00	22.00	1.00	0.00	5.00	1.00	--	-	-	-	-	-	-	-	-
MSTRG.16569	0.00	0.09	0.00	16.28	21.04	15.52	0.00	1.00	0.00	177.00	229.00	174.00	--	PREDICTED: transmembrane protein 97 [Nelumbo nucifera]	-	-	-	-	GO:0043231//intracellular membrane-bounded organelle	-	-
MSTRG.16572	0.00	0.30	0.15	0.00	0.30	0.29	0.00	2.00	1.00	0.00	2.00	2.00	--	-	-	-	-	-	-	-	-
MSTRG.16583	0.00	0.00	0.00	0.00	0.00	1.24	0.00	0.00	0.00	0.00	0.00	6.00	--	-	-	-	-	-	-	-	-
MSTRG.16596	0.00	0.06	0.00	1.17	0.58	0.38	0.00	1.00	0.00	18.00	9.00	6.00	SYP131	syntaxin-132 [Dendrobium catenatum]	Genetic Information Processing	Folding, sorting and degradation	ko04130//SNARE interactions in vesicular transport	K08486	-	-	-
MSTRG.16601	4.78	7.40	7.50	24.86	25.14	24.31	46.00	73.00	74.00	245.00	248.00	247.00	CPC	transcription factor CPC-like [Phoenix dactylifera]	-	-	-	-	GO:0043231//intracellular membrane-bounded organelle	GO:0001071//nucleic acid binding transcription factor activity;GO:0003676//nucleic acid binding	GO:0001101//response to acid chemical;GO:0010061//regulation of trichoblast fate specification;GO:0010468//regulation of gene expression;GO:0030855//epithelial cell differentiation;GO:0034645//cellular macromolecule biosynthetic process
MSTRG.16603	1.74	0.80	1.29	1.28	2.67	1.78	79.00	38.00	66.00	63.00	119.00	85.00	--	PREDICTED: polygalacturonase-like [Nelumbo nucifera]	Metabolism;Metabolism	Global and overview maps;Carbohydrate metabolism	ko01100//Metabolic pathways;ko00040//Pentose and glucuronate interconversions	K01184;K01184	-	-	-
MSTRG.16612	3.60	4.16	3.64	1.80	1.55	2.79	99.00	102.00	92.00	41.00	41.00	67.00	TDP1	PREDICTED: tyrosyl-DNA phosphodiesterase 1 isoform X2 [Nelumbo nucifera]	-	-	-	-	-	GO:0008081//phosphoric diester hydrolase activity	GO:0006950//response to stress;GO:0044699//single-organism process
MSTRG.16616	0.14	0.00	0.14	0.27	0.14	0.27	1.00	0.00	1.00	2.00	1.00	2.00	--	-	-	-	-	-	-	-	-
MSTRG.16637	0.90	0.87	1.38	1.33	0.94	1.06	40.00	40.00	63.00	61.00	43.00	50.00	--	PREDICTED: transferring glycosyl group transferase [Prunus dulcis]	-	-	-	-	-	-	-
MSTRG.1664	6.06	5.07	4.94	1.80	2.31	1.87	92.00	79.00	77.00	28.00	36.00	30.00	--	4-diphosphocytidyl-2-C-methyl-D-erythritol kinase [Actinidia chinensis var. chinensis] [Actinidia chinensis]	-	-	-	-	-	-	-
MSTRG.16645	0.56	0.54	2.04	0.82	0.00	0.13	4.00	4.00	15.00	6.00	0.00	1.00	--	-	-	-	-	-	-	-	-
MSTRG.16646	0.00	0.00	0.00	1.25	0.00	0.00	0.00	0.00	0.00	4.00	0.00	0.00	--	PREDICTED: uncharacterized protein LOC104587812 isoform X3 [Nelumbo nucifera]	-	-	-	-	-	-	-
MSTRG.16664	0.61	2.70	1.60	0.00	0.10	0.00	6.00	27.00	16.00	0.00	1.00	0.00	--	Oligouridylate binding protein 1B isoform 1 [Hibiscus syriacus]	-	-	-	-	-	-	-
MSTRG.16678	1.02	0.68	1.30	0.25	0.00	0.18	16.00	11.00	21.00	4.00	0.00	3.00	PUB33	PREDICTED: U-box domain-containing protein 33-like isoform X1 [Nelumbo nucifera]	-	-	-	-	-	GO:0004672//protein kinase activity;GO:0019787//ubiquitin-like protein transferase activity;GO:0032550//purine ribonucleoside binding	GO:0006796//phosphate-containing compound metabolic process;GO:0032446//protein modification by small protein conjugation
MSTRG.1668	1.45	0.24	1.18	0.00	0.24	0.31	18.00	3.00	15.00	0.00	3.00	4.00	--	-	-	-	-	-	-	-	-
MSTRG.16687	1.68	1.23	2.50	0.86	2.33	1.34	19.00	14.28	29.00	10.00	27.00	16.00	CUL1	cullin-1 isoform X1 [Cinnamomum micranthum f. kanehirae]	-	-	-	-	-	-	-
MSTRG.16694	0.00	0.06	0.06	1.84	1.40	1.68	0.00	1.00	1.00	33.00	25.00	31.00	FAD8	omega-3 fatty acid desaturase, chloroplastic isoform X1 [Herrania umbratica]	-	-	-	-	GO:0009526//plastid envelope;GO:0016020//membrane	GO:0016705//oxidoreductase activity, acting on paired donors, with incorporation or reduction of molecular oxygen	GO:0006631//fatty acid metabolic process;GO:0006950//response to stress;GO:0009628//response to abiotic stimulus
MSTRG.16699	2.11	2.16	2.20	1.13	1.05	1.51	128.00	134.00	137.00	70.00	65.00	97.00	--	-	-	-	-	-	-	-	-
MSTRG.16703	0.00	0.59	0.00	0.00	0.00	0.38	0.00	3.00	0.00	0.00	0.00	2.00	--	-	-	-	-	-	-	-	-
MSTRG.16709	2.16	2.56	2.60	0.00	1.01	0.41	17.00	17.00	18.00	0.00	12.00	5.00	--	serine/threonine-protein kinase BSK6-like isoform X2 [Glycine soja]	-	-	-	-	-	-	-
MSTRG.16740	18.90	19.92	23.60	13.54	15.37	16.23	150.00	162.00	192.00	110.00	125.00	136.00	--	IGR protein motif [Macleaya cordata]	-	-	-	-	-	-	-
MSTRG.16754	0.28	1.77	0.68	0.00	0.00	0.00	2.00	13.00	5.00	0.00	0.00	0.00	--	-	-	-	-	-	-	-	-
MSTRG.1679	0.00	0.00	0.00	1.73	0.00	0.00	0.00	0.00	0.00	9.00	0.00	0.00	--	PREDICTED: uncharacterized protein LOC109114780 isoform X1 [Nelumbo nucifera]	-	-	-	-	-	-	-
MSTRG.16800	1.86	2.61	2.16	1.48	1.59	1.99	16.00	23.00	19.00	13.00	14.00	18.00	--	-	-	-	-	-	-	-	-
MSTRG.16839	2.56	1.20	1.20	1.28	1.71	1.84	29.00	14.00	14.00	15.00	20.00	22.00	--	PREDICTED: uricase-2 isozyme 2-like [Nelumbo nucifera]	Metabolism;Metabolism;Metabolism	Global and overview maps;Nucleotide metabolism;Biosynthesis of other secondary metabolites	ko01100//Metabolic pathways;ko00230//Purine metabolism;ko00232//Caffeine metabolism	K00365;K00365;K00365	GO:0042579//microbody	GO:0003824//catalytic activity	GO:0009062//fatty acid catabolic process;GO:0009112//nucleobase metabolic process
MSTRG.1684	4.34	4.69	4.69	0.11	1.49	1.00	37.00	41.00	41.00	1.00	13.00	9.00	--	PREDICTED: WRKY transcription factor WRKY24-like isoform X2 [Nelumbo nucifera]	Organismal Systems;Environmental Information Processing	Environmental adaptation;Signal transduction	ko04626//Plant-pathogen interaction;ko04016//MAPK signaling pathway - plant	K13424;K13424	-	-	GO:0008152//metabolic process
MSTRG.16846	1.31	1.89	2.13	1.94	1.89	0.87	27.00	40.00	45.00	41.00	40.00	19.00	--	-	-	-	-	-	-	-	-
MSTRG.16857	0.00	0.00	0.00	2.66	2.08	1.53	0.00	0.00	0.00	25.00	19.00	15.00	--	hypothetical protein FH972_005739 [Carpinus fangiana]	-	-	-	-	-	-	-
MSTRG.16858	2.64	3.05	3.06	4.84	4.70	4.70	104.00	124.00	146.00	201.00	207.00	189.00	FRS11	PREDICTED: protein FAR1-RELATED SEQUENCE 11-like [Nelumbo nucifera]	-	-	-	-	-	GO:0046914//transition metal ion binding	-
MSTRG.16886	0.24	0.23	1.62	0.23	1.85	0.68	1.00	1.00	7.00	1.00	8.00	3.00	--	26S proteasome non-ATPase regulatory subunit 2 homolog A-like [Camellia sinensis]	-	-	-	-	-	-	-
MSTRG.16897	0.00	0.15	0.54	0.77	1.78	1.50	0.00	2.00	7.00	10.00	23.00	20.00	CPR	PREDICTED: NADPH--cytochrome P450 reductase-like [Nelumbo nucifera]	-	-	-	-	GO:0031090//organelle membrane;GO:0043231//intracellular membrane-bounded organelle;GO:0044444//cytoplasmic part	GO:0016653//oxidoreductase activity, acting on NAD(P)H, heme protein as acceptor;GO:0032553//ribonucleotide binding;GO:0046914//transition metal ion binding	GO:0001101//response to acid chemical;GO:0006725//cellular aromatic compound metabolic process;GO:0016482//cytoplasmic transport;GO:0044710//single-organism metabolic process
MSTRG.1693	0.00	0.00	1.65	0.00	0.00	0.00	0.00	0.00	6.00	0.00	0.00	0.00	Os02g0778600	PREDICTED: endoglucanase 16 [Nelumbo nucifera]	Metabolism;Metabolism	Global and overview maps;Carbohydrate metabolism	ko01100//Metabolic pathways;ko00500//Starch and sucrose metabolism	K01179;K01179	-	GO:0004553//hydrolase activity, hydrolyzing O-glycosyl compounds;GO:0005488//binding	GO:0030243//cellulose metabolic process
MSTRG.1694	18.50	20.64	18.86	13.45	15.50	16.89	279.95	319.98	291.80	206.99	238.76	268.83	--	Cyclopropane-fatty-acyl-phospholipid synthase [Hordeum vulgare]	-	-	-	-	-	-	-
MSTRG.16943	1.67	1.43	1.69	3.58	2.55	3.13	100.00	88.00	104.00	220.00	157.00	198.00	ERDJ3B	PREDICTED: dnaJ protein ERDJ3B [Nelumbo nucifera]	Genetic Information Processing	Folding, sorting and degradation	ko04141//Protein processing in endoplasmic reticulum	K09517	GO:0012505//endomembrane system;GO:0016020//membrane;GO:0043231//intracellular membrane-bounded organelle;GO:0044444//cytoplasmic part;GO:0044446//intracellular organelle part	GO:0016740//transferase activity	GO:0005975//carbohydrate metabolic process;GO:0006950//response to stress;GO:0009653//anatomical structure morphogenesis;GO:0032501//multicellular organismal process;GO:0044260//cellular macromolecule metabolic process;GO:0048869//cellular developmental process
MSTRG.1695	0.29	0.50	0.65	0.07	0.37	0.35	4.05	7.02	9.20	1.01	5.24	5.17	--	-	-	-	-	-	-	-	-
MSTRG.16966	1.21	0.92	0.92	0.44	0.85	2.32	32.00	25.00	25.00	12.00	23.00	65.00	RBOHF	PREDICTED: respiratory burst oxidase homolog protein A [Nelumbo nucifera]	Organismal Systems;Environmental Information Processing	Environmental adaptation;Signal transduction	ko04626//Plant-pathogen interaction;ko04016//MAPK signaling pathway - plant	K13447;K13447	GO:0016021//integral component of membrane	GO:0046872//metal ion binding;GO:0050664//oxidoreductase activity, acting on NAD(P)H, oxygen as acceptor	GO:0000160//phosphorelay signal transduction system;GO:0002252//immune effector process;GO:0003006//developmental process involved in reproduction;GO:0006605//protein targeting;GO:0006972//hyperosmotic response;GO:0009620//response to fungus;GO:0009696//salicylic acid metabolic process;GO:0009755//hormone-mediated signaling pathway;GO:0009814//defense response, incompatible interaction;GO:0009863…
MSTRG.16967	2.43	1.35	1.67	0.92	1.62	0.73	44.00	25.00	31.00	17.00	30.00	14.00	PGDH1	PREDICTED: inositol 1,3,4-trisphosphate 5/6-kinase 4 isoform X3 [Nelumbo nucifera]	Metabolism;Metabolism	Global and overview maps;Carbohydrate metabolism	ko01100//Metabolic pathways;ko00562//Inositol phosphate metabolism	K01765;K01765	GO:0009532//plastid stroma	GO:0000166//nucleotide binding;GO:0016614//oxidoreductase activity, acting on CH-OH group of donors;GO:0031406//carboxylic acid binding;GO:0032550//purine ribonucleoside binding	GO:0003006//developmental process involved in reproduction;GO:0006563//L-serine metabolic process;GO:0048229//gametophyte development
MSTRG.16970	7.22	5.98	6.06	3.47	3.41	3.01	471.00	400.00	405.24	232.00	227.96	207.00	--	cation-transporting ATPase [Trema orientale]	-	-	-	-	-	-	-
MSTRG.16982	0.13	0.00	0.00	0.00	0.88	0.24	1.00	0.00	0.00	0.00	7.00	2.00	--	-	-	-	-	-	-	-	-
MSTRG.17015	3.63	2.43	2.36	2.99	4.10	2.96	57.00	39.00	38.00	48.00	66.00	49.00	--	PREDICTED: B3 domain-containing protein Os04g0386900-like [Nelumbo nucifera]	-	-	-	-	-	-	-
MSTRG.17021	0.00	0.00	0.70	0.00	0.00	0.17	0.00	0.00	4.00	0.00	0.00	1.00	--	PREDICTED: uncharacterized protein LOC104605307 [Nelumbo nucifera]	-	-	-	-	-	-	-
MSTRG.17022	0.97	0.00	0.38	0.00	0.00	1.10	5.00	0.00	2.00	0.00	0.00	6.00	--	-	-	-	-	-	-	-	-
MSTRG.17023	0.12	0.35	0.35	0.46	0.58	0.79	1.00	3.00	3.00	4.00	5.00	7.00	--	protein SIEVE ELEMENT OCCLUSION B isoform X1 [Dendrobium catenatum]	-	-	-	-	-	-	-
MSTRG.17031	4.71	5.09	5.48	0.14	0.02	0.00	235.00	260.00	280.00	7.00	1.00	0.00	--	aminotransferase-like [Striga asiatica]	-	-	-	-	-	-	-
MSTRG.17039	0.00	0.00	0.00	0.60	0.60	1.37	0.00	0.00	0.00	3.00	3.00	7.00	--	benzyl alcohol O-benzoyltransferase-like [Papaver somniferum]	-	-	-	-	-	-	-
MSTRG.17043	23.79	23.83	35.27	383.12	407.02	388.46	229.00	235.00	348.00	3775.00	4015.00	3947.00	--	-	-	-	-	-	-	-	-
MSTRG.17066	0.00	0.00	0.08	4.26	6.00	3.98	0.00	0.00	1.00	56.00	79.00	54.00	XA21	PREDICTED: receptor kinase-like protein Xa21 [Nelumbo nucifera]	Organismal Systems;Environmental Information Processing	Environmental adaptation;Signal transduction	ko04626//Plant-pathogen interaction;ko04016//MAPK signaling pathway - plant	K13420;K13420	GO:0016020//membrane	GO:0004672//protein kinase activity	GO:0006796//phosphate-containing compound metabolic process
MSTRG.17089	0.39	0.43	0.87	2.71	2.12	3.74	3.00	4.00	8.00	30.00	21.00	34.00	--	-	-	-	-	-	-	-	-
MSTRG.17094	1.04	1.41	1.29	1.08	0.82	0.85	27.13	37.75	34.75	29.02	22.08	23.44	--	-	-	-	-	-	-	-	-
MSTRG.17095	0.86	2.32	1.38	2.13	4.25	4.93	9.87	27.25	16.25	24.98	49.92	59.56	--	-	-	-	-	-	-	-	-
MSTRG.17097	2.91	3.32	2.61	0.31	0.21	0.25	56.00	65.00	51.00	6.00	4.00	5.00	WNK2	PREDICTED: probable serine/threonine-protein kinase WNK3 isoform X2 [Gossypium hirsutum]	-	-	-	-	-	GO:0004672//protein kinase activity	GO:0006464//cellular protein modification process;GO:0016310//phosphorylation;GO:0048511//rhythmic process
MSTRG.17102	0.00	1.83	0.28	0.24	0.47	0.00	0.00	18.00	3.00	2.00	5.00	0.00	--	-	-	-	-	-	-	-	-
MSTRG.17105	0.17	0.08	0.08	7.15	7.30	8.61	2.00	1.00	1.00	87.00	89.00	108.00	LLG1	PREDICTED: GPI-anchored protein LORELEI-like [Nelumbo nucifera]	-	-	-	-	GO:0031224//intrinsic component of membrane;GO:0042995//cell projection	-	-
MSTRG.17107	15.62	14.86	14.56	2.07	3.22	3.08	444.00	442.00	416.00	45.00	64.00	72.00	--	-	-	-	-	-	-	-	-
MSTRG.17111	0.00	0.00	0.00	0.94	0.00	0.00	0.00	0.00	0.00	4.00	0.00	0.00	--	PREDICTED: ankyrin-3-like [Nelumbo nucifera]	-	-	-	-	-	-	-
MSTRG.17145	18.70	18.36	21.38	29.51	24.29	22.33	169.00	170.00	198.00	273.00	225.00	213.00	--	chaperone [Gossypium australe]	-	-	-	-	-	GO:0005515//protein binding	-
MSTRG.1716	0.00	0.00	0.24	0.00	1.92	0.00	0.00	0.00	1.00	0.00	8.00	0.00	--	PREDICTED: probable leucine-rich repeat receptor-like protein kinase At5g49770 [Nelumbo nucifera]	-	-	-	-	-	GO:0004672//protein kinase activity	GO:0016310//phosphorylation;GO:0044036//cell wall macromolecule metabolic process;GO:0044238//primary metabolic process;GO:0044710//single-organism metabolic process
MSTRG.17162	35.56	38.71	39.56	26.94	26.11	22.37	521.00	581.00	594.00	404.00	392.00	346.00	--	PREDICTED: EUTSA_v10011898mg [Prunus dulcis]	-	-	-	-	GO:0043231//intracellular membrane-bounded organelle	-	-
MSTRG.17163	0.00	0.00	0.00	0.70	1.41	0.11	0.00	0.00	0.00	6.00	12.00	1.00	--	-	-	-	-	-	-	-	-
MSTRG.17167	2.69	2.83	3.07	1.09	2.22	0.75	65.00	70.00	76.00	27.00	55.00	19.00	--	-	-	-	-	-	-	-	-
MSTRG.1717	1.06	0.52	1.95	0.26	1.30	0.50	8.00	4.00	15.00	2.00	10.00	4.00	At5g49770	PREDICTED: probable leucine-rich repeat receptor-like protein kinase At5g49770 [Nelumbo nucifera]	-	-	-	-	GO:0031224//intrinsic component of membrane	GO:0004702//receptor signaling protein serine/threonine kinase activity;GO:0016628//oxidoreductase activity, acting on the CH-CH group of donors, NAD or NADP as acceptor;GO:0032550//purine ribonucleoside binding	GO:0032147//activation of protein kinase activity;GO:0044085//cellular component biogenesis;GO:0044710//single-organism metabolic process;GO:0045491//xylan metabolic process
MSTRG.17195	1.41	1.60	1.01	0.03	0.03	0.03	42.00	49.00	31.00	1.00	1.00	1.00	--	-	-	-	-	-	-	-	-
MSTRG.17203	11.36	11.22	13.18	12.49	13.40	15.29	216.72	219.41	257.89	244.06	262.00	308.00	EIN4	PREDICTED: protein EIN4-like isoform X1 [Nelumbo nucifera]	Environmental Information Processing;Environmental Information Processing	Signal transduction;Signal transduction	ko04075//Plant hormone signal transduction;ko04016//MAPK signaling pathway - plant	K14509;K14509	-	-	-
MSTRG.17204	0.15	0.77	0.24	0.84	0.00	1.82	1.43	7.40	2.30	8.02	0.00	17.95	PAP	Purple acid phosphatase 10 [Morella rubra]	-	-	-	-	GO:0005618//cell wall;GO:0005911//cell-cell junction;GO:0044421//extracellular region part;GO:0044444//cytoplasmic part	GO:0005506//iron ion binding;GO:0016791//phosphatase activity	GO:0006796//phosphate-containing compound metabolic process;GO:0009267//cellular response to starvation
MSTRG.17205	1.31	0.78	0.57	0.46	0.21	0.16	30.57	18.60	13.70	10.98	5.00	4.05	PAP	Purple acid phosphatase 10 [Morella rubra]	-	-	-	-	GO:0005618//cell wall;GO:0005911//cell-cell junction;GO:0044421//extracellular region part;GO:0044444//cytoplasmic part	GO:0005506//iron ion binding;GO:0016791//phosphatase activity	GO:0006796//phosphate-containing compound metabolic process;GO:0009267//cellular response to starvation
MSTRG.17209	0.80	1.41	1.73	0.00	0.00	0.76	5.00	9.00	11.00	0.00	0.00	5.00	--	-	-	-	-	-	-	-	-
MSTRG.1721	0.24	0.23	1.17	0.00	0.08	0.00	3.00	3.00	15.00	0.00	1.00	0.00	EPFL1	PREDICTED: EPIDERMAL PATTERNING FACTOR-like protein 1 [Vitis vinifera]	-	-	-	-	-	-	GO:0007275//multicellular organism development
MSTRG.17214	6.02	6.47	7.32	18.14	15.88	16.24	118.00	130.00	147.00	364.00	319.00	336.00	PPA6	PREDICTED: soluble inorganic pyrophosphatase 6, chloroplastic-like [Nelumbo nucifera]	Metabolism	Energy metabolism	ko00190//Oxidative phosphorylation	K01507	GO:0009526//plastid envelope;GO:0009532//plastid stroma	GO:0016462//pyrophosphatase activity;GO:0046872//metal ion binding	GO:0000097//sulfur amino acid biosynthetic process;GO:0006091//generation of precursor metabolites and energy;GO:0006605//protein targeting;GO:0006793//phosphorus metabolic process;GO:0006970//response to osmotic stress;GO:0009617//response to bacterium;GO:0009620//response to fungus;GO:0009683//indoleacetic acid metabolic process;GO:0009696//salicylic acid metabolic process;GO:0009755//hormone-m…
MSTRG.17220	4.27	5.00	4.38	8.02	7.91	8.60	104.00	124.00	107.00	182.00	185.00	201.00	SUC4	PREDICTED: sucrose transport protein SUC4 [Nelumbo nucifera]	-	-	-	-	GO:0016020//membrane;GO:0043231//intracellular membrane-bounded organelle	GO:0005351//sugar:proton symporter activity;GO:0015154//disaccharide transmembrane transporter activity	GO:0006812//cation transport;GO:0015766//disaccharide transport;GO:0044763//single-organism cellular process
MSTRG.17221	2.11	1.79	1.94	0.19	0.30	0.07	54.00	47.00	51.00	5.00	8.00	2.00	--	PREDICTED: At4g22758 [Prunus dulcis]	-	-	-	-	-	-	-
MSTRG.17225	11.46	9.80	11.53	2.10	2.51	2.69	585.00	502.00	579.00	100.00	119.00	116.00	--	PREDICTED: glucose-1-phosphate adenylyltransferase large subunit 1-like [Nelumbo nucifera]	-	-	-	-	-	-	-
MSTRG.17239	52.35	53.34	53.87	2.56	2.90	2.57	1572.00	1650.00	1668.00	82.00	94.00	86.00	At5g49770	PREDICTED: probable leucine-rich repeat receptor-like protein kinase At5g49770 [Nelumbo nucifera]	-	-	-	-	GO:0016020//membrane	GO:0004674//protein serine/threonine kinase activity;GO:0016491//oxidoreductase activity;GO:0036094//small molecule binding;GO:0097159//organic cyclic compound binding;GO:1901363//heterocyclic compound binding	GO:0006468//protein phosphorylation;GO:0044085//cellular component biogenesis;GO:0044710//single-organism metabolic process;GO:0045491//xylan metabolic process
MSTRG.17248	0.00	1.95	0.52	0.00	0.00	0.00	0.00	15.00	4.00	0.00	0.00	0.00	--	-	-	-	-	-	-	-	-
MSTRG.17263	2.56	2.19	1.99	0.98	0.74	0.68	64.00	56.00	51.00	25.00	19.00	18.00	--	Integrase core domain containing protein [Solanum demissum]	-	-	-	-	-	-	-
MSTRG.17280	4.01	4.32	3.78	1.21	0.60	0.42	142.14	156.84	137.56	44.00	21.87	15.77	--	transcription factor RBF1-like [Ziziphus jujuba]	-	-	-	-	-	-	-
MSTRG.17281	3.85	2.20	2.94	0.00	0.66	0.79	102.86	60.16	80.44	0.00	18.13	22.23	--	transcription factor RBF1-like [Ziziphus jujuba]	-	-	-	-	-	-	-
MSTRG.17283	0.38	0.53	0.80	2.07	1.65	2.89	7.00	10.00	15.00	39.00	31.00	56.00	--	Pituitary adenylate cyclase-activating polypeptide type I receptor like [Actinidia chinensis var. chinensis] [Actinidia chinensis]	-	-	-	-	-	-	GO:0050896//response to stimulus
MSTRG.17296	0.22	0.07	0.19	0.66	1.39	0.96	6.00	2.02	5.11	18.00	38.00	27.00	UP3	PREDICTED: stress-response A/B barrel domain-containing protein UP3-like [Nelumbo nucifera]	-	-	-	-	-	-	GO:0009620//response to fungus
MSTRG.17298	0.30	0.67	0.36	1.11	4.12	0.83	4.00	9.00	2.00	15.00	27.00	5.00	--	protein ALTERED PHOSPHATE STARVATION RESPONSE 1-like isoform X2 [Punica granatum]	-	-	-	-	GO:0016020//membrane	-	-
MSTRG.17314	1.07	1.28	0.89	0.97	0.89	1.58	27.00	33.00	23.00	25.00	23.00	42.00	LIP1	Lipoyl synthase [Macleaya cordata]	Metabolism;Metabolism	Global and overview maps;Metabolism of cofactors and vitamins	ko01100//Metabolic pathways;ko00785//Lipoic acid metabolism	K03644;K03644	GO:0009536//plastid;GO:0044429//mitochondrial part	GO:0016783//sulfurtransferase activity;GO:0043169//cation binding;GO:0051536//iron-sulfur cluster binding	GO:0000097//sulfur amino acid biosynthetic process;GO:0006090//pyruvate metabolic process;GO:0006355//regulation of transcription, DNA-templated;GO:0006544//glycine metabolic process;GO:0006633//fatty acid biosynthetic process;GO:0006732//coenzyme metabolic process;GO:0006753//nucleoside phosphate metabolic process;GO:0006779//porphyrin-containing compound biosynthetic process;GO:0009694//jasmoni…
MSTRG.17327	4.98	5.35	4.50	5.12	6.86	3.63	83.00	90.00	80.00	88.00	125.00	64.00	PRO1	Profilin-1 [Glycine soja]	-	-	-	-	GO:0043232//intracellular non-membrane-bounded organelle	GO:0008092//cytoskeletal protein binding	-
MSTRG.17336	0.00	0.00	0.00	0.42	0.84	2.37	0.00	0.00	0.00	5.00	10.00	29.00	RXLR161	zf-CCHC domain-containing protein/rve domain-containing protein/RVT_2 domain-containing protein/gag_pre-integrs domain-containing protein/UBN2_2 domain-containing protein, partial [Cephalotus follicularis]	-	-	-	-	-	-	-
MSTRG.17369	7.47	6.71	7.18	10.03	8.53	10.26	200.00	184.00	197.00	275.00	234.00	290.00	FHY	PREDICTED: bifunctional riboflavin kinase/FMN phosphatase isoform X2 [Nelumbo nucifera]	Metabolism;Metabolism;Metabolism	Global and overview maps;Global and overview maps;Metabolism of cofactors and vitamins	ko01100//Metabolic pathways;ko01110//Biosynthesis of secondary metabolites;ko00740//Riboflavin metabolism	K20884;K20884;K20884	-	GO:0016301//kinase activity;GO:0016791//phosphatase activity;GO:0070566//adenylyltransferase activity	GO:0006355//regulation of transcription, DNA-templated;GO:0006771//riboflavin metabolic process;GO:0006796//phosphate-containing compound metabolic process;GO:0009247//glycolipid biosynthetic process;GO:0009267//cellular response to starvation
MSTRG.17388	10.93	11.74	12.17	0.00	0.00	0.05	219.00	241.00	250.00	0.00	0.00	1.00	--	-	-	-	-	-	-	-	-
MSTRG.17409	2.84	3.88	2.77	1.53	1.73	2.76	40.00	56.00	40.00	22.00	25.00	41.00	--	PREDICTED: uncharacterized protein LOC104611739 isoform X1 [Nelumbo nucifera]	-	-	-	-	-	-	-
MSTRG.17416	0.38	0.00	1.82	0.25	0.86	0.24	3.00	0.00	12.00	2.00	7.00	2.00	--	PREDICTED: trichohyalin-like [Nelumbo nucifera]	-	-	-	-	-	-	-
MSTRG.17428	2.49	2.43	2.71	1.86	1.65	1.94	122.09	122.00	136.00	93.18	83.00	100.44	Os03g0733400	PREDICTED: zinc finger BED domain-containing protein RICESLEEPER 2-like isoform X1 [Nelumbo nucifera]	-	-	-	-	-	-	-
MSTRG.17434	3.94	4.01	5.37	0.58	0.71	1.83	187.00	192.00	266.00	26.00	30.00	78.00	TOR	PREDICTED: serine/threonine-protein kinase TOR isoform X1 [Nelumbo nucifera]	Cellular Processes	Transport and catabolism	ko04136//Autophagy - other eukaryotes	K07203	-	-	-
MSTRG.17438	0.00	0.00	0.00	1.34	2.79	3.18	0.00	0.00	0.00	11.00	23.00	27.00	--	-	-	-	-	-	-	-	-
MSTRG.17458	12.22	13.72	12.32	2.64	2.15	2.41	360.00	415.00	373.04	80.00	65.00	75.00	PAB8	PREDICTED: polyadenylate-binding protein 2-like [Nelumbo nucifera]	Genetic Information Processing;Genetic Information Processing;Genetic Information Processing	Translation;Translation;Folding, sorting and degradation	ko03013//RNA transport;ko03015//mRNA surveillance pathway;ko03018//RNA degradation	K13126;K13126;K13126	GO:0043231//intracellular membrane-bounded organelle;GO:0044444//cytoplasmic part	GO:0003676//nucleic acid binding	GO:0010608//posttranscriptional regulation of gene expression;GO:0016032//viral process
MSTRG.17468	1.22	1.68	1.53	1.44	0.84	0.58	24.00	34.00	31.00	29.00	17.00	12.00	Os01g0875500	PREDICTED: beta-galactosidase 10 isoform X1 [Nelumbo nucifera]	-	-	-	-	GO:0005576//extracellular region;GO:0005618//cell wall;GO:0043231//intracellular membrane-bounded organelle	GO:0005488//binding;GO:0015925//galactosidase activity	GO:0009628//response to abiotic stimulus;GO:0044237//cellular metabolic process;GO:0044238//primary metabolic process;GO:0071704//organic substance metabolic process
MSTRG.17485	1.56	0.00	0.12	0.00	0.12	0.11	13.00	0.00	1.00	0.00	1.00	1.00	--	-	-	-	-	-	-	-	-
MSTRG.17491	3.64	3.13	3.52	2.77	2.49	2.87	101.00	91.00	101.00	79.00	71.00	90.00	rpf1	ribosome production factor 1 [Camellia sinensis]	-	-	-	-	-	-	-
MSTRG.17520	0.12	0.23	0.00	0.00	0.00	0.11	1.00	2.00	0.00	0.00	0.00	1.00	--	-	-	-	-	-	-	-	-
MSTRG.17521	4.23	2.72	3.60	3.19	2.60	1.37	70.00	46.00	61.00	54.00	44.00	24.00	--	-	-	-	-	-	-	-	-
MSTRG.17537	1.95	0.63	1.65	0.38	0.13	1.23	15.00	5.00	13.00	3.00	1.00	10.00	HO1	heme oxygenase 1, chloroplastic-like [Dorcoceras hygrometricum]	Metabolism;Metabolism;Metabolism	Global and overview maps;Global and overview maps;Metabolism of cofactors and vitamins	ko01100//Metabolic pathways;ko01110//Biosynthesis of secondary metabolites;ko00860//Porphyrin and chlorophyll metabolism	K21480;K21480;K21480	-	-	-
MSTRG.17543	192.65	189.82	189.77	181.52	195.71	181.13	3281.42	3312.87	3313.19	3165.00	3416.33	3256.86	--	nucleolin-like isoform X1 [Quercus suber]	-	-	-	-	-	-	-
MSTRG.17544	0.15	0.29	0.17	0.00	0.15	0.46	1.58	3.13	1.81	0.00	1.67	5.14	--	prostatic spermine-binding protein isoform X3 [Ricinus communis]	-	-	-	-	-	-	-
MSTRG.17551	3.88	3.60	3.67	0.00	0.00	0.57	64.04	61.00	62.10	0.00	0.00	10.00	RPL5	PREDICTED: 60S ribosomal protein L5-like [Nelumbo nucifera]	Genetic Information Processing	Translation	ko03010//Ribosome	K02932	GO:0015934//large ribosomal subunit;GO:0016020//membrane;GO:0043231//intracellular membrane-bounded organelle	GO:0005198//structural molecule activity;GO:0019843//rRNA binding	GO:0006006//glucose metabolic process;GO:0006090//pyruvate metabolic process;GO:0006221//pyrimidine nucleotide biosynthetic process;GO:0006970//response to osmotic stress;GO:0009451//RNA modification;GO:0009887//organ morphogenesis;GO:0010038//response to metal ion;GO:0010467//gene expression;GO:0022613//ribonucleoprotein complex biogenesis
MSTRG.17552	0.00	0.00	0.00	0.84	0.42	1.89	0.00	0.00	0.00	6.00	3.00	14.00	--	-	-	-	-	-	-	-	-
MSTRG.17553	5.55	6.94	6.66	266.64	268.08	271.35	156.00	200.00	192.00	7672.00	7722.00	8051.00	--	RING/FYVE/PHD zinc finger superfamily protein [Hibiscus syriacus]	-	-	-	-	-	-	-
MSTRG.17560	0.94	1.00	1.25	1.17	1.42	1.46	11.00	12.00	15.00	14.00	17.00	18.00	--	serine carboxypeptidase-like 45 isoform X1 [Quercus suber]	-	-	-	-	-	GO:0016787//hydrolase activity	-
MSTRG.17583	4.28	3.79	5.09	4.95	6.77	6.09	161.00	142.00	191.00	185.00	259.00	235.00	SULTR1;2	PREDICTED: sulfate transporter 1.3-like [Nelumbo nucifera]	-	-	-	-	GO:0031224//intrinsic component of membrane	GO:0015103//inorganic anion transmembrane transporter activity;GO:0015291//secondary active transmembrane transporter activity	GO:0008272//sulfate transport;GO:0044763//single-organism cellular process
MSTRG.17594	0.00	0.00	0.00	0.00	1.48	0.00	0.00	0.00	0.00	0.00	7.00	0.00	--	-	-	-	-	-	-	-	-
MSTRG.17595	15.10	14.47	14.25	8.97	7.97	8.25	328.00	326.00	330.00	203.00	179.00	205.00	--	PREDICTED: L10-interacting MYB domain-containing protein-like [Nelumbo nucifera]	-	-	-	-	-	-	-
MSTRG.176	4.74	3.70	3.48	10.33	10.79	11.46	109.00	87.00	82.00	243.00	254.00	278.00	--	-	-	-	-	-	-	-	-
MSTRG.17600	3.40	3.44	4.84	1.81	1.65	1.68	70.00	72.00	100.00	39.00	36.00	37.00	WAK2	PREDICTED: wall-associated receptor kinase 2-like [Nelumbo nucifera]	-	-	-	-	-	GO:0016772//transferase activity, transferring phosphorus-containing groups	-
MSTRG.17620	0.79	0.31	1.85	0.15	1.69	0.00	5.00	2.00	12.00	1.00	11.00	0.00	--	PREDICTED: amino-acid permease BAT1 homolog [Nelumbo nucifera]	-	-	-	-	GO:0031224//intrinsic component of membrane	GO:0046943//carboxylic acid transmembrane transporter activity	GO:0044763//single-organism cellular process;GO:0046942//carboxylic acid transport
MSTRG.17669	0.00	0.00	0.00	1.37	2.00	1.80	0.00	0.00	0.00	28.00	41.00	38.00	FTRC	PREDICTED: protein WHI4 [Nelumbo nucifera]	-	-	-	-	GO:0009526//plastid envelope;GO:0009532//plastid stroma	GO:0003676//nucleic acid binding;GO:0016731//oxidoreductase activity, acting on iron-sulfur proteins as donors, NAD or NADP as acceptor;GO:0043169//cation binding;GO:0051536//iron-sulfur cluster binding	GO:0005982//starch metabolic process;GO:0005984//disaccharide metabolic process;GO:0009893//positive regulation of metabolic process
MSTRG.17676	0.55	0.77	0.95	1.25	3.03	1.67	9.00	13.00	16.00	21.00	51.00	29.00	--	-	-	-	-	-	-	-	-
MSTRG.17685	38.08	38.22	46.80	0.10	0.10	0.00	1179.00	1190.00	1368.00	2.00	2.00	0.00	--	PREDICTED: MAP7 domain-containing protein 1-like [Nelumbo nucifera]	-	-	-	-	-	-	-
MSTRG.17686	17.80	23.38	21.55	10.68	6.69	9.80	486.62	655.03	603.95	298.79	187.49	282.85	CLPB1	chaperone protein ClpB1 [Nymphaea colorata]	-	-	-	-	GO:0009526//plastid envelope;GO:0009532//plastid stroma	GO:0017111//nucleoside-triphosphatase activity;GO:0032550//purine ribonucleoside binding	GO:0000302//response to reactive oxygen species;GO:0006417//regulation of translation;GO:0006508//proteolysis;GO:0009408//response to heat;GO:0009642//response to light intensity;GO:0033554//cellular response to stress
MSTRG.17687	11.88	9.18	14.53	78.74	83.07	68.64	211.38	164.97	267.05	1492.21	1571.34	1340.15	CLPB1	chaperone protein ClpB1 [Nymphaea colorata]	-	-	-	-	GO:0009526//plastid envelope;GO:0009532//plastid stroma	GO:0017111//nucleoside-triphosphatase activity;GO:0032550//purine ribonucleoside binding	GO:0000302//response to reactive oxygen species;GO:0006417//regulation of translation;GO:0006508//proteolysis;GO:0009408//response to heat;GO:0009642//response to light intensity;GO:0033554//cellular response to stress
MSTRG.17697	6.56	4.81	7.13	0.00	0.00	0.00	100.00	77.00	114.00	0.00	0.00	0.00	NPF5.14	PREDICTED: protein NRT1/ PTR FAMILY 5.4-like [Nelumbo nucifera]	-	-	-	-	GO:0031224//intrinsic component of membrane	-	GO:0015833//peptide transport
MSTRG.17728	4.02	4.98	5.72	5.48	6.78	2.54	48.00	61.00	70.00	67.00	83.00	32.00	--	-	-	-	-	-	-	-	-
MSTRG.17743	6.42	6.92	7.66	5.69	6.70	6.39	95.00	106.00	115.00	90.00	101.00	100.00	--	-	-	-	-	-	-	-	-
MSTRG.17752	0.53	0.69	0.43	0.69	0.52	1.85	6.00	8.00	5.00	8.00	6.00	22.00	--	-	-	-	-	-	-	-	-
MSTRG.17764	0.52	0.59	0.25	1.36	1.27	1.32	6.00	7.00	3.00	16.00	15.00	16.00	--	-	-	-	-	-	-	-	-
MSTRG.17772	2.77	1.77	2.86	3.12	2.47	3.43	124.00	81.00	131.00	143.00	113.00	162.00	TTM3	retrovirus-related Pol polyprotein from transposon TNT 1-94 [Trifolium pratense]	-	-	-	-	-	-	-
MSTRG.17776	7.51	5.61	7.18	2.83	3.66	3.25	109.06	91.47	125.03	39.99	53.99	57.01	SBT4.14	PREDICTED: subtilisin-like protease SBT4.14 [Nelumbo nucifera]	-	-	-	-	GO:0005618//cell wall	GO:0016787//hydrolase activity	GO:0008152//metabolic process
MSTRG.17777	1.65	0.00	1.03	2.42	0.62	0.00	21.74	0.00	13.93	32.62	8.37	0.00	--	-	-	-	-	-	-	-	-
MSTRG.17778	4.02	4.14	5.81	1.38	2.28	4.17	49.26	52.00	73.07	17.38	28.63	54.00	--	-	-	-	-	-	-	-	-
MSTRG.17785	16.34	17.75	13.29	13.23	12.65	11.60	245.00	287.00	223.00	245.00	207.00	212.00	--	BnaC04g02180D [Brassica napus]	-	-	-	-	-	-	-
MSTRG.17813	2.28	2.50	2.36	0.07	0.27	0.07	33.00	37.00	35.00	1.00	4.00	1.00	RNS3	PREDICTED: extracellular ribonuclease LE-like [Nelumbo nucifera]	-	-	-	-	GO:0016020//membrane;GO:0030312//external encapsulating structure	GO:0004519//endonuclease activity;GO:0004540//ribonuclease activity	GO:0006812//cation transport;GO:0009267//cellular response to starvation;GO:0009755//hormone-mediated signaling pathway;GO:0009813//flavonoid biosynthetic process;GO:0009838//abscission;GO:0010260//organ senescence;GO:0016070//RNA metabolic process;GO:0046942//carboxylic acid transport;GO:0090305//nucleic acid phosphodiester bond hydrolysis
MSTRG.17822	0.00	0.11	0.69	1.60	1.14	2.44	0.00	1.00	6.00	14.00	10.00	22.00	RPL21A	PREDICTED: 60S ribosomal protein L21-1 [Vitis vinifera]	Genetic Information Processing	Translation	ko03010//Ribosome	K02889	GO:0009536//plastid;GO:0015934//large ribosomal subunit	-	GO:0010467//gene expression
MSTRG.17873	0.00	0.00	1.26	0.00	0.25	0.00	0.00	0.00	5.00	0.00	1.00	0.00	--	-	-	-	-	-	-	-	-
MSTRG.17877	2.87	0.00	0.00	0.00	0.00	0.00	18.00	0.00	0.00	0.00	0.00	0.00	--	-	-	-	-	-	-	-	-
MSTRG.17888	0.00	1.36	0.00	0.00	0.00	0.00	0.00	5.00	0.00	0.00	0.00	0.00	--	-	-	-	-	-	-	-	-
MSTRG.17899	0.15	0.00	0.36	5.70	5.04	4.68	2.00	0.00	5.00	79.00	70.00	67.00	--	PREDICTED: cystathionine beta-lyase, chloroplastic-like [Nelumbo nucifera]	Metabolism;Metabolism;Metabolism;Metabolism;Metabolism	Global and overview maps;Global and overview maps;Global and overview maps;Amino acid metabolism;Metabolism of other amino acids	ko01100//Metabolic pathways;ko01110//Biosynthesis of secondary metabolites;ko01230//Biosynthesis of amino acids;ko00270//Cysteine and methionine metabolism;ko00450//Selenocompound metabolism	K01760;K01760;K01760;K01760;K01760	-	-	-
MSTRG.17903	2.05	1.92	1.86	0.62	1.78	0.74	71.00	68.00	66.00	22.00	63.00	27.00	CRR2	PREDICTED: pentatricopeptide repeat-containing protein At2g40720-like [Nelumbo nucifera]	-	-	-	-	-	-	-
MSTRG.17908	2.63	2.28	2.56	3.99	1.28	1.11	18.00	16.00	18.00	28.00	9.00	8.00	--	Nucleic acid-binding, OB-fold containing protein [Trema orientale]	-	-	-	-	-	-	-
MSTRG.17968	0.19	1.32	0.57	0.38	0.00	0.00	1.00	7.00	3.00	2.00	0.00	0.00	--	-	-	-	-	-	-	-	-
MSTRG.17971	0.15	0.00	1.35	0.30	0.00	1.46	1.00	0.00	9.00	2.00	0.00	10.00	--	PREDICTED: vicilin-like antimicrobial peptides 2-3 [Nelumbo nucifera]	-	-	-	-	-	-	-
MSTRG.1798	0.24	0.00	0.70	0.00	1.63	0.00	1.00	0.00	3.00	0.00	7.00	0.00	--	-	-	-	-	-	-	-	-
MSTRG.17999	0.00	0.00	0.00	7.63	6.49	5.89	0.00	0.00	0.00	108.00	92.00	86.00	--	-	-	-	-	-	-	-	-
MSTRG.18001	0.00	0.00	0.00	0.62	0.62	0.00	0.00	0.00	0.00	4.00	4.00	0.00	--	Uncharacterized protein TCM_022160 [Theobroma cacao]	-	-	-	-	-	-	-
MSTRG.18011	2.69	2.57	2.42	0.83	1.60	1.90	140.00	137.00	129.00	44.00	85.00	104.00	ATP1	Transcriptional coactivator/pterin dehydratase [Cinnamomum micranthum f. kanehirae]	Metabolism;Metabolism	Global and overview maps;Metabolism of cofactors and vitamins	ko01100//Metabolic pathways;ko00790//Folate biosynthesis	K01724;K01724	GO:0009536//plastid	GO:0016836//hydro-lyase activity	GO:0006091//generation of precursor metabolites and energy;GO:0006351//transcription, DNA-templated;GO:0006739//NADP metabolic process;GO:0008652//cellular amino acid biosynthetic process;GO:0009108//coenzyme biosynthetic process;GO:0009658//chloroplast organization;GO:0009668//plastid membrane organization;GO:0016072//rRNA metabolic process;GO:0031399//regulation of protein modification process;…
MSTRG.18030	5.43	4.51	5.43	2.36	2.25	2.19	40.00	34.00	41.00	17.75	17.00	17.00	--	PREDICTED: uncharacterized protein LOC104602890 [Nelumbo nucifera]	-	-	-	-	-	-	-
MSTRG.18036	0.00	1.26	0.00	0.00	0.00	0.00	0.00	5.00	0.00	0.00	0.00	0.00	--	PREDICTED: DNA glycosylase [Prunus dulcis]	-	-	-	-	-	-	-
MSTRG.1805	0.65	0.00	1.73	0.00	2.84	0.46	4.00	0.00	11.00	0.00	18.00	3.00	--	alpha-protein kinase 1-like [Prunus yedoensis var. nudiflora] [Prunus yedoensis]	-	-	-	-	GO:0043231//intracellular membrane-bounded organelle	-	-
MSTRG.18073	1.58	1.99	1.75	1.32	0.41	1.29	12.00	14.00	17.00	12.00	4.00	10.00	--	protein phosphatase 2C 29-like [Hibiscus syriacus]	-	-	-	-	-	-	-
MSTRG.18076	19.75	18.18	19.27	5.43	5.29	4.93	331.00	315.00	326.00	92.00	92.00	86.00	HSP90	Heat shock protein Hsp90 [Corchorus capsularis]	Organismal Systems;Genetic Information Processing	Environmental adaptation;Folding, sorting and degradation	ko04626//Plant-pathogen interaction;ko04141//Protein processing in endoplasmic reticulum	K09487;K09487	GO:0005576//extracellular region;GO:0005911//cell-cell junction;GO:0009536//plastid;GO:0031090//organelle membrane;GO:0044432//endoplasmic reticulum part	GO:0005515//protein binding;GO:0032550//purine ribonucleoside binding	GO:0000302//response to reactive oxygen species;GO:0006006//glucose metabolic process;GO:0006090//pyruvate metabolic process;GO:0006498//N-terminal protein lipidation;GO:0006970//response to osmotic stress;GO:0006996//organelle organization;GO:0009642//response to light intensity;GO:0009933//meristem structural organization;GO:0015031//protein transport;GO:0033554//cellular response to stress;GO:…
MSTRG.18089	0.00	0.00	0.00	12.59	10.33	14.17	0.00	0.00	0.00	112.00	92.00	130.00	--	late embryogenesis abundant protein [Medicago truncatula]	-	-	-	-	-	-	-
MSTRG.18100	0.82	0.32	0.40	0.80	1.19	1.31	10.00	4.00	5.00	10.00	15.00	17.00	--	PREDICTED: F-box protein AFR-like [Nelumbo nucifera]	-	-	-	-	-	-	-
MSTRG.18107	0.57	0.93	0.93	0.19	0.19	0.00	3.00	5.00	5.00	1.00	1.00	0.00	--	-	-	-	-	-	-	-	-
MSTRG.18138	0.00	0.00	0.00	5.08	4.88	4.55	0.00	0.00	0.00	52.00	50.00	48.00	--	-	-	-	-	-	-	-	-
MSTRG.18141	0.00	0.00	0.00	0.00	0.82	0.00	0.00	0.00	0.00	0.00	4.00	0.00	--	-	-	-	-	-	-	-	-
MSTRG.18190	0.83	0.15	0.15	0.52	0.74	0.29	11.00	2.00	2.00	7.00	10.00	4.00	--	Vacuolar protein sorting-associated protein [Trema orientale]	Cellular Processes	Transport and catabolism	ko04144//Endocytosis	K19476	-	-	GO:0006952//defense response;GO:0007165//signal transduction;GO:0009696//salicylic acid metabolic process
MSTRG.18234	1.40	2.03	1.94	0.84	1.44	1.69	24.00	34.00	33.00	14.00	25.00	29.00	--	-	-	-	-	-	-	-	-
MSTRG.18235	1.67	2.47	2.86	0.34	0.34	0.25	62.00	94.00	109.00	13.00	13.00	10.00	ANT1	PREDICTED: amino acid transporter ANT1-like [Nelumbo nucifera]	-	-	-	-	-	-	-
MSTRG.18254	10.41	7.78	9.84	5.74	4.91	6.51	255.00	191.00	228.00	137.00	124.00	158.00	TTM1	uridine-cytidine kinase C-like isoform X1 [Gossypium australe]	-	-	-	-	GO:0044444//cytoplasmic part	GO:0019206//nucleoside kinase activity;GO:0032550//purine ribonucleoside binding;GO:0046872//metal ion binding	GO:0001101//response to acid chemical;GO:0006222//UMP biosynthetic process;GO:0006241//CTP biosynthetic process;GO:0051704//multi-organism process
MSTRG.18259	1.03	1.40	0.96	1.03	0.88	1.29	41.00	57.00	39.00	42.00	36.00	54.00	--	PREDICTED: myelin transcription factor 1-like protein [Vitis vinifera]	-	-	-	-	-	-	-
MSTRG.18270	0.17	1.37	0.34	0.17	0.00	0.00	1.00	8.00	2.00	1.00	0.00	0.00	--	PREDICTED: protein DEHYDRATION-INDUCED 19 homolog 6-like [Nelumbo nucifera]	-	-	-	-	-	-	-
MSTRG.18305	0.00	0.00	0.00	0.54	0.00	0.00	0.00	0.00	0.00	3.00	0.00	0.00	--	Ribonuclease H-like superfamily protein [Prunus dulcis]	-	-	-	-	-	-	-
MSTRG.18322	3.67	4.09	3.79	0.17	0.00	0.07	105.00	120.00	111.00	5.00	0.00	2.00	--	-	-	-	-	-	-	-	-
MSTRG.18365	0.00	0.00	0.18	0.00	0.00	1.93	0.00	0.00	1.00	0.00	0.00	11.00	Tf2-11	Transposon Tf2-12 polyprotein [Vitis vinifera]	-	-	-	-	-	-	-
MSTRG.18367	2.94	3.34	2.98	5.91	4.85	6.10	150.00	175.00	156.00	309.00	254.00	329.00	PARP3	poly [ADP-ribose] polymerase 3 [Abrus precatorius]	Genetic Information Processing	Replication and repair	ko03410//Base excision repair	K10798	-	GO:0016491//oxidoreductase activity;GO:0016740//transferase activity	GO:0044710//single-organism metabolic process
MSTRG.18410	1.94	1.11	1.61	1.82	2.07	2.59	73.00	43.00	62.00	70.00	80.00	103.00	--	-	-	-	-	-	-	-	-
MSTRG.18415	0.77	0.54	0.54	0.11	0.54	0.31	7.00	5.00	5.00	1.00	5.00	3.00	GAPB	glyceraldehyde-3-phosphate dehydrogenase B, chloroplastic [Dendrobium catenatum]	Metabolism;Metabolism;Metabolism	Global and overview maps;Global and overview maps;Energy metabolism	ko01100//Metabolic pathways;ko01200//Carbon metabolism;ko00710//Carbon fixation in photosynthetic organisms	K05298;K05298;K05298	GO:0005576//extracellular region;GO:0009532//plastid stroma;GO:0042170//plastid membrane;GO:0044434//chloroplast part	GO:0000166//nucleotide binding;GO:0004672//protein kinase activity;GO:0016620//oxidoreductase activity, acting on the aldehyde or oxo group of donors, NAD or NADP as acceptor;GO:0032550//purine ribonucleoside binding	GO:0000097//sulfur amino acid biosynthetic process;GO:0006090//pyruvate metabolic process;GO:0006396//RNA processing;GO:0006464//cellular protein modification process;GO:0006633//fatty acid biosynthetic process;GO:0006739//NADP metabolic process;GO:0006779//porphyrin-containing compound biosynthetic process;GO:0006950//response to stress;GO:0009617//response to bacterium;GO:0009639//response to r…
MSTRG.18427	1.74	0.79	0.52	0.94	0.92	1.02	13.00	6.00	4.00	7.16	7.00	8.00	--	-	-	-	-	-	-	-	-
MSTRG.18435	4.90	3.99	4.28	1.93	1.35	1.04	67.00	56.00	60.00	27.00	19.00	15.00	--	PREDICTED: uncharacterized protein LOC104598317 [Nelumbo nucifera]	-	-	-	-	-	-	-
MSTRG.18453	0.00	0.00	0.09	0.36	0.90	1.30	0.00	0.00	1.00	4.00	10.00	15.00	--	-	-	-	-	-	-	-	-
MSTRG.18466	60.96	56.00	63.31	61.58	74.50	61.91	527.00	496.00	561.00	545.00	660.00	565.00	--	DNA helicase [Actinidia chinensis var. chinensis] [Actinidia chinensis]	-	-	-	-	-	-	-
MSTRG.18469	11.60	11.65	13.46	9.30	8.81	9.22	379.00	390.00	451.00	311.00	295.00	318.00	PPC4	phosphoenolpyruvate carboxylase 4-like protein, partial [Trifolium pratense]	Metabolism;Metabolism;Metabolism;Metabolism	Global and overview maps;Global and overview maps;Carbohydrate metabolism;Energy metabolism	ko01100//Metabolic pathways;ko01200//Carbon metabolism;ko00620//Pyruvate metabolism;ko00710//Carbon fixation in photosynthetic organisms	K01595;K01595;K01595;K01595	GO:0044424//intracellular part	GO:0004611//phosphoenolpyruvate carboxykinase activity	GO:0006101//citrate metabolic process
MSTRG.18478	0.00	0.45	2.04	0.45	0.00	1.54	0.00	2.00	9.00	2.00	0.00	7.00	--	-	-	-	-	-	-	-	-
MSTRG.18489	0.00	0.00	0.12	1.81	0.00	0.12	0.00	0.00	1.00	15.00	0.00	1.00	--	-	-	-	-	-	-	-	-
MSTRG.18497	10.11	10.95	12.80	5.26	6.92	5.97	158.00	169.00	201.00	88.00	103.00	104.00	--	PREDICTED: serine/threonine-protein kinase TOR isoform X2 [Nelumbo nucifera]	-	-	-	-	GO:0031090//organelle membrane;GO:0043231//intracellular membrane-bounded organelle;GO:0044425//membrane part	GO:0005488//binding;GO:0016772//transferase activity, transferring phosphorus-containing groups	GO:0003006//developmental process involved in reproduction;GO:0006464//cellular protein modification process;GO:0006996//organelle organization;GO:0009653//anatomical structure morphogenesis;GO:0009790//embryo development;GO:0009791//post-embryonic development;GO:0022402//cell cycle process;GO:0034645//cellular macromolecule biosynthetic process;GO:0044723//single-organism carbohydrate metabolic …
MSTRG.1850	0.37	0.63	0.40	4.13	4.13	3.96	12.00	19.00	14.00	129.00	133.00	131.00	HMGB15	ARID/BRIGHT DNA-binding domain [Macleaya cordata]	-	-	-	-	-	-	-
MSTRG.18514	2.66	1.30	0.68	1.30	1.54	1.02	42.00	21.00	11.00	21.00	25.00	17.00	--	pyrophosphate-dependent phosphofructokinase alpha subunit [Striga asiatica]	-	-	-	-	-	-	-
MSTRG.18517	0.86	1.33	1.24	1.25	0.93	0.91	19.00	30.00	28.00	28.00	21.00	21.00	--	-	-	-	-	-	-	-	-
MSTRG.18522	7.49	7.23	7.80	8.39	7.43	10.99	293.00	290.00	313.00	336.00	298.00	454.00	--	PREDICTED: L10-interacting MYB domain-containing protein-like [Nelumbo nucifera]	-	-	-	-	-	-	-
MSTRG.18531	0.79	0.76	0.69	4.18	4.37	4.64	62.00	61.00	55.00	334.00	349.00	382.00	RE1	Retrovirus-related Pol polyprotein from transposon TNT 1-94 [Vitis vinifera]	-	-	-	-	-	-	-
MSTRG.18569	2.79	1.94	1.71	2.09	1.55	1.51	142.00	101.00	89.00	109.00	81.00	81.00	GRF7	14-3-3-like protein isoform X2 [Elaeis guineensis]	-	-	-	-	GO:0005911//cell-cell junction;GO:0009536//plastid;GO:0016020//membrane;GO:0030312//external encapsulating structure	GO:0000975//regulatory region DNA binding;GO:0016772//transferase activity, transferring phosphorus-containing groups;GO:0016817//hydrolase activity, acting on acid anhydrides;GO:0032550//purine ribonucleoside binding;GO:0051219//phosphoprotein binding	GO:0006796//phosphate-containing compound metabolic process;GO:0009267//cellular response to starvation;GO:0009404//toxin metabolic process;GO:0009409//response to cold;GO:0010468//regulation of gene expression;GO:0034645//cellular macromolecule biosynthetic process;GO:0048580//regulation of post-embryonic development;GO:0048827//phyllome development;GO:0051707//response to other organism
MSTRG.18593	0.23	0.00	0.00	0.00	1.22	0.00	2.00	0.00	0.00	0.00	11.00	0.00	--	-	-	-	-	-	-	-	-
MSTRG.18609	1.79	1.39	2.47	3.14	3.29	3.89	34.00	27.00	48.00	61.00	64.00	78.00	--	Histidine phosphatase superfamily, clade-1 [Cynara cardunculus var. scolymus] [Cynara cardunculus]	-	-	-	-	-	-	GO:0009451//RNA modification;GO:0009887//organ morphogenesis;GO:0048869//cellular developmental process
MSTRG.18616	4.98	6.06	4.98	4.78	3.56	3.31	98.00	116.00	99.00	98.00	74.00	68.00	--	-	-	-	-	-	-	-	-
MSTRG.18621	1.49	1.00	1.50	0.54	0.12	1.42	38.00	26.00	39.00	14.00	3.00	38.00	HSD1	PREDICTED: 11-beta-hydroxysteroid dehydrogenase 1B-like [Nelumbo nucifera]	-	-	-	-	GO:0009536//plastid	GO:0033764//steroid dehydrogenase activity, acting on the CH-OH group of donors, NAD or NADP as acceptor	GO:0001101//response to acid chemical;GO:0006629//lipid metabolic process;GO:0009725//response to hormone
MSTRG.18623	12.72	13.05	13.85	2.59	2.22	2.97	692.00	742.00	808.00	126.00	105.00	137.00	--	PWWP domain [Macleaya cordata]	-	-	-	-	-	-	-
MSTRG.18642	5.14	3.97	7.19	4.92	7.19	4.96	53.00	42.00	76.00	52.00	76.00	54.00	--	Sporozoite surface protein [Arachis hypogaea]	-	-	-	-	-	-	-
MSTRG.18646	0.87	1.17	1.93	3.06	2.96	3.14	19.00	26.00	43.00	68.00	66.00	72.00	DHS	PREDICTED: deoxyhypusine synthase [Nelumbo nucifera]	-	-	-	-	-	GO:0016765//transferase activity, transferring alkyl or aryl (other than methyl) groups	GO:0009058//biosynthetic process;GO:0018205//peptidyl-lysine modification;GO:0048229//gametophyte development
MSTRG.18648	3.03	2.53	2.04	0.07	0.20	0.21	98.00	87.00	79.00	3.00	8.00	9.00	--	PREDICTED: U-box domain-containing protein 13 [Nelumbo nucifera]	-	-	-	-	-	-	-
MSTRG.18663	6.25	4.51	4.73	3.41	3.40	3.39	138.00	102.00	107.00	77.00	77.00	79.00	--	-	-	-	-	-	-	-	-
MSTRG.18664	3.66	2.91	4.44	2.99	1.87	1.90	86.00	70.00	107.00	72.00	45.00	47.00	--	-	-	-	-	-	-	-	-
MSTRG.18666	1.99	1.75	3.05	1.74	0.88	1.17	25.00	13.00	20.00	10.00	9.00	8.00	A3	PREDICTED: ureide permease 2-like [Nelumbo nucifera]	-	-	-	-	GO:0016020//membrane;GO:0044464//cell part	GO:0005345//purine nucleobase transmembrane transporter activity;GO:0015210//uracil transmembrane transporter activity;GO:0042887//amide transmembrane transporter activity	GO:0006625//protein targeting to peroxisome;GO:0006812//cation transport;GO:0006863//purine nucleobase transport;GO:0009062//fatty acid catabolic process;GO:0009648//photoperiodism;GO:0015855//pyrimidine nucleobase transport;GO:0042886//amide transport;GO:0055085//transmembrane transport
MSTRG.18672	3.55	4.03	3.66	1.05	1.09	1.40	178.00	207.00	188.00	54.00	56.00	74.00	At3g62310	PREDICTED: probable pre-mRNA-splicing factor ATP-dependent RNA helicase DEAH2 isoform X2 [Nelumbo nucifera]	Genetic Information Processing	Transcription	ko03040//Spliceosome	K12820	-	-	-
MSTRG.18680	0.00	0.31	0.00	0.00	0.00	0.00	0.00	1.00	0.00	0.00	0.00	0.00	--	-	-	-	-	-	-	-	-
MSTRG.18690	38.68	35.74	36.31	3.50	4.40	3.50	712.00	674.00	685.00	66.00	83.00	68.00	--	-	-	-	-	-	-	-	-
MSTRG.18698	1.19	0.33	0.28	0.00	0.17	0.00	21.00	6.00	5.00	0.00	3.00	0.00	--	PREDICTED: FT-interacting protein 1 [Nelumbo nucifera]	-	-	-	-	-	GO:0003824//catalytic activity	GO:0090304//nucleic acid metabolic process
MSTRG.18726	15.33	18.90	24.02	17.27	15.51	12.99	81.62	103.11	131.11	94.18	84.65	73.00	Os01g0295700	Protein phosphatase 2C (PP2C)-like domain [Macleaya cordata]	-	-	-	-	GO:0043231//intracellular membrane-bounded organelle	GO:0004721//phosphoprotein phosphatase activity;GO:0043169//cation binding	GO:0006464//cellular protein modification process;GO:0010243//response to organonitrogen compound
MSTRG.1873	1.00	1.27	0.98	0.00	0.00	0.19	20.00	26.00	20.00	0.00	0.00	4.00	--	PREDICTED: probable RNA-dependent RNA polymerase 3 isoform X2 [Nelumbo nucifera]	-	-	-	-	-	-	-
MSTRG.1875	11.19	9.33	8.33	0.70	0.80	0.57	243.00	207.52	185.46	15.50	17.86	13.17	RALFL34	PREDICTED: protein RALF-like 34 [Nelumbo nucifera]	-	-	-	-	GO:0005576//extracellular region	GO:0005102//receptor binding;GO:0060089//molecular transducer activity	GO:0019932//second-messenger-mediated signaling;GO:0048646//anatomical structure formation involved in morphogenesis
MSTRG.18750	6.28	6.56	5.90	6.25	5.26	6.31	230.00	246.00	221.37	234.20	197.30	244.00	--	PREDICTED: methionine aminopeptidase 1B, chloroplastic-like isoform X2 [Nelumbo nucifera]	-	-	-	-	-	-	-
MSTRG.18755	1.74	2.19	1.59	1.30	0.92	0.50	59.00	76.00	55.00	45.00	32.00	18.00	--	DDE_4 domain-containing protein [Cephalotus follicularis]	-	-	-	-	-	-	-
MSTRG.1876	6.20	6.34	7.77	0.85	0.90	0.72	315.50	330.48	405.54	44.50	47.14	38.83	RALFL34	PREDICTED: protein RALF-like 34 [Nelumbo nucifera]	-	-	-	-	GO:0005576//extracellular region	GO:0005102//receptor binding;GO:0060089//molecular transducer activity	GO:0019932//second-messenger-mediated signaling;GO:0048646//anatomical structure formation involved in morphogenesis
MSTRG.1879	0.54	0.29	0.53	0.59	0.41	0.34	9.00	5.00	9.00	10.00	7.00	6.00	--	PREDICTED: probable galacturonosyltransferase 6 isoform X2 [Nelumbo nucifera]	Metabolism;Metabolism	Global and overview maps;Carbohydrate metabolism	ko01100//Metabolic pathways;ko00520//Amino sugar and nucleotide sugar metabolism	K13648;K13648	-	-	-
MSTRG.18793	0.00	0.00	0.08	0.39	1.32	0.15	0.00	0.00	1.00	5.00	17.00	2.00	ABCB21	PREDICTED: ABC transporter B family member 4-like [Nelumbo nucifera]	Environmental Information Processing	Membrane transport	ko02010//ABC transporters	K05658	GO:0031224//intrinsic component of membrane	GO:0015114//phosphate ion transmembrane transporter activity;GO:0032550//purine ribonucleoside binding;GO:0042626//ATPase activity, coupled to transmembrane movement of substances	GO:0006817//phosphate ion transport;GO:0015893//drug transport;GO:0042886//amide transport;GO:0044763//single-organism cellular process
MSTRG.1881	0.89	1.10	1.32	1.22	1.25	1.72	35.00	44.00	53.00	49.00	50.00	71.00	--	Kinesin KP1 [Hibiscus syriacus]	-	-	-	-	-	-	-
MSTRG.18858	0.23	0.89	1.56	0.00	0.00	0.00	2.00	8.00	14.00	0.00	0.00	0.00	CAMTA3	PREDICTED: calmodulin-binding transcription activator 3-like [Nelumbo nucifera]	-	-	-	-	GO:0005911//cell-cell junction;GO:0043231//intracellular membrane-bounded organelle	GO:0005515//protein binding;GO:0016772//transferase activity, transferring phosphorus-containing groups	GO:0006950//response to stress;GO:0009617//response to bacterium;GO:0009620//response to fungus;GO:0010260//organ senescence;GO:0010468//regulation of gene expression;GO:0019932//second-messenger-mediated signaling
MSTRG.18861	2.87	2.85	4.67	2.94	1.21	3.60	79.00	98.00	88.00	60.00	37.00	63.00	PHYB	PREDICTED: phytochrome B [Nelumbo nucifera]	Organismal Systems	Environmental adaptation	ko04712//Circadian rhythm - plant	K12121	-	-	-
MSTRG.18888	0.00	0.00	0.00	4.57	2.35	3.88	0.00	0.00	0.00	32.00	16.00	30.00	--	-	-	-	-	-	-	-	-
MSTRG.18896	4.10	4.61	6.89	1.75	2.07	2.07	206.00	195.00	221.00	78.00	81.00	99.00	--	-	-	-	-	-	-	-	-
MSTRG.18913	0.00	0.32	0.32	0.32	0.00	0.78	0.00	2.00	2.00	2.00	0.00	5.00	VIT1	vacuolar iron transporter 1.1 [Dendrobium catenatum]	-	-	-	-	GO:0031090//organelle membrane;GO:0043231//intracellular membrane-bounded organelle	GO:0046915//transition metal ion transmembrane transporter activity	GO:0006811//ion transport;GO:0051651//maintenance of location in cell;GO:0055076//transition metal ion homeostasis
MSTRG.1895	4.65	4.44	6.92	1.76	3.31	1.71	43.95	43.00	67.00	17.00	32.00	17.00	--	Protein NUCLEAR FUSION DEFECTIVE 6 like [Actinidia chinensis var. chinensis] [Actinidia chinensis]	-	-	-	-	-	-	-
MSTRG.18952	6.68	7.90	7.77	968.41	917.32	876.27	104.00	126.00	124.00	15435.00	14637.00	14402.00	--	PREDICTED: lipid transfer-like protein VAS [Nelumbo nucifera]	-	-	-	-	-	-	-
MSTRG.18955	0.00	0.00	0.00	0.26	0.00	0.81	0.00	0.00	0.00	4.00	0.00	13.00	--	-	-	-	-	-	-	-	-
MSTRG.1896	0.19	1.78	2.32	1.07	0.00	0.00	1.05	10.00	13.00	6.00	0.00	0.00	--	Protein NUCLEAR FUSION DEFECTIVE 6 like [Actinidia chinensis var. chinensis] [Actinidia chinensis]	-	-	-	-	-	-	-
MSTRG.18989	2.44	1.36	2.08	0.81	0.55	1.20	56.00	32.00	49.00	19.00	13.00	29.00	PHOT2	Phototropin-1 [Morella rubra]	-	-	-	-	GO:0005886//plasma membrane;GO:0043231//intracellular membrane-bounded organelle	GO:0004672//protein kinase activity;GO:0005515//protein binding;GO:0009881//photoreceptor activity;GO:0032550//purine ribonucleoside binding;GO:0032553//ribonucleotide binding	GO:0006468//protein phosphorylation;GO:0009606//tropism;GO:0009639//response to red or far red light;GO:0009642//response to light intensity;GO:0009902//chloroplast relocation;GO:0010360//negative regulation of anion channel activity;GO:0030522//intracellular receptor signaling pathway;GO:0034285//response to disaccharide;GO:0035556//intracellular signal transduction
MSTRG.19005	0.00	0.00	0.00	0.14	0.71	0.83	0.00	0.00	0.00	1.00	5.00	6.00	--	reverse transcriptase [Corchorus capsularis]	-	-	-	-	-	-	-
MSTRG.19006	17.82	15.93	16.72	20.82	18.84	19.30	418.00	383.00	402.00	500.00	453.00	478.00	RIE1	PREDICTED: E3 ubiquitin protein ligase RIE1-like [Nelumbo nucifera]	-	-	-	-	GO:0031090//organelle membrane	GO:0046914//transition metal ion binding	GO:0044767//single-organism developmental process;GO:0046474//glycerophospholipid biosynthetic process
MSTRG.19031	0.00	0.00	0.56	4.39	2.51	2.79	0.00	0.00	10.00	69.00	38.00	47.00	ACS	PREDICTED: acetyl-coenzyme A synthetase, chloroplastic/glyoxysomal-like isoform X2 [Nelumbo nucifera]	Metabolism;Metabolism;Metabolism;Metabolism;Metabolism;Metabolism;Metabolism	Global and overview maps;Global and overview maps;Global and overview maps;Carbohydrate metabolism;Carbohydrate metabolism;Carbohydrate metabolism;Carbohydrate metabolism	ko01100//Metabolic pathways;ko01110//Biosynthesis of secondary metabolites;ko01200//Carbon metabolism;ko00010//Glycolysis / Gluconeogenesis;ko00620//Pyruvate metabolism;ko00630//Glyoxylate and dicarboxylate metabolism;ko00640//Propanoate metabolism	K01895;K01895;K01895;K01895;K01895;K01895;K01895	GO:0009536//plastid	GO:0016405//CoA-ligase activity;GO:0032550//purine ribonucleoside binding	GO:0006083//acetate metabolic process;GO:0044238//primary metabolic process
MSTRG.19032	4.07	7.63	6.85	4.58	5.84	8.43	110.00	100.00	99.00	109.00	117.00	119.00	--	PREDICTED: pentatricopeptide repeat-containing protein At5g27270 isoform X2 [Nelumbo nucifera]	-	-	-	-	GO:0043231//intracellular membrane-bounded organelle;GO:0044444//cytoplasmic part	GO:0017016//Ras GTPase binding	GO:0006006//glucose metabolic process;GO:0006996//organelle organization;GO:0015031//protein transport;GO:0051603//proteolysis involved in cellular protein catabolic process
MSTRG.19037	0.00	1.14	0.00	0.00	0.00	0.00	0.00	13.44	0.00	0.00	0.00	0.00	--	PREDICTED: probable DNA-directed RNA polymerase I subunit RPA43 [Nelumbo nucifera]	-	-	-	-	GO:0043231//intracellular membrane-bounded organelle	-	GO:0006605//protein targeting
MSTRG.19075	20.91	19.09	23.26	22.51	24.88	21.38	264.00	247.00	301.00	291.00	322.00	285.00	At2g21290	30S ribosomal protein S31, mitochondrial-like [Glycine max]	-	-	-	-	GO:0030529//intracellular ribonucleoprotein complex;GO:0043231//intracellular membrane-bounded organelle	-	-
MSTRG.19084	0.00	0.75	1.00	0.12	1.25	0.24	0.00	6.00	8.00	1.00	10.00	2.00	--	protein CHAPERONE-LIKE PROTEIN OF POR1, chloroplastic [Olea europaea var. sylvestris] [Olea europaea]	-	-	-	-	GO:0009526//plastid envelope;GO:0016020//membrane	-	GO:0006725//cellular aromatic compound metabolic process;GO:0006807//nitrogen compound metabolic process;GO:0044238//primary metabolic process;GO:0071840//cellular component organization or biogenesis;GO:1901360//organic cyclic compound metabolic process
MSTRG.1910	2.74	4.73	3.58	5.44	4.81	4.57	59.00	104.00	80.00	120.00	102.00	100.00	--	PREDICTED: thioredoxin-like 4, chloroplastic [Nelumbo nucifera]	-	-	-	-	GO:0009532//plastid stroma	GO:0015036//disulfide oxidoreductase activity	GO:0019725//cellular homeostasis;GO:0032958//inositol phosphate biosynthetic process
MSTRG.19115	1.37	0.10	1.05	0.77	1.53	1.30	14.00	1.00	11.00	8.00	16.00	14.00	--	-	-	-	-	-	-	-	-
MSTRG.19120	6.38	5.05	8.77	5.72	6.50	6.25	38.00	30.06	58.21	34.08	39.00	39.44	--	-	-	-	-	-	-	-	-
MSTRG.19144	3.16	3.32	2.56	3.83	3.41	4.51	92.03	80.00	71.00	82.00	82.00	96.00	TDR	PREDICTED: leucine-rich repeat receptor-like protein kinase TDR isoform X1 [Nelumbo nucifera]	-	-	-	-	GO:0031224//intrinsic component of membrane	GO:0004672//protein kinase activity;GO:0016628//oxidoreductase activity, acting on the CH-CH group of donors, NAD or NADP as acceptor;GO:0032550//purine ribonucleoside binding;GO:0043167//ion binding	GO:0001763//morphogenesis of a branching structure;GO:0006464//cellular protein modification process;GO:0006796//phosphate-containing compound metabolic process;GO:0009799//specification of symmetry;GO:0009933//meristem structural organization;GO:0009943//adaxial/abaxial axis specification;GO:0010065//primary meristem tissue development;GO:0010087//phloem or xylem histogenesis;GO:0044710//single-…
MSTRG.19155	0.46	0.61	0.89	0.11	0.11	0.00	8.00	11.00	16.00	2.00	2.00	0.00	--	-	-	-	-	-	-	-	-
MSTRG.19158	0.97	2.01	1.39	1.42	1.22	2.69	14.00	30.00	22.00	20.00	17.00	40.00	At1g65240	PREDICTED: aspartic proteinase-like protein 2 isoform X2 [Nelumbo nucifera]	-	-	-	-	-	-	GO:0009987//cellular process;GO:0044238//primary metabolic process;GO:0071704//organic substance metabolic process
MSTRG.19160	5.08	5.22	5.06	72.29	66.10	80.44	465.00	501.00	473.00	6616.00	6032.00	7554.00	--	PREDICTED: Reverse mRNAase zinc-binding domain [Prunus dulcis]	-	-	-	-	-	-	-
MSTRG.19172	1.27	0.96	1.28	1.06	0.87	0.49	27.00	21.00	28.00	23.00	19.00	11.00	SMU2	PREDICTED: suppressor of mec-8 and unc-52 protein homolog 2 [Nelumbo nucifera]	-	-	-	-	GO:0043231//intracellular membrane-bounded organelle	-	GO:0006396//RNA processing
MSTRG.19175	2.74	1.60	2.74	0.94	1.20	1.49	40.00	24.00	41.00	14.00	18.00	23.00	TPR1	Topless-related 2 -like protein [Gossypium arboreum]	-	-	-	-	GO:0043231//intracellular membrane-bounded organelle	GO:0032550//purine ribonucleoside binding	GO:0003006//developmental process involved in reproduction;GO:0006402//mRNA catabolic process;GO:0007017//microtubule-based process;GO:0010467//gene expression;GO:0034645//cellular macromolecule biosynthetic process;GO:1902410//mitotic cytokinetic process
MSTRG.19179	75.87	72.05	78.51	4.14	3.64	4.16	4386.00	4266.00	4642.00	250.00	217.00	258.00	--	PREDICTED: mitochondrial fission protein ELM1 [Nelumbo nucifera]	-	-	-	-	GO:0031966//mitochondrial membrane	GO:0005488//binding	GO:0007005//mitochondrion organization
MSTRG.19196	0.71	0.83	1.52	0.00	0.28	0.00	5.00	6.00	11.00	0.00	2.00	0.00	--	-	-	-	-	-	-	-	-
MSTRG.192	0.00	1.42	0.00	0.00	0.00	0.00	0.00	9.00	0.00	0.00	0.00	0.00	Xyl1	Glyco_hydro_3 domain-containing protein/Glyco_hydro_3_C domain-containing protein/Fn3-like domain-containing protein, partial [Cephalotus follicularis]	Metabolism;Metabolism	Global and overview maps;Carbohydrate metabolism	ko01100//Metabolic pathways;ko00520//Amino sugar and nucleotide sugar metabolism	K15920;K15920	GO:0005618//cell wall	GO:0004553//hydrolase activity, hydrolyzing O-glycosyl compounds	GO:0000272//polysaccharide catabolic process;GO:0042221//response to chemical
MSTRG.19206	3.67	3.07	3.04	0.23	0.66	0.00	28.02	28.35	28.88	2.08	6.00	0.00	--	-	-	-	-	-	-	-	-
MSTRG.19207	1.81	1.72	2.54	2.27	0.00	0.86	13.98	13.65	20.12	17.92	0.00	7.00	--	-	-	-	-	-	-	-	-
MSTRG.19212	0.40	1.04	0.26	46.86	45.12	50.26	3.00	8.00	2.00	359.00	346.00	397.00	--	Ribosome-recycling factor like [Actinidia chinensis var. chinensis] [Actinidia chinensis]	-	-	-	-	-	-	-
MSTRG.19220	0.00	0.00	0.00	0.28	0.14	0.68	0.00	0.00	0.00	2.00	1.00	5.00	--	-	-	-	-	-	-	-	-
MSTRG.19225	1.31	1.62	1.44	0.00	0.51	0.25	15.00	19.00	17.00	0.00	6.00	3.00	--	-	-	-	-	-	-	-	-
MSTRG.19238	0.87	0.99	0.87	2.66	2.73	2.37	15.00	15.00	16.00	44.00	40.00	43.00	--	-	-	-	-	-	-	-	-
MSTRG.19240	0.00	0.21	0.51	0.31	0.21	1.20	0.00	2.00	5.00	3.00	2.00	12.00	RE1	retrovirus-related Pol polyprotein from transposon TNT 1-94, partial [Trifolium pratense]	-	-	-	-	-	GO:0016772//transferase activity, transferring phosphorus-containing groups	GO:0044237//cellular metabolic process
MSTRG.19250	6.15	6.80	6.51	5.74	3.84	3.60	124.00	139.00	132.00	117.00	79.00	76.00	--	Alpha/beta-Hydrolases superfamily protein isoform 1 [Theobroma cacao]	-	-	-	-	-	GO:0003824//catalytic activity	-
MSTRG.19252	11.32	10.48	12.63	19.91	19.94	18.51	216.00	205.00	247.00	389.00	390.00	373.00	--	Alpha/beta-Hydrolases superfamily protein isoform 1 [Theobroma cacao]	-	-	-	-	-	GO:0003824//catalytic activity	-
MSTRG.19253	1.65	1.31	1.31	0.79	0.31	0.34	37.00	30.00	30.00	18.00	7.00	8.00	--	Abhydrolase_6 domain-containing protein [Cephalotus follicularis]	-	-	-	-	GO:0043231//intracellular membrane-bounded organelle	GO:0003824//catalytic activity	GO:0006950//response to stress;GO:0009699//phenylpropanoid biosynthetic process;GO:0009891//positive regulation of biosynthetic process;GO:0030001//metal ion transport
MSTRG.19254	0.15	0.15	0.34	1.17	0.29	1.70	3.00	3.00	7.00	24.00	6.00	36.00	--	Lysophospholipase BODYGUARD 2 precursor [Actinidia chinensis var. chinensis] [Actinidia chinensis]	-	-	-	-	GO:0043231//intracellular membrane-bounded organelle	GO:0003824//catalytic activity	GO:0006950//response to stress;GO:0009699//phenylpropanoid biosynthetic process;GO:0009891//positive regulation of biosynthetic process;GO:0030001//metal ion transport
MSTRG.19259	0.36	0.81	1.22	0.23	0.58	0.23	6.00	14.00	21.00	4.00	10.00	4.00	WIP3	PREDICTED: zinc finger protein WIP3-like [Nelumbo nucifera]	-	-	-	-	GO:0012505//endomembrane system;GO:0043231//intracellular membrane-bounded organelle	GO:0043169//cation binding	GO:0006996//organelle organization;GO:0010467//gene expression
MSTRG.19263	1.15	0.70	0.42	0.49	1.12	0.48	16.00	10.00	6.00	7.00	16.00	7.00	MTACP2	PREDICTED: acyl carrier protein 2, mitochondrial-like [Nelumbo nucifera]	Metabolism;Metabolism	Global and overview maps;Energy metabolism	ko01100//Metabolic pathways;ko00190//Oxidative phosphorylation	K03955;K03955	GO:0044425//membrane part;GO:0044429//mitochondrial part	GO:0046914//transition metal ion binding	GO:0002252//immune effector process;GO:0006631//fatty acid metabolic process;GO:0006950//response to stress;GO:0007275//multicellular organism development;GO:0030422//production of siRNA involved in RNA interference
MSTRG.19299	0.00	0.09	0.00	103.30	90.57	102.15	0.00	1.00	0.00	1120.00	983.00	1142.00	--	-	-	-	-	-	-	-	-
MSTRG.19300	0.00	0.00	0.00	88.44	80.14	78.83	0.00	0.00	0.00	754.00	684.00	693.00	--	-	-	-	-	-	-	-	-
MSTRG.19301	0.00	0.00	0.00	60.93	59.43	60.94	0.00	0.00	0.00	510.00	498.00	526.00	--	-	-	-	-	-	-	-	-
MSTRG.19351	0.00	0.00	1.10	0.00	0.00	0.00	0.00	0.00	4.00	0.00	0.00	0.00	--	PREDICTED: aluminum-activated malate transporter 12 isoform X1 [Musa acuminata subsp. malaccensis] [Musa acuminata]	-	-	-	-	-	-	-
MSTRG.19352	0.00	0.18	0.00	15.46	14.44	19.31	0.00	2.00	0.00	170.00	159.00	219.00	VAL2	PREDICTED: histone-lysine N-methyltransferase ATXR3-like isoform X2 [Nelumbo nucifera]	Metabolism;Metabolism	Global and overview maps;Amino acid metabolism	ko01100//Metabolic pathways;ko00310//Lysine degradation	K22748;K22748	-	-	GO:0006351//transcription, DNA-templated;GO:0009790//embryo development;GO:0010431//seed maturation;GO:0044763//single-organism cellular process;GO:0048367//shoot system development;GO:0050793//regulation of developmental process;GO:0050794//regulation of cellular process
MSTRG.19353	0.05	0.32	0.58	44.30	42.28	43.94	1.00	6.08	11.06	838.74	801.48	858.00	ATXR3	PREDICTED: histone-lysine N-methyltransferase ATXR3-like isoform X1 [Nelumbo nucifera]	Metabolism;Metabolism	Global and overview maps;Amino acid metabolism	ko01100//Metabolic pathways;ko00310//Lysine degradation	K22748;K22748	-	GO:0016791//phosphatase activity;GO:0018024//histone-lysine N-methyltransferase activity	GO:0006796//phosphate-containing compound metabolic process;GO:0034968//histone lysine methylation;GO:0048437//floral organ development
MSTRG.19385	3.32	2.13	2.32	0.39	0.19	0.28	67.00	44.00	48.00	8.00	4.00	6.00	--	PREDICTED: 50S ribosomal protein L18, chloroplastic-like [Fragaria vesca subsp. vesca] [Fragaria vesca]	-	-	-	-	-	-	-
MSTRG.19406	0.32	0.00	1.11	1.50	1.50	1.38	4.00	0.00	14.00	19.00	19.00	18.00	--	PREDICTED: uncharacterized protein LOC109114950 [Nelumbo nucifera]	-	-	-	-	-	-	-
MSTRG.19413	6.64	6.39	5.90	3.96	3.02	4.46	90.00	89.00	88.00	55.00	44.00	67.00	--	PREDICTED: transmembrane [Prunus dulcis]	-	-	-	-	-	-	-
MSTRG.19438	0.00	0.00	0.11	1.11	1.44	2.90	0.00	0.00	1.00	10.00	13.00	27.00	--	PREDICTED: uncharacterized WD repeat-containing protein C2A9.03-like isoform X1 [Nelumbo nucifera]	-	-	-	-	GO:0044424//intracellular part;GO:1902494//catalytic complex	-	GO:0006498//N-terminal protein lipidation
MSTRG.19441	0.21	0.49	0.62	4.79	3.95	3.97	3.00	7.00	9.00	69.00	57.00	59.00	--	NHL domain protein [Trema orientale]	-	-	-	-	-	-	-
MSTRG.19471	2.90	1.42	2.92	1.92	0.83	1.13	34.00	17.00	35.00	23.00	10.00	14.00	--	-	-	-	-	-	-	-	-
MSTRG.19490	0.36	0.46	0.64	6.17	6.80	7.16	6.00	8.00	11.00	106.00	117.00	127.00	PMK	phosphomevalonate kinase [Gossypium australe]	Metabolism;Metabolism;Metabolism	Global and overview maps;Global and overview maps;Metabolism of terpenoids and polyketides	ko01100//Metabolic pathways;ko01110//Biosynthesis of secondary metabolites;ko00900//Terpenoid backbone biosynthesis	K00938;K00938;K00938	GO:0044424//intracellular part	GO:0016301//kinase activity	GO:0006694//steroid biosynthetic process;GO:0016104//triterpenoid biosynthetic process
MSTRG.19502	0.65	0.54	0.27	0.27	0.00	0.70	7.00	6.00	3.00	3.00	0.00	8.00	--	PREDICTED: ribosomal RNA small subunit methyltransferase G isoform X3 [Theobroma cacao]	-	-	-	-	-	GO:0008173//RNA methyltransferase activity	GO:0000154//rRNA modification
MSTRG.19526	0.00	0.00	0.13	0.00	1.03	0.00	0.00	0.00	1.00	0.00	8.00	0.00	--	PREDICTED: uncharacterized protein LOC104599262 [Nelumbo nucifera]	-	-	-	-	-	-	-
MSTRG.19541	7.52	9.67	7.34	5.71	8.98	6.20	85.00	112.00	85.00	66.00	104.00	74.00	--	BnaC03g57280D [Brassica napus]	-	-	-	-	-	-	-
MSTRG.1957	14.38	13.94	14.36	3.35	3.52	3.65	465.00	469.00	471.00	113.00	116.00	126.00	--	Zinc finger, C2H2 domain containing protein [Parasponia andersonii]	-	-	-	-	GO:0009536//plastid	GO:0001071//nucleic acid binding transcription factor activity;GO:0046914//transition metal ion binding	GO:0010468//regulation of gene expression
MSTRG.19607	6.05	5.97	5.17	3.86	5.39	3.75	81.00	82.00	71.00	53.00	74.00	53.00	--	cytochrome c maturation protein CcmFN mitochondrion [Cinnamomum micranthum f. kanehirae]	-	-	-	-	-	-	-
MSTRG.19617	1.14	0.00	0.00	0.00	0.00	0.00	4.00	0.00	0.00	0.00	0.00	0.00	--	-	-	-	-	-	-	-	-
MSTRG.19641	0.87	1.18	1.42	0.38	0.28	0.18	18.00	25.00	30.00	8.00	6.00	4.00	--	electron transfer flavoprotein subunit beta, mitochondrial isoform X2 [Elaeis guineensis]	-	-	-	-	-	-	-
MSTRG.19642	1.45	1.21	1.21	0.00	0.00	0.00	7.00	6.00	6.00	0.00	0.00	0.00	--	LOW QUALITY PROTEIN: electron transfer flavoprotein subunit beta, mitochondrial [Asparagus officinalis]	-	-	-	-	-	-	GO:0019752//carboxylic acid metabolic process;GO:0044248//cellular catabolic process;GO:1901565//organonitrogen compound catabolic process
MSTRG.19647	5.40	2.32	4.70	1.32	1.42	0.91	84.00	37.00	75.00	21.00	22.58	15.00	FOX3	PREDICTED: tetrahydrocannabinolic acid synthase-like [Nelumbo nucifera]	Metabolism;Metabolism;Metabolism;Metabolism;Metabolism;Metabolism	Global and overview maps;Global and overview maps;Global and overview maps;Carbohydrate metabolism;Carbohydrate metabolism;Carbohydrate metabolism	ko01100//Metabolic pathways;ko01110//Biosynthesis of secondary metabolites;ko01200//Carbon metabolism;ko00010//Glycolysis / Gluconeogenesis;ko00620//Pyruvate metabolism;ko00020//Citrate cycle (TCA cycle)	K00627;K00627;K00627;K00627;K00627;K00627	-	GO:0000166//nucleotide binding;GO:0016616//oxidoreductase activity, acting on the CH-OH group of donors, NAD or NADP as acceptor	GO:0044710//single-organism metabolic process
MSTRG.19674	0.00	0.00	0.17	0.51	0.00	0.11	0.00	0.00	1.00	3.00	0.00	0.68	FIM5	PREDICTED: LOW QUALITY PROTEIN: fimbrin-2 [Nelumbo nucifera]	-	-	-	-	GO:0044424//intracellular part	-	GO:0006928//movement of cell or subcellular component;GO:0051640//organelle localization
MSTRG.19676	0.00	0.00	0.00	0.15	0.30	1.00	0.00	0.00	0.00	1.00	2.00	7.00	--	-	-	-	-	-	-	-	-
MSTRG.19680	0.26	0.20	0.35	1.21	1.87	0.98	5.00	4.00	7.00	24.00	37.00	20.00	--	Os06g0502800 [Oryza sativa Japonica Group]	-	-	-	-	-	-	-
MSTRG.19688	3.88	2.52	7.03	5.95	5.95	6.47	21.00	14.00	39.00	33.00	33.00	37.00	--	Trigger factor like [Actinidia chinensis var. chinensis] [Actinidia chinensis]	-	-	-	-	-	-	-
MSTRG.19702	2.64	3.04	4.70	1.38	1.57	1.21	56.00	66.00	102.00	30.00	34.00	27.00	RAC3	Rac-like GTP-binding protein 3 [Vitis vinifera]	Cellular Processes	Transport and catabolism	ko04145//Phagosome	K04392	GO:0009505//plant-type cell wall;GO:0015630//microtubule cytoskeleton;GO:0016020//membrane;GO:0043231//intracellular membrane-bounded organelle;GO:0044444//cytoplasmic part	GO:0017111//nucleoside-triphosphatase activity;GO:0019900//kinase binding;GO:0019902//phosphatase binding;GO:0032550//purine ribonucleoside binding	GO:0000904//cell morphogenesis involved in differentiation;GO:0003006//developmental process involved in reproduction;GO:0006928//movement of cell or subcellular component;GO:0008064//regulation of actin polymerization or depolymerization;GO:0009664//plant-type cell wall organization;GO:0009787//regulation of abscisic acid-activated signaling pathway;GO:0010476//gibberellin mediated signaling pat…
MSTRG.1972	1.35	0.19	0.38	0.57	0.50	0.24	21.00	3.00	6.00	9.00	8.00	4.00	Dus1l	PREDICTED: tRNA-dihydrouridine(16/17) synthase [NAD(P)(+)]-like [Nelumbo nucifera]	-	-	-	-	-	GO:0016491//oxidoreductase activity	GO:0008152//metabolic process
MSTRG.19742	0.17	0.17	0.33	0.33	1.16	0.48	1.00	1.00	2.00	2.00	7.00	3.00	--	-	-	-	-	-	-	-	-
MSTRG.19755	0.17	0.59	0.42	0.25	0.00	0.90	2.00	7.00	5.00	3.00	0.00	11.00	TRZ4	tRNase Z endonuclease [Macleaya cordata]	Genetic Information Processing	Translation	ko03013//RNA transport	K00784	-	GO:0004521//endoribonuclease activity	GO:0042780//tRNA 3'-end processing;GO:0090501//RNA phosphodiester bond hydrolysis
MSTRG.19756	1.35	0.00	0.00	0.00	0.00	0.48	8.00	0.00	0.00	0.00	0.00	3.00	At5g22620	PREDICTED: probable 2-carboxy-D-arabinitol-1-phosphatase [Nelumbo nucifera]	-	-	-	-	GO:0009536//plastid	GO:0016868//intramolecular transferase activity, phosphotransferases	-
MSTRG.19773	2.28	1.20	1.30	0.65	0.19	0.36	24.00	13.00	14.00	7.00	2.00	4.00	RPL21M	PREDICTED: 50S ribosomal protein L21, mitochondrial [Nelumbo nucifera]	Genetic Information Processing	Translation	ko03010//Ribosome	K02888	GO:0009536//plastid;GO:0030529//intracellular ribonucleoprotein complex	GO:0003723//RNA binding;GO:0005198//structural molecule activity	GO:0000741//karyogamy;GO:0003006//developmental process involved in reproduction;GO:0006886//intracellular protein transport;GO:0009451//RNA modification;GO:0009566//fertilization;GO:0016458//gene silencing;GO:0034968//histone lysine methylation;GO:0048229//gametophyte development
MSTRG.19774	0.49	0.53	1.28	0.16	0.11	0.26	9.00	10.00	24.00	3.00	2.00	5.00	MT2	Transposon TX1 uncharacterized 149 kDa protein [Vitis vinifera]	Genetic Information Processing	Translation	ko03010//Ribosome	K02888	GO:0030529//intracellular ribonucleoprotein complex;GO:0043231//intracellular membrane-bounded organelle	GO:0003723//RNA binding;GO:0005198//structural molecule activity	GO:0003006//developmental process involved in reproduction;GO:0006886//intracellular protein transport;GO:0009451//RNA modification;GO:0009566//fertilization;GO:0016458//gene silencing;GO:0034968//histone lysine methylation;GO:0048229//gametophyte development
MSTRG.19789	1.17	1.18	0.50	1.59	1.57	1.71	33.83	35.00	14.88	47.00	46.59	52.11	AtMg00660	PREDICTED: uncharacterized mitochondrial protein AtMg00660-like [Solanum tuberosum]	-	-	-	-	GO:0044391//ribosomal subunit	GO:0004645//phosphorylase activity;GO:0005198//structural molecule activity	GO:0010467//gene expression;GO:0044238//primary metabolic process
MSTRG.19790	0.65	0.00	1.04	0.62	0.76	0.19	6.17	0.00	10.12	6.00	7.41	1.89	--	-	-	-	-	-	-	-	-
MSTRG.19799	2.49	3.03	6.47	2.83	5.66	4.71	12.00	15.00	32.00	14.00	28.00	24.00	AtMg00860	Transposon Ty3-I Gag-Pol polyprotein [Vitis vinifera]	-	-	-	-	-	-	-
MSTRG.19803	1.97	1.44	3.27	2.69	2.88	1.68	20.00	15.01	34.00	28.00	30.00	18.00	QRT3	polygalacturonase QRT3 [Prunus persica]	-	-	-	-	-	GO:0016798//hydrolase activity, acting on glycosyl bonds	GO:0009555//pollen development;GO:0032989//cellular component morphogenesis;GO:0045229//external encapsulating structure organization
MSTRG.19806	3.27	1.33	5.44	0.80	0.40	1.42	24.00	10.00	41.00	6.00	3.00	11.00	YLMG2	PREDICTED: ylmG homolog protein 2, chloroplastic [Nelumbo nucifera]	-	-	-	-	GO:0016020//membrane	-	-
MSTRG.19830	1.86	4.30	2.22	0.00	0.00	0.00	27.00	64.00	33.00	0.00	0.00	0.00	HAT	PREDICTED: zinc finger BED domain-containing protein RICESLEEPER 2 [Beta vulgaris subsp. vulgaris] [Beta vulgaris]	-	-	-	-	-	-	-
MSTRG.19831	45.33	41.66	38.47	15.77	19.24	17.21	584.00	550.00	508.00	208.00	254.00	234.00	SBT5.4	subtilisin-like protease SBT5.4 [Manihot esculenta]	-	-	-	-	-	GO:0016787//hydrolase activity	GO:0071704//organic substance metabolic process
MSTRG.19838	1.93	3.03	3.87	0.00	0.00	0.00	25.00	40.00	50.00	0.00	0.00	0.00	--	-	-	-	-	-	-	-	-
MSTRG.19868	17.80	18.32	17.37	5.48	5.29	4.58	184.00	194.00	184.00	58.00	56.00	50.00	--	-	-	-	-	-	-	-	-
MSTRG.19891	0.83	1.18	1.54	0.23	0.05	0.00	18.00	26.00	34.00	5.00	1.00	0.00	--	Pesticidal crystal cry1Ag [Gossypium australe]	-	-	-	-	GO:0009536//plastid	-	-
MSTRG.19917	2.33	3.04	2.31	0.00	0.00	0.00	65.00	87.00	66.00	0.00	0.00	0.00	--	-	-	-	-	-	-	-	-
MSTRG.19919	2.53	3.69	3.13	3.43	2.83	3.25	95.00	108.00	99.00	114.00	97.00	140.00	PRS4	PREDICTED: ribose-phosphate pyrophosphokinase 4 [Nelumbo nucifera]	-	-	-	-	GO:0005911//cell-cell junction;GO:0009536//plastid;GO:0016020//membrane	GO:0016778//diphosphotransferase activity;GO:0032550//purine ribonucleoside binding;GO:0046872//metal ion binding	GO:0006221//pyrimidine nucleotide biosynthetic process;GO:0006779//porphyrin-containing compound biosynthetic process
MSTRG.19923	0.00	0.14	1.13	0.00	0.00	0.00	0.00	1.00	8.00	0.00	0.00	0.00	LOS1	elongation factor 2 [Cinnamomum micranthum f. kanehirae]	-	-	-	-	GO:0030529//intracellular ribonucleoprotein complex	GO:0008135//translation factor activity, RNA binding;GO:0017111//nucleoside-triphosphatase activity;GO:0032550//purine ribonucleoside binding;GO:0070011//peptidase activity, acting on L-amino acid peptides	GO:0019941//modification-dependent protein catabolic process;GO:0034645//cellular macromolecule biosynthetic process
MSTRG.19932	7.33	7.80	8.03	7.27	6.64	6.75	253.00	276.00	284.00	257.00	235.00	246.00	KIN17	PREDICTED: DNA/RNA-binding protein KIN17-like [Nelumbo nucifera]	-	-	-	-	-	-	-
MSTRG.19933	5.50	4.46	7.01	1.40	1.48	2.08	65.00	54.00	85.00	17.00	18.00	26.00	--	-	-	-	-	-	-	-	-
MSTRG.19935	1.47	1.22	1.22	0.00	0.00	0.00	20.00	17.00	17.00	0.00	0.00	0.00	SRG1	PREDICTED: protein SRG1-like [Nelumbo nucifera]	-	-	-	-	-	GO:0016706//oxidoreductase activity, acting on paired donors, with incorporation or reduction of molecular oxygen, 2-oxoglutarate as one donor, and incorporation of one atom each of oxygen into both donors;GO:0043169//cation binding	GO:0051553//flavone biosynthetic process
MSTRG.19937	0.00	0.06	0.11	3.40	3.79	2.20	0.00	1.00	2.00	60.00	67.00	40.00	CODM	PREDICTED: protein SRG1-like [Nelumbo nucifera]	-	-	-	-	-	GO:0016706//oxidoreductase activity, acting on paired donors, with incorporation or reduction of molecular oxygen, 2-oxoglutarate as one donor, and incorporation of one atom each of oxygen into both donors	GO:0044710//single-organism metabolic process
MSTRG.1996	0.57	0.09	0.09	1.45	1.62	1.53	13.00	2.00	2.00	34.00	38.00	37.00	--	uncharacterized protein LOC110797651 [Spinacia oleracea]	-	-	-	-	-	-	-
MSTRG.19972	0.00	0.00	0.00	0.56	1.31	0.91	0.00	0.00	0.00	3.00	7.00	5.00	--	-	-	-	-	-	-	-	-
MSTRG.19979	7.64	9.27	10.48	85.38	94.53	76.33	71.79	89.27	100.94	821.47	910.60	757.30	--	-	-	-	-	-	-	-	-
MSTRG.19980	2.49	2.50	2.94	20.76	19.12	22.23	18.21	18.73	22.06	155.53	143.40	171.70	--	-	-	-	-	-	-	-	-
MSTRG.19993	8.93	9.58	8.27	1.08	1.37	0.86	402.00	442.00	382.00	50.00	63.00	41.00	--	-	-	-	-	-	-	-	-
MSTRG.19996	0.00	0.00	0.05	2.31	2.73	1.19	0.00	0.00	1.00	49.00	58.00	26.00	--	-	-	-	-	-	-	-	-
MSTRG.20002	0.25	0.00	0.00	2.62	3.36	2.21	3.00	0.00	0.00	35.00	44.00	30.00	--	-	-	-	-	-	-	-	-
MSTRG.2001	8.96	10.58	8.34	62.71	60.51	64.96	86.00	104.00	82.00	616.00	595.00	658.00	--	PREDICTED: uncharacterized protein LOC104588155 [Nelumbo nucifera]	-	-	-	-	-	-	-
MSTRG.20012	0.00	0.32	0.16	0.32	1.45	0.47	0.00	2.00	1.00	2.00	9.00	3.00	--	-	-	-	-	-	-	-	-
MSTRG.20017	1.84	1.39	0.85	0.00	0.00	0.04	40.00	31.00	19.00	0.00	0.00	1.00	MYB93	transcription factor MYB93 [Populus trichocarpa]	-	-	-	-	GO:0043231//intracellular membrane-bounded organelle	GO:0001071//nucleic acid binding transcription factor activity;GO:0003676//nucleic acid binding	GO:0010087//phloem or xylem histogenesis;GO:0010468//regulation of gene expression;GO:0044260//cellular macromolecule metabolic process
MSTRG.20023	1.00	0.85	1.65	1.88	0.79	0.77	16.00	14.00	27.18	31.00	13.00	13.00	--	Glycosyl transferase [Macleaya cordata]	-	-	-	-	-	GO:0008194//UDP-glycosyltransferase activity	-
MSTRG.20043	2.91	2.34	2.48	2.13	1.81	1.09	134.00	107.00	112.00	98.00	77.00	53.00	4CLL5	PREDICTED: 4-coumarate--CoA ligase-like 5 [Nelumbo nucifera]	Metabolism;Metabolism;Metabolism	Global and overview maps;Global and overview maps;Lipid metabolism	ko01100//Metabolic pathways;ko01110//Biosynthesis of secondary metabolites;ko00592//alpha-Linolenic acid metabolism	K10526;K10526;K10526	GO:0009536//plastid;GO:0042579//microbody	GO:0016405//CoA-ligase activity;GO:0016703//oxidoreductase activity, acting on single donors with incorporation of molecular oxygen, incorporation of one atom of oxygen (internal monooxygenases or internal mixed function oxidases);GO:0032550//purine ribonucleoside binding	GO:0001101//response to acid chemical;GO:0006950//response to stress;GO:0009694//jasmonic acid metabolic process;GO:0010243//response to organonitrogen compound;GO:0051707//response to other organism
MSTRG.2007	0.00	0.00	0.00	0.22	0.00	0.21	0.00	0.00	0.00	2.00	0.00	2.00	--	-	-	-	-	-	-	-	-
MSTRG.20085	0.48	1.11	0.09	0.00	0.00	0.09	5.00	12.00	1.00	0.00	0.00	1.00	--	-	-	-	-	-	-	-	-
MSTRG.20094	7.94	8.73	9.26	5.30	4.82	5.78	224.00	249.00	266.00	153.00	139.00	173.00	akr1a1	PREDICTED: aldo-keto reductase family 4 member C9-like [Nelumbo nucifera]	-	-	-	-	GO:0044444//cytoplasmic part	GO:0016491//oxidoreductase activity;GO:0016740//transferase activity	GO:0010038//response to metal ion
MSTRG.20095	0.31	1.09	1.42	0.00	0.89	0.10	3.00	11.00	14.34	0.00	9.00	1.00	HCS1	biotin--protein ligase 2-like [Pistacia vera]	Metabolism;Metabolism	Global and overview maps;Metabolism of cofactors and vitamins	ko01100//Metabolic pathways;ko00780//Biotin metabolism	K01942;K01942	GO:0009536//plastid	GO:0018271//biotin-protein ligase activity	GO:0009059//macromolecule biosynthetic process;GO:0044237//cellular metabolic process
MSTRG.20096	5.29	5.49	5.80	2.22	3.54	3.00	149.00	160.00	172.66	78.00	74.00	120.00	HCS1	biotin--protein ligase 2 isoform X1 [Ricinus communis]	Metabolism;Metabolism	Global and overview maps;Metabolism of cofactors and vitamins	ko01100//Metabolic pathways;ko00780//Biotin metabolism	K01942;K01942	GO:0009536//plastid	GO:0018271//biotin-protein ligase activity;GO:0032550//purine ribonucleoside binding	GO:0009059//macromolecule biosynthetic process;GO:0015980//energy derivation by oxidation of organic compounds;GO:0036211//protein modification process
MSTRG.20107	0.65	0.76	0.13	0.25	0.89	0.49	5.00	6.00	1.00	2.00	7.00	4.00	--	PREDICTED: nascent polypeptide-associated complex subunit alpha-like protein 1 [Nelumbo nucifera]	-	-	-	-	-	-	-
MSTRG.20108	0.00	0.00	0.00	1.07	0.00	0.00	0.00	0.00	0.00	4.00	0.00	0.00	--	-	-	-	-	-	-	-	-
MSTRG.20109	0.00	0.00	0.72	0.00	0.97	0.70	0.00	0.00	3.00	0.00	4.00	3.00	--	-	-	-	-	-	-	-	-
MSTRG.2011	0.00	0.14	1.72	0.00	0.00	0.42	0.00	1.00	12.00	0.00	0.00	3.00	--	-	-	-	-	-	-	-	-
MSTRG.20136	1.03	0.00	0.00	0.00	0.00	0.00	4.00	0.00	0.00	0.00	0.00	0.00	--	-	-	-	-	-	-	-	-
MSTRG.20151	0.57	0.88	1.28	1.04	0.32	0.08	7.00	11.00	16.00	13.00	4.00	1.00	--	pectate lyase [Salvia splendens]	-	-	-	-	-	-	-
MSTRG.20156	4.15	3.14	3.01	3.51	3.03	1.98	141.00	112.00	115.00	102.00	94.00	56.00	SF3B2	splicing factor 3B subunit 2-like [Trebouxia sp. A1-2]	Genetic Information Processing	Transcription	ko03040//Spliceosome	K12829	GO:0043231//intracellular membrane-bounded organelle;GO:0044444//cytoplasmic part	-	-
MSTRG.20167	1.52	1.98	1.19	0.00	0.20	0.58	15.00	20.00	12.00	0.00	2.00	6.00	--	PREDICTED: dirigent protein 22-like [Nelumbo nucifera]	-	-	-	-	GO:0030312//external encapsulating structure	-	-
MSTRG.20172	506.18	487.43	599.01	0.19	0.00	0.00	5254.00	5184.00	6373.00	2.00	0.00	0.00	--	-	-	-	-	-	-	-	-
MSTRG.20174	0.99	1.04	0.74	0.00	0.00	0.00	26.00	28.00	20.00	0.00	0.00	0.00	--	PREDICTED: uncharacterized protein LOC104601929 [Nelumbo nucifera]	-	-	-	-	-	-	-
MSTRG.20190	1.74	2.47	2.29	1.70	1.61	1.07	20.00	29.00	27.00	20.00	19.00	13.00	--	EEIG1/EHBP1 N-terminal domain containing protein [Trema orientale]	-	-	-	-	-	-	-
MSTRG.20201	0.00	0.83	0.42	0.00	0.00	0.00	0.00	4.00	2.00	0.00	0.00	0.00	--	-	-	-	-	-	-	-	-
MSTRG.20215	0.99	1.13	0.16	0.00	0.00	0.31	6.00	7.00	1.00	0.00	0.00	2.00	EPFL1	PREDICTED: EPIDERMAL PATTERNING FACTOR-like protein 1 [Vitis vinifera]	-	-	-	-	-	-	GO:0007275//multicellular organism development
MSTRG.20216	1.02	0.09	0.18	2.54	3.90	2.43	11.00	1.00	2.00	28.00	43.00	27.64	ABCG36	PREDICTED: pleiotropic drug resistance protein 1-like isoform X2 [Nelumbo nucifera]	-	-	-	-	-	GO:0015604//organic phosphonate transmembrane transporter activity;GO:0032550//purine ribonucleoside binding;GO:0042626//ATPase activity, coupled to transmembrane movement of substances	GO:0015846//polyamine transport;GO:0015893//drug transport;GO:0051181//cofactor transport
MSTRG.20217	1.05	1.87	2.21	8.86	6.47	4.52	6.00	11.00	13.00	52.00	38.00	27.36	PDR1	PREDICTED: pleiotropic drug resistance protein 1-like isoform X2 [Nelumbo nucifera]	-	-	-	-	-	-	-
MSTRG.20220	0.94	1.11	1.23	2.01	1.29	1.91	45.00	54.00	60.00	98.00	63.00	96.00	RE2	retrovirus-related Pol polyprotein from transposon TNT 1-94 [Trifolium pratense]	-	-	-	-	-	-	-
MSTRG.20225	5.06	3.46	7.90	3.30	7.90	8.63	30.00	21.00	48.00	20.00	48.00	54.00	GSH1	gamma-glutamylcysteine synthetase, partial [Dimocarpus longan]	Metabolism;Metabolism;Metabolism	Global and overview maps;Amino acid metabolism;Metabolism of other amino acids	ko01100//Metabolic pathways;ko00270//Cysteine and methionine metabolism;ko00480//Glutathione metabolism	K01919;K01919;K01919	GO:0009532//plastid stroma	GO:0004003//ATP-dependent DNA helicase activity;GO:0016881//acid-amino acid ligase activity;GO:0032550//purine ribonucleoside binding	GO:0000097//sulfur amino acid biosynthetic process;GO:0000302//response to reactive oxygen species;GO:0001101//response to acid chemical;GO:0006006//glucose metabolic process;GO:0006090//pyruvate metabolic process;GO:0006259//DNA metabolic process;GO:0006749//glutathione metabolic process;GO:0006970//response to osmotic stress;GO:0009620//response to fungus;GO:0009625//response to insect;GO:00100…
MSTRG.20229	7.73	7.26	8.51	9.10	9.60	10.13	470.00	452.00	530.00	566.00	598.00	650.00	--	PREDICTED: transcription factor EMB1444-like isoform X1 [Nelumbo nucifera]	-	-	-	-	-	-	-
MSTRG.20230	1.74	2.90	3.52	0.29	0.41	0.46	25.00	41.00	51.00	4.00	6.00	7.00	--	F26K24.5 protein [Theobroma cacao]	-	-	-	-	GO:0043231//intracellular membrane-bounded organelle	-	-
MSTRG.20231	0.53	0.62	1.66	1.45	1.86	2.11	5.00	6.00	16.00	14.00	18.00	21.00	--	-	-	-	-	-	-	-	-
MSTRG.20232	3.28	3.70	3.33	3.86	3.26	3.26	63.00	73.00	65.00	76.00	64.00	66.00	--	PREDICTED: tobamovirus multiplication protein 1-like, partial [Juglans regia]	-	-	-	-	-	-	-
MSTRG.20238	0.00	0.00	0.00	1.41	2.31	1.55	0.00	0.00	0.00	22.00	36.00	25.00	--	Coatomer, beta subunit isoform 1 [Hibiscus syriacus]	-	-	-	-	GO:0005623//cell	-	GO:0006605//protein targeting;GO:0007165//signal transduction;GO:0009408//response to heat;GO:0043067//regulation of programmed cell death;GO:0061024//membrane organization
MSTRG.20242	1.01	0.25	0.92	5.53	2.52	2.80	16.00	4.00	15.00	90.00	41.00	47.00	--	PREDICTED: MAP7 domain-containing protein 1-like [Nelumbo nucifera]	-	-	-	-	-	-	-
MSTRG.20275	13.19	11.52	16.57	0.00	0.00	0.00	153.00	137.00	197.00	0.00	0.00	0.00	--	-	-	-	-	-	-	-	-
MSTRG.20281	0.76	1.04	0.44	0.30	0.30	0.43	5.00	7.00	3.00	2.00	2.00	3.00	--	-	-	-	-	-	-	-	-
MSTRG.20286	0.27	0.00	0.00	0.13	0.80	0.00	2.00	0.00	0.00	1.00	6.00	0.00	--	-	-	-	-	-	-	-	-
MSTRG.20289	0.00	0.13	0.38	1.80	1.02	0.50	0.00	1.00	3.00	14.00	8.00	4.00	SALR	PREDICTED: LOW QUALITY PROTEIN: (+)-neomenthol dehydrogenase-like [Nelumbo nucifera]	Metabolism;Metabolism	Global and overview maps;Metabolism of terpenoids and polyketides	ko01110//Biosynthesis of secondary metabolites;ko00902//Monoterpenoid biosynthesis	K15095;K15095	-	GO:0016616//oxidoreductase activity, acting on the CH-OH group of donors, NAD or NADP as acceptor	GO:0008152//metabolic process
MSTRG.20291	0.00	0.00	0.71	0.18	1.24	0.51	0.00	0.00	4.00	1.00	7.00	3.00	MNR1	PREDICTED: LOW QUALITY PROTEIN: (+)-neomenthol dehydrogenase-like [Nelumbo nucifera]	Metabolism;Metabolism	Global and overview maps;Metabolism of terpenoids and polyketides	ko01110//Biosynthesis of secondary metabolites;ko00902//Monoterpenoid biosynthesis	K15095;K15095	GO:0044424//intracellular part	GO:0016616//oxidoreductase activity, acting on the CH-OH group of donors, NAD or NADP as acceptor	GO:0006013//mannose metabolic process
MSTRG.20293	0.20	0.00	0.10	1.15	0.29	0.84	2.00	0.00	1.00	12.00	3.00	9.00	SDR1	PREDICTED: LOW QUALITY PROTEIN: (+)-neomenthol dehydrogenase-like [Nelumbo nucifera]	Metabolism;Metabolism	Global and overview maps;Metabolism of terpenoids and polyketides	ko01110//Biosynthesis of secondary metabolites;ko00902//Monoterpenoid biosynthesis	K15095;K15095	GO:0005618//cell wall	GO:0016491//oxidoreductase activity	GO:0006631//fatty acid metabolic process;GO:0006950//response to stress;GO:0007275//multicellular organism development
MSTRG.20301	3.03	2.09	3.04	1.44	1.16	1.20	168.00	119.01	173.08	82.04	66.00	70.00	--	PREDICTED: rho GTPase-activating protein 7 [Nelumbo nucifera]	-	-	-	-	-	-	-
MSTRG.20322	2.20	2.87	3.09	3.45	2.73	2.16	38.00	54.00	57.00	62.00	51.00	40.00	--	Threonine--tRNA ligase [Actinidia chinensis var. chinensis] [Actinidia chinensis]	-	-	-	-	GO:0043231//intracellular membrane-bounded organelle	-	-
MSTRG.20325	6.14	6.13	6.39	0.46	0.66	1.34	91.00	93.00	97.00	7.00	10.00	21.00	HTH	Protein HOTHEAD -like protein [Gossypium arboreum]	Metabolism	Lipid metabolism	ko00073//Cutin, suberine and wax biosynthesis	K15403	-	GO:0000166//nucleotide binding;GO:0016614//oxidoreductase activity, acting on CH-OH group of donors;GO:0016832//aldehyde-lyase activity	GO:0007154//cell communication;GO:0019395//fatty acid oxidation;GO:0048229//gametophyte development
MSTRG.20331	0.52	0.65	0.48	1.46	1.07	1.33	18.00	23.00	17.00	52.00	38.00	49.00	--	Os06g0165300 [Oryza sativa Japonica Group]	-	-	-	-	-	-	-
MSTRG.20332	0.88	1.04	0.36	2.00	1.58	1.54	33.00	40.00	14.00	77.00	61.00	61.00	--	-	-	-	-	-	-	-	-
MSTRG.20337	0.67	0.19	0.47	0.09	0.47	1.63	7.00	2.00	5.00	1.00	5.00	18.00	--	-	-	-	-	-	-	-	-
MSTRG.20341	0.00	0.00	0.27	0.00	0.00	0.00	0.00	0.00	1.00	0.00	0.00	0.00	--	-	-	-	-	-	-	-	-
MSTRG.20344	0.00	0.00	0.35	1.46	1.39	0.81	0.00	0.00	5.00	21.00	20.00	12.00	--	PREDICTED: FAM10 family protein At4g22670-like [Nelumbo nucifera]	-	-	-	-	-	GO:0016740//transferase activity	-
MSTRG.20349	2.11	0.34	1.14	3.66	3.54	3.60	36.00	6.00	20.00	64.00	62.00	65.00	RGA1	PREDICTED: disease resistance protein RGA2-like [Nelumbo nucifera]	-	-	-	-	-	-	-
MSTRG.20353	6.05	6.00	5.83	3.00	3.72	3.13	181.00	184.00	179.00	92.00	114.00	99.00	--	protein PATRONUS 2 [Camellia sinensis]	Metabolism;Metabolism	Global and overview maps;Carbohydrate metabolism	ko01100//Metabolic pathways;ko00500//Starch and sucrose metabolism	K01179;K01179	-	-	-
MSTRG.20370	1.84	0.88	1.08	0.52	0.40	0.85	45.00	22.00	27.00	13.00	10.00	22.00	HIP1	PREDICTED: E3 ubiquitin-protein ligase MBR2-like [Nelumbo nucifera]	-	-	-	-	-	GO:0046914//transition metal ion binding	-
MSTRG.20372	1.66	0.69	1.03	0.29	0.29	0.33	33.00	14.00	21.00	6.00	6.00	7.00	pol	reverse transcriptase, partial [Prunus salicina]	-	-	-	-	-	-	-
MSTRG.20376	1.62	1.83	1.33	1.20	1.58	0.86	25.00	29.00	21.00	19.00	25.00	14.00	At5g15350	PREDICTED: lamin-like protein [Nelumbo nucifera]	-	-	-	-	GO:0005576//extracellular region;GO:0031225//anchored component of membrane;GO:0043231//intracellular membrane-bounded organelle	GO:0046914//transition metal ion binding	GO:0000302//response to reactive oxygen species;GO:0006637//acyl-CoA metabolic process;GO:0006970//response to osmotic stress;GO:0006996//organelle organization;GO:0009642//response to light intensity;GO:0009664//plant-type cell wall organization;GO:0010383//cell wall polysaccharide metabolic process;GO:0016129//phytosteroid biosynthetic process;GO:0044085//cellular component biogenesis;GO:004426…
MSTRG.20394	2.79	2.32	1.61	1.58	1.61	1.73	47.00	43.00	28.00	26.00	32.00	35.00	ATR2	Transcriptional activator [Nymphaea thermarum]	-	-	-	-	GO:0043231//intracellular membrane-bounded organelle	GO:0001071//nucleic acid binding transcription factor activity;GO:0003676//nucleic acid binding;GO:0032550//purine ribonucleoside binding	GO:0006631//fatty acid metabolic process;GO:0006950//response to stress;GO:0009699//phenylpropanoid biosynthetic process;GO:0009812//flavonoid metabolic process;GO:0010468//regulation of gene expression;GO:0034645//cellular macromolecule biosynthetic process
MSTRG.20395	32.59	36.30	35.65	0.68	1.45	1.17	791.00	903.00	887.00	17.00	36.00	30.00	--	hypothetical protein F0562_022589 [Nyssa sinensis]	-	-	-	-	-	-	-
MSTRG.20398	1.89	2.16	1.74	1.65	0.97	1.00	57.00	67.00	54.00	51.00	30.00	32.00	RCF3	PREDICTED: KH domain-containing protein At4g18375 isoform X2 [Nelumbo nucifera]	-	-	-	-	-	-	-
MSTRG.20404	2.63	3.43	3.28	3.43	1.71	1.80	18.00	24.00	23.00	24.00	12.00	13.00	--	cysteine-rich and transmembrane domain-containing protein WIH2 [Durio zibethinus]	-	-	-	-	-	-	-
MSTRG.20409	1.38	0.65	1.20	0.14	0.05	0.27	29.00	14.00	26.00	3.00	1.00	6.00	--	PREDICTED: E3 ubiquitin-protein ligase PUB23-like [Nelumbo nucifera]	-	-	-	-	-	-	-
MSTRG.20421	0.00	0.00	0.00	4.46	1.37	3.77	0.00	0.00	0.00	39.00	12.00	34.00	--	-	-	-	-	-	-	-	-
MSTRG.20423	0.24	0.26	0.19	2.33	2.17	2.95	18.00	20.00	15.00	180.00	168.00	235.00	TY3B-I	retrotransposon-related protein [Trifolium pratense]	-	-	-	-	-	-	-
MSTRG.20430	1.94	2.09	2.48	1.96	2.68	1.52	29.00	32.00	38.00	30.00	41.00	24.00	--	-	-	-	-	-	-	-	-
MSTRG.20435	16.66	20.08	17.17	410.32	414.04	397.12	179.00	221.00	189.00	4512.00	4558.00	4503.00	--	-	-	-	-	-	-	-	-
MSTRG.20440	0.31	0.96	0.96	1.14	0.36	1.22	5.00	16.00	16.00	19.00	6.00	21.00	--	-	-	-	-	-	-	-	-
MSTRG.20444	2.77	2.70	7.10	0.00	0.20	0.00	27.00	27.00	71.00	0.00	2.00	0.00	RPS25D	40S ribosomal protein S25-like [Prosopis alba]	Genetic Information Processing	Translation	ko03010//Ribosome	K02975	GO:0005911//cell-cell junction;GO:0009536//plastid;GO:0015935//small ribosomal subunit;GO:0031090//organelle membrane	-	GO:0009451//RNA modification;GO:0010467//gene expression
MSTRG.20479	4.04	2.77	4.29	1.18	0.90	2.01	57.00	40.00	62.00	17.00	13.00	30.00	--	-	-	-	-	-	-	-	-
MSTRG.20482	6.21	5.07	5.97	18.95	18.28	18.27	269.00	225.00	265.00	840.00	811.00	835.00	SRG1	PREDICTED: protein SRG1-like [Nelumbo nucifera]	-	-	-	-	GO:0044424//intracellular part	GO:0016679//oxidoreductase activity, acting on diphenols and related substances as donors;GO:0016706//oxidoreductase activity, acting on paired donors, with incorporation or reduction of molecular oxygen, 2-oxoglutarate as one donor, and incorporation of one atom each of oxygen into both donors;GO:0043169//cation binding	GO:0003006//developmental process involved in reproduction;GO:0007568//aging;GO:0009685//gibberellin metabolic process;GO:0009827//plant-type cell wall modification;GO:0010476//gibberellin mediated signaling pathway;GO:0044707//single-multicellular organism process;GO:0051553//flavone biosynthetic process
MSTRG.20485	1.70	1.44	1.57	5.48	4.40	4.31	37.00	32.00	35.00	122.00	98.00	99.00	EXL5	PREDICTED: protein EXORDIUM-like 5 [Nelumbo nucifera]	-	-	-	-	GO:0044421//extracellular region part	GO:0016740//transferase activity	-
MSTRG.20522	0.00	0.00	0.00	0.35	0.97	1.74	0.00	0.00	0.00	5.00	14.00	26.00	--	PREDICTED: G-type lectin S-receptor-like serine/threonine-protein kinase At1g11330 [Nelumbo nucifera]	-	-	-	-	-	-	-
MSTRG.20551	0.00	0.00	0.00	2.36	1.96	4.13	0.00	0.00	0.00	71.00	59.00	128.00	--	Retrovirus-related Pol polyprotein from transposon 17.6 [Vitis vinifera]	-	-	-	-	-	-	-
MSTRG.20562	3.01	3.48	4.00	3.98	3.76	3.95	37.00	40.00	44.00	42.00	38.00	47.00	--	PREDICTED: probable phytol kinase, chloroplastic [Nelumbo nucifera]	-	-	-	-	-	-	-
MSTRG.20563	1.94	0.42	2.10	0.63	1.68	1.02	9.00	2.00	10.00	3.00	8.00	5.00	--	PREDICTED: protein MAK16 homolog A [Nelumbo nucifera]	-	-	-	-	-	-	-
MSTRG.20574	0.44	0.17	1.46	0.00	0.00	0.00	5.00	2.00	17.00	0.00	0.00	0.00	--	-	-	-	-	-	-	-	-
MSTRG.20587	0.58	0.00	0.57	0.19	0.00	0.55	3.00	0.00	3.00	1.00	0.00	3.00	--	-	-	-	-	-	-	-	-
MSTRG.20594	0.00	0.00	0.00	2.15	1.97	4.35	0.00	0.00	0.00	12.00	11.00	25.00	--	-	-	-	-	-	-	-	-
MSTRG.20599	5.09	5.90	6.67	4.72	4.71	4.70	67.00	78.00	91.00	69.00	66.00	64.00	--	PREDICTED: calcium-transporting ATPase 10, plasma membrane-type [Nelumbo nucifera]	-	-	-	-	GO:0005911//cell-cell junction;GO:0031224//intrinsic component of membrane	GO:0005515//protein binding;GO:0019829//cation-transporting ATPase activity;GO:0032550//purine ribonucleoside binding;GO:0043169//cation binding	GO:0006816//calcium ion transport;GO:0051707//response to other organism;GO:0072503//cellular divalent inorganic cation homeostasis
MSTRG.20600	0.00	0.00	1.51	0.00	0.00	0.00	0.00	0.00	7.00	0.00	0.00	0.00	--	-	-	-	-	-	-	-	-
MSTRG.20637	0.00	0.00	0.12	0.00	0.00	0.00	0.00	0.00	1.00	0.00	0.00	0.00	--	-	-	-	-	-	-	-	-
MSTRG.20644	0.00	0.00	0.00	0.00	0.00	0.90	0.00	0.00	0.00	0.00	0.00	3.00	--	Anti-sigma-I factor RsgI6 [Vitis vinifera]	-	-	-	-	GO:0030312//external encapsulating structure	GO:0097599//xylanase activity	GO:0000272//polysaccharide catabolic process;GO:0045491//xylan metabolic process
MSTRG.20647	1.05	0.15	1.32	0.15	0.07	0.14	14.00	2.00	18.00	2.00	1.00	2.00	--	EEIG1/EHBP1 N-terminal domain-containing protein [Cinnamomum micranthum f. kanehirae]	-	-	-	-	-	-	-
MSTRG.20652	1.16	0.23	0.45	1.70	0.90	1.87	10.00	2.00	4.00	15.00	8.00	17.00	ASNAP2	14 kDa proline-rich protein DC2.15-like [Hibiscus syriacus]	-	-	-	-	GO:0009507//chloroplast	GO:0005488//binding	-
MSTRG.20695	2.54	0.00	0.40	0.20	0.50	0.48	25.00	0.00	4.00	2.00	5.00	5.00	--	PREDICTED: rRNA 2'-O-methyltransferase fibrillarin-like isoform X1 [Nelumbo nucifera]	-	-	-	-	-	-	-
MSTRG.20697	0.97	0.42	0.31	1.15	0.21	0.51	9.00	4.00	3.00	11.00	2.00	5.00	--	-	-	-	-	-	-	-	-
MSTRG.20713	7.76	7.33	7.68	9.23	9.34	8.68	248.00	240.00	251.75	302.00	306.00	293.00	UBP14	PREDICTED: ubiquitin carboxyl-terminal hydrolase 14 isoform X2 [Nelumbo nucifera]	-	-	-	-	GO:0044444//cytoplasmic part	GO:0008238//exopeptidase activity;GO:0036459//thiol-dependent ubiquitinyl hydrolase activity;GO:0046914//transition metal ion binding	GO:0003006//developmental process involved in reproduction;GO:0019941//modification-dependent protein catabolic process;GO:0048588//developmental cell growth;GO:0070646//protein modification by small protein removal
MSTRG.20736	3.82	3.64	4.04	1.42	2.22	1.77	84.00	82.00	91.00	32.00	50.00	41.00	--	PREDICTED: uncharacterized mitochondrial protein AtMg00810-like [Nicotiana tabacum]	-	-	-	-	-	-	GO:0044237//cellular metabolic process
MSTRG.2076	0.73	0.43	0.43	4.45	1.72	4.87	5.00	3.00	3.00	31.00	12.00	35.00	--	-	-	-	-	-	-	-	-
MSTRG.20769	10.55	13.33	8.56	2.82	4.23	2.84	95.00	123.00	79.00	26.00	39.00	27.00	--	Eukaryotic translation initiation factor 2B family protein [Hibiscus syriacus]	-	-	-	-	-	-	-
MSTRG.20770	4.36	3.63	3.48	2.63	2.48	2.23	115.00	98.00	94.00	71.00	67.00	62.00	QSOX1	Contains Thioredoxin domain PF|00085. ESTs gb|T42351, gb|AA042405 come from this gene [Arabidopsis thaliana]	-	-	-	-	GO:0030312//external encapsulating structure;GO:0031984//organelle subcompartment;GO:0043231//intracellular membrane-bounded organelle	GO:0016670//oxidoreductase activity, acting on a sulfur group of donors, oxygen as acceptor	GO:0006813//potassium ion transport;GO:0009651//response to salt stress
MSTRG.20781	3.23	3.04	2.77	1.30	0.60	0.26	58.00	56.00	51.00	24.00	11.00	5.00	SOBIR1	PREDICTED: leucine-rich repeat receptor-like serine/threonine/tyrosine-protein kinase SOBIR1 [Nelumbo nucifera]	-	-	-	-	GO:0016020//membrane	GO:0004674//protein serine/threonine kinase activity;GO:0004713//protein tyrosine kinase activity;GO:0005488//binding	GO:0006468//protein phosphorylation;GO:0008219//cell death;GO:0009910//negative regulation of flower development;GO:0031347//regulation of defense response;GO:0050794//regulation of cellular process
MSTRG.20791	1.30	0.77	0.51	0.12	1.28	0.55	12.00	9.00	6.00	2.00	18.00	8.00	--	Protein transport protein Sec24-like CEF [Capsicum annuum]	-	-	-	-	-	-	GO:0008152//metabolic process
MSTRG.208	0.21	0.21	0.10	2.49	1.97	3.82	2.00	2.00	1.00	24.00	19.00	38.00	--	-	-	-	-	-	-	-	-
MSTRG.20804	0.85	1.71	2.19	0.99	0.50	2.02	12.00	25.00	32.00	15.00	7.00	32.00	--	-	-	-	-	-	-	-	-
MSTRG.2081	0.00	0.00	0.95	0.00	0.24	0.00	0.00	0.00	4.00	0.00	1.00	0.00	KIN4A	PREDICTED: kinesin-like protein KIN-4A isoform X2 [Nelumbo nucifera]	-	-	-	-	GO:0005875//microtubule associated complex	GO:0003774//motor activity;GO:0015631//tubulin binding;GO:0032550//purine ribonucleoside binding	GO:0000097//sulfur amino acid biosynthetic process;GO:0007017//microtubule-based process;GO:0008380//RNA splicing;GO:0030198//extracellular matrix organization;GO:0048509//regulation of meristem development
MSTRG.20824	1.53	1.20	0.48	1.56	1.56	0.93	25.00	20.00	8.00	26.00	26.00	16.00	CYT1	PREDICTED: cysteine proteinase inhibitor 1-like [Nelumbo nucifera]	-	-	-	-	GO:0030312//external encapsulating structure	GO:0004866//endopeptidase inhibitor activity	GO:0010466//negative regulation of peptidase activity
MSTRG.20826	0.42	0.68	0.44	0.92	0.41	1.22	12.00	20.00	13.00	27.00	12.00	37.00	TIC	protein TIME FOR COFFEE isoform X1 [Rosa chinensis]	-	-	-	-	GO:0043231//intracellular membrane-bounded organelle	-	GO:0001101//response to acid chemical;GO:0006073//cellular glucan metabolic process;GO:0006950//response to stress;GO:0048571//long-day photoperiodism;GO:0050789//regulation of biological process
MSTRG.20834	0.00	0.00	0.00	0.00	0.00	1.48	0.00	0.00	0.00	0.00	0.00	8.00	--	-	-	-	-	-	-	-	-
MSTRG.20843	10.10	9.81	11.72	4.14	4.60	4.32	505.00	490.00	593.00	195.00	202.00	192.00	CPK3	PREDICTED: calcium-dependent protein kinase 13-like isoform X1 [Nelumbo nucifera]	Organismal Systems	Environmental adaptation	ko04626//Plant-pathogen interaction	K13412	GO:0016020//membrane	GO:0004674//protein serine/threonine kinase activity;GO:0032550//purine ribonucleoside binding;GO:0046872//metal ion binding	GO:0006468//protein phosphorylation
MSTRG.20850	5.36	5.21	5.36	2.22	1.87	1.94	243.00	242.00	249.00	103.00	87.00	93.00	OFUT35	GDP-fucose protein O-fucosyltransferase [Macleaya cordata]	-	-	-	-	-	GO:0016740//transferase activity	GO:0007165//signal transduction
MSTRG.20853	7.97	9.68	8.94	2.64	2.49	3.70	53.00	66.00	61.00	18.00	17.00	26.00	--	-	-	-	-	-	-	-	-
MSTRG.20854	0.36	1.75	1.28	0.00	0.00	0.00	3.00	15.00	11.00	0.00	0.00	0.00	--	PREDICTED: GPN-loop GTPase 3 [Nelumbo nucifera]	-	-	-	-	-	GO:0003824//catalytic activity;GO:0032550//purine ribonucleoside binding	-
MSTRG.20857	8.75	7.02	7.14	1.45	1.36	1.95	213.00	175.00	178.00	36.00	34.00	50.00	--	PREDICTED: basic proline-rich protein-like [Nelumbo nucifera]	-	-	-	-	-	-	-
MSTRG.20859	0.27	0.71	0.36	0.86	2.58	1.10	2.00	5.00	3.00	6.00	25.00	9.00	--	-	-	-	-	-	-	-	-
MSTRG.20860	1.66	1.18	2.23	0.62	0.88	1.31	55.00	40.00	76.00	21.00	30.00	46.00	MED20B	mediator of RNA polymerase II transcription subunit 20a isoform X1 [Carica papaya]	-	-	-	-	GO:0043231//intracellular membrane-bounded organelle	-	-
MSTRG.20881	0.00	0.20	0.00	0.00	1.23	0.00	0.00	1.00	0.00	0.00	6.00	0.00	NLP1	protein NLP1 [Selaginella moellendorffii]	-	-	-	-	-	-	-
MSTRG.20890	1.47	1.01	1.87	0.58	0.86	0.98	10.00	7.00	13.00	4.00	6.00	7.00	--	-	-	-	-	-	-	-	-
MSTRG.20894	17.07	17.93	16.06	2.10	1.86	2.78	501.00	539.00	483.00	63.00	56.00	86.00	PAL	PREDICTED: phenylalanine ammonia-lyase-like [Nelumbo nucifera]	Metabolism;Metabolism;Metabolism;Metabolism	Global and overview maps;Global and overview maps;Biosynthesis of other secondary metabolites;Amino acid metabolism	ko01100//Metabolic pathways;ko01110//Biosynthesis of secondary metabolites;ko00940//Phenylpropanoid biosynthesis;ko00360//Phenylalanine metabolism	K10775;K10775;K10775;K10775	GO:0044424//intracellular part	GO:0005488//binding;GO:0016841//ammonia-lyase activity	GO:0006558//L-phenylalanine metabolic process;GO:0009699//phenylpropanoid biosynthetic process;GO:0045491//xylan metabolic process
MSTRG.2091	1.71	0.94	3.14	1.78	1.78	2.83	16.00	9.00	30.00	17.00	17.00	28.00	--	PREDICTED: basic 7S globulin-like [Nelumbo nucifera]	-	-	-	-	GO:0005618//cell wall;GO:0005911//cell-cell junction;GO:0016020//membrane;GO:0043231//intracellular membrane-bounded organelle;GO:0044444//cytoplasmic part	-	GO:0006970//response to osmotic stress
MSTRG.20918	0.00	0.00	0.00	2.37	1.62	3.32	0.00	0.00	0.00	43.00	27.00	56.00	--	-	-	-	-	-	-	-	-
MSTRG.20924	2.78	2.85	2.05	1.47	2.53	0.82	49.00	52.00	39.08	28.00	45.00	15.00	OsI_35105	PREDICTED: pyruvate kinase 1, cytosolic-like [Nelumbo nucifera]	Metabolism;Metabolism;Metabolism;Metabolism;Metabolism;Metabolism;Metabolism	Global and overview maps;Global and overview maps;Global and overview maps;Global and overview maps;Carbohydrate metabolism;Nucleotide metabolism;Carbohydrate metabolism	ko01100//Metabolic pathways;ko01110//Biosynthesis of secondary metabolites;ko01200//Carbon metabolism;ko01230//Biosynthesis of amino acids;ko00010//Glycolysis / Gluconeogenesis;ko00230//Purine metabolism;ko00620//Pyruvate metabolism	K00873;K00873;K00873;K00873;K00873;K00873;K00873	GO:0044444//cytoplasmic part	GO:0016301//kinase activity;GO:0031420//alkali metal ion binding	GO:0006090//pyruvate metabolic process;GO:0006796//phosphate-containing compound metabolic process;GO:0010038//response to metal ion
MSTRG.20927	0.00	0.00	0.00	0.00	1.52	0.00	0.00	0.00	0.00	0.00	9.00	0.00	--	-	-	-	-	-	-	-	-
MSTRG.20953	2.52	4.92	3.00	4.38	1.54	3.58	32.00	64.00	39.00	57.00	20.00	48.00	--	-	-	-	-	-	-	-	-
MSTRG.20957	0.93	0.76	0.31	1.39	1.04	1.52	26.00	22.00	9.00	40.00	30.00	45.00	GCH1	PREDICTED: GTP cyclohydrolase 1-like [Nelumbo nucifera]	Metabolism;Metabolism	Global and overview maps;Metabolism of cofactors and vitamins	ko01100//Metabolic pathways;ko00790//Folate biosynthesis	K01495;K01495	GO:0005737//cytoplasm;GO:0043231//intracellular membrane-bounded organelle	GO:0003933//GTP cyclohydrolase activity;GO:0043167//ion binding	GO:0009396//folic acid-containing compound biosynthetic process;GO:0051066//dihydrobiopterin metabolic process
MSTRG.20986	0.62	1.40	1.40	2.31	2.00	3.30	6.00	14.00	14.00	23.00	20.00	34.00	--	-	-	-	-	-	-	-	-
MSTRG.20999	0.00	0.69	0.00	1.15	0.00	0.00	0.00	3.00	0.00	5.00	0.00	0.00	--	-	-	-	-	-	-	-	-
MSTRG.21001	0.65	1.16	1.04	0.00	0.12	0.17	11.00	20.00	18.00	0.00	2.00	3.00	--	-	-	-	-	-	-	-	-
MSTRG.21018	0.00	0.00	0.00	0.00	2.74	0.00	0.00	0.00	0.00	0.00	12.00	0.00	--	PREDICTED: uncharacterized protein LOC104613261 [Nelumbo nucifera]	-	-	-	-	-	-	-
MSTRG.21027	4.78	2.49	3.90	11.82	12.27	10.64	62.00	33.00	51.00	156.00	163.00	146.00	--	PREDICTED: zinc transporter 8-like [Nelumbo nucifera]	-	-	-	-	-	-	GO:0044699//single-organism process
MSTRG.21028	1.84	2.45	3.33	9.18	6.40	4.67	64.00	81.00	122.00	199.00	175.00	175.00	RE1	Retrovirus-related Pol polyprotein from transposon RE1 [Vitis vinifera]	-	-	-	-	-	-	-
MSTRG.21045	3.66	4.59	5.53	1.60	2.62	0.99	49.00	63.00	76.00	22.00	36.00	14.00	--	-	-	-	-	-	-	-	-
MSTRG.21076	0.22	0.43	1.29	1.08	4.10	0.21	1.00	2.00	6.00	5.00	19.00	1.00	--	-	-	-	-	-	-	-	-
MSTRG.21083	0.00	0.00	0.00	0.00	0.00	1.29	0.00	0.00	0.00	0.00	0.00	6.00	--	-	-	-	-	-	-	-	-
MSTRG.21108	2.27	2.96	2.16	4.63	2.56	2.89	75.00	102.00	80.00	160.00	87.00	99.00	PKP1	pyruvate kinase isozyme A, chloroplastic-like [Ipomoea triloba]	Metabolism;Metabolism;Metabolism;Metabolism;Metabolism;Metabolism;Metabolism	Global and overview maps;Global and overview maps;Global and overview maps;Global and overview maps;Carbohydrate metabolism;Nucleotide metabolism;Carbohydrate metabolism	ko01100//Metabolic pathways;ko01110//Biosynthesis of secondary metabolites;ko01200//Carbon metabolism;ko01230//Biosynthesis of amino acids;ko00010//Glycolysis / Gluconeogenesis;ko00230//Purine metabolism;ko00620//Pyruvate metabolism	K00873;K00873;K00873;K00873;K00873;K00873;K00873	GO:0009532//plastid stroma	GO:0016301//kinase activity;GO:0031420//alkali metal ion binding;GO:0032550//purine ribonucleoside binding	GO:0003006//developmental process involved in reproduction;GO:0006090//pyruvate metabolic process;GO:0006694//steroid biosynthetic process;GO:0006796//phosphate-containing compound metabolic process;GO:0010038//response to metal ion;GO:0040007//growth;GO:0042546//cell wall biogenesis;GO:0051273//beta-glucan metabolic process
MSTRG.21111	2.15	1.15	2.57	0.46	0.68	0.27	83.00	52.00	70.00	21.00	27.00	9.00	--	probable N-acetyl-gamma-glutamyl-phosphate reductase, chloroplastic [Arachis ipaensis]	-	-	-	-	-	-	-
MSTRG.21133	1.11	0.74	1.20	1.20	1.31	1.55	19.00	13.00	21.00	21.00	23.00	28.00	--	PREDICTED: uncharacterized protein LOC104605307 [Nelumbo nucifera]	-	-	-	-	-	-	-
MSTRG.21137	5.93	4.63	7.32	1.08	0.77	0.43	120.00	98.00	153.00	20.00	14.00	8.00	--	retrovirus-related Pol polyprotein from transposon TNT 1-94 [Trifolium pratense]	-	-	-	-	-	-	-
MSTRG.21142	1.70	1.05	1.73	0.23	0.41	0.22	44.00	28.00	46.00	6.00	11.00	6.00	--	-	-	-	-	-	-	-	-
MSTRG.21147	0.41	0.80	0.43	18.17	18.98	16.79	13.00	26.00	14.00	591.00	618.00	563.00	--	PREDICTED: auxin-responsive protein SAUR32-like [Vitis vinifera]	Environmental Information Processing	Signal transduction	ko04075//Plant hormone signal transduction	K14488	-	-	-
MSTRG.21149	1.24	0.31	0.22	2.97	2.51	2.83	27.00	7.00	5.00	66.00	56.00	65.00	--	PREDICTED: 21 kDa seed protein-like [Nelumbo nucifera]	-	-	-	-	-	-	-
MSTRG.21169	1.04	1.35	0.93	0.59	0.85	1.23	12.00	16.00	11.00	7.00	10.00	15.00	LBD4	PREDICTED: LOB domain-containing protein 24-like isoform X2 [Nelumbo nucifera]	-	-	-	-	-	-	GO:0007389//pattern specification process;GO:0048507//meristem development
MSTRG.21172	6.01	4.55	4.31	1.44	2.04	2.44	49.00	38.00	36.00	12.00	17.00	21.00	--	1,4-alpha-glucan-branching enzyme 1, chloroplastic/amyloplastic-like [Nelumbo nucifera]	Metabolism;Metabolism;Metabolism	Global and overview maps;Global and overview maps;Carbohydrate metabolism	ko01100//Metabolic pathways;ko01110//Biosynthesis of secondary metabolites;ko00500//Starch and sucrose metabolism	K00700;K00700;K00700	-	-	-
MSTRG.21176	0.00	0.35	1.06	0.88	0.00	0.34	0.00	2.00	6.00	5.00	0.00	2.00	--	-	-	-	-	-	-	-	-
MSTRG.21180	1.88	2.44	1.57	1.22	0.79	1.36	21.00	28.00	18.00	14.00	9.00	16.00	--	protein ALP1-like [Prunus avium]	-	-	-	-	-	-	-
MSTRG.2119	1.56	1.59	1.22	2.14	1.95	2.90	25.00	26.00	20.00	35.00	32.00	49.00	--	PREDICTED: BEL1-like homeodomain protein 2 [Nelumbo nucifera]	-	-	-	-	GO:0009536//plastid	-	GO:0043623//cellular protein complex assembly
MSTRG.2120	9.76	10.35	10.08	34.93	35.57	33.37	141.00	152.00	149.00	517.00	526.00	511.00	--	Elongation factor 4 [Gossypium australe]	-	-	-	-	-	-	-
MSTRG.21201	4.81	5.74	5.72	3.95	4.06	4.56	208.00	254.00	252.00	173.00	176.00	209.00	Os03g0733400	zinc finger BED domain-containing protein RICESLEEPER 2-like [Olea europaea var. sylvestris] [Olea europaea]	-	-	-	-	-	-	-
MSTRG.21205	0.00	0.00	0.00	0.00	1.45	0.00	0.00	0.00	0.00	0.00	5.00	0.00	--	-	-	-	-	-	-	-	-
MSTRG.21225	1.02	0.99	2.10	0.00	0.00	0.00	17.00	17.00	36.01	0.00	0.00	0.00	CYP704B1	PREDICTED: cytochrome P450 704B1 [Nelumbo nucifera]	Metabolism;Metabolism;Metabolism	Global and overview maps;Lipid metabolism;Lipid metabolism	ko01100//Metabolic pathways;ko00071//Fatty acid degradation;ko00073//Cutin, suberine and wax biosynthesis	K20495;K20495;K20495	-	GO:0016712//oxidoreductase activity, acting on paired donors, with incorporation or reduction of molecular oxygen, reduced flavin or flavoprotein as one donor, and incorporation of one atom of oxygen;GO:0016713//oxidoreductase activity, acting on paired donors, with incorporation or reduction of molecular oxygen, reduced iron-sulfur protein as one donor, and incorporation of one atom of oxygen;GO…	GO:0010208//pollen wall assembly;GO:0019438//aromatic compound biosynthetic process;GO:0044710//single-organism metabolic process
MSTRG.21230	1.54	2.35	2.31	1.89	1.19	1.23	55.63	86.66	85.42	69.64	43.96	46.82	APC2	anaphase-promoting complex subunit 2 [Olea europaea var. sylvestris] [Olea europaea]	Genetic Information Processing	Folding, sorting and degradation	ko04120//Ubiquitin mediated proteolysis	K03349	GO:0000151//ubiquitin ligase complex;GO:0015630//microtubule cytoskeleton	GO:0016772//transferase activity, transferring phosphorus-containing groups;GO:0032550//purine ribonucleoside binding;GO:0044389//ubiquitin-like protein ligase binding	GO:0000280//nuclear division;GO:0001558//regulation of cell growth;GO:0006796//phosphate-containing compound metabolic process;GO:0007154//cell communication;GO:0010564//regulation of cell cycle process;GO:0019941//modification-dependent protein catabolic process;GO:0030422//production of siRNA involved in RNA interference;GO:0032446//protein modification by small protein conjugation;GO:0044702//…
MSTRG.2124	0.68	0.53	1.19	2.05	1.39	1.22	10.00	8.00	18.00	31.00	21.00	19.00	--	-	-	-	-	-	-	-	-
MSTRG.21248	10.51	9.52	11.92	5.46	4.16	4.40	111.00	103.00	129.00	59.00	45.00	49.00	--	PREDICTED: pre-rRNA-processing protein ESF1 [Nelumbo nucifera]	-	-	-	-	-	-	-
MSTRG.2125	0.72	0.46	0.45	2.24	2.26	1.11	9.00	6.00	6.00	29.00	30.00	15.00	--	PREDICTED: heat stress transcription factor A-1-like isoform X1 [Nelumbo nucifera]	-	-	-	-	-	-	-
MSTRG.21274	22.14	28.10	26.64	28.13	27.57	31.52	163.00	212.00	201.00	212.00	208.00	245.00	--	Protein split ends like [Actinidia chinensis var. chinensis] [Actinidia chinensis]	-	-	-	-	-	-	-
MSTRG.21275	1.77	1.63	1.36	1.09	0.62	0.80	84.00	79.00	66.00	53.00	30.00	40.00	--	-	-	-	-	-	-	-	-
MSTRG.21297	16.19	17.61	22.90	7.59	10.19	6.98	200.00	223.00	290.00	96.00	129.00	91.00	--	PREDICTED: rRNA 2'-O-methyltransferase fibrillarin-like isoform X1 [Nelumbo nucifera]	-	-	-	-	-	-	-
MSTRG.21306	0.54	0.71	0.80	1.95	0.71	0.26	6.00	8.00	9.00	22.00	8.00	3.00	--	-	-	-	-	-	-	-	-
MSTRG.21318	0.42	1.24	0.52	0.62	2.07	2.21	4.00	12.00	5.00	6.00	20.00	22.00	--	PREDICTED: SCY1-like protein 2 [Nelumbo nucifera]	-	-	-	-	-	GO:0016787//hydrolase activity;GO:0097159//organic cyclic compound binding	GO:0044260//cellular macromolecule metabolic process;GO:0090304//nucleic acid metabolic process
MSTRG.21326	40.81	41.04	45.97	20.84	23.95	23.83	416.93	428.00	478.00	217.00	249.00	256.00	--	-	-	-	-	-	-	-	-
MSTRG.21337	13.72	14.53	18.27	1.21	0.99	1.24	189.00	205.00	258.00	17.00	14.00	18.00	--	PREDICTED: uncharacterized protein LOC104610357 isoform X1 [Nelumbo nucifera]	-	-	-	-	-	-	-
MSTRG.21364	5.78	5.48	5.74	5.84	7.55	6.38	134.00	131.00	136.00	138.00	179.00	156.00	--	PREDICTED: L10-interacting MYB domain-containing protein-like [Nelumbo nucifera]	-	-	-	-	-	-	-
MSTRG.21405	1.46	1.34	1.74	2.61	4.27	4.91	18.00	17.00	22.00	33.00	54.00	64.00	--	-	-	-	-	-	-	-	-
MSTRG.21415	4.42	2.93	5.75	2.57	2.55	1.71	171.00	116.00	228.00	101.90	101.00	70.00	prpf39	pre-mRNA-processing factor 39 isoform X2 [Prunus yedoensis var. nudiflora] [Prunus yedoensis]	-	-	-	-	GO:0043231//intracellular membrane-bounded organelle;GO:0044444//cytoplasmic part	-	GO:0006396//RNA processing;GO:0048506//regulation of timing of meristematic phase transition
MSTRG.21416	1.13	1.91	1.04	0.87	0.87	1.07	19.00	33.00	18.00	15.00	15.00	19.00	--	Ribosomal RNA small subunit methyltransferase I [Morus notabilis]	-	-	-	-	-	GO:0016740//transferase activity	-
MSTRG.21457	2.34	1.63	0.97	0.00	0.04	0.00	59.00	42.00	25.00	0.00	1.00	0.00	--	-	-	-	-	-	-	-	-
MSTRG.21469	0.00	0.11	0.00	0.46	0.69	0.67	0.00	1.00	0.00	4.00	6.00	6.00	ACR4	PREDICTED: ACT domain-containing protein ACR4-like [Nelumbo nucifera]	-	-	-	-	GO:0009536//plastid	GO:0016772//transferase activity, transferring phosphorus-containing groups;GO:0031406//carboxylic acid binding	GO:0009725//response to hormone;GO:0010565//regulation of cellular ketone metabolic process
MSTRG.21479	5.09	5.75	5.06	5.53	5.87	7.30	420.00	467.00	421.00	437.00	442.00	590.00	--	BnaC08g02760D [Brassica napus]	-	-	-	-	-	-	-
MSTRG.21487	0.84	0.82	0.27	0.48	0.14	0.07	12.00	12.00	4.00	7.00	2.00	1.00	--	-	-	-	-	-	-	-	-
MSTRG.2151	3.17	2.50	1.95	0.37	0.28	0.32	35.00	29.00	23.00	4.00	3.00	4.00	--	PREDICTED: uncharacterized protein LOC104595635 isoform X1 [Nelumbo nucifera]	-	-	-	-	-	-	-
MSTRG.21511	0.09	0.43	0.94	0.17	0.26	0.25	1.00	5.00	11.00	2.00	3.00	3.00	--	PREDICTED: galactinol--sucrose galactosyltransferase-like [Nelumbo nucifera]	Metabolism;Metabolism	Global and overview maps;Carbohydrate metabolism	ko01100//Metabolic pathways;ko00052//Galactose metabolism	K06617;K06617	GO:0009536//plastid	GO:0008378//galactosyltransferase activity;GO:0016772//transferase activity, transferring phosphorus-containing groups	GO:0001101//response to acid chemical;GO:0005985//sucrose metabolic process;GO:0006950//response to stress;GO:0009312//oligosaccharide biosynthetic process;GO:0019406//hexitol biosynthetic process
MSTRG.21538	0.00	0.00	0.17	0.85	3.05	2.14	0.00	0.00	1.00	5.00	18.00	13.00	--	-	-	-	-	-	-	-	-
MSTRG.21547	0.00	0.00	0.00	1.17	0.60	0.58	0.00	0.00	0.00	33.00	17.00	17.00	RXLR161	zf-CCHC domain-containing protein/rve domain-containing protein/RVT_2 domain-containing protein/gag_pre-integrs domain-containing protein/UBN2_2 domain-containing protein, partial [Cephalotus follicularis]	-	-	-	-	-	-	-
MSTRG.21556	2.60	2.08	1.72	2.54	2.64	1.70	77.00	63.00	52.00	77.00	80.00	53.00	EXO70H1	PREDICTED: exocyst complex component EXO70B1-like [Nelumbo nucifera]	-	-	-	-	GO:0043231//intracellular membrane-bounded organelle;GO:0043234//protein complex;GO:0044444//cytoplasmic part	-	GO:0048278//vesicle docking
MSTRG.21568	1.59	1.73	0.12	0.98	0.64	0.47	13.00	9.00	1.00	5.00	4.00	2.00	--	-	-	-	-	-	-	-	-
MSTRG.21576	0.63	1.32	0.00	2.90	2.11	1.96	7.00	15.00	0.00	33.00	24.00	23.00	OEP163	outer envelope pore protein 16-3, chloroplastic/mitochondrial [Pistacia vera]	-	-	-	-	GO:0009527//plastid outer membrane;GO:0016021//integral component of membrane;GO:0019866//organelle inner membrane;GO:0043234//protein complex;GO:0044455//mitochondrial membrane part	GO:0008320//protein transmembrane transporter activity;GO:0022829//wide pore channel activity;GO:0046983//protein dimerization activity	GO:0015031//protein transport;GO:0019941//modification-dependent protein catabolic process;GO:0035966//response to topologically incorrect protein;GO:0043094//cellular metabolic compound salvage;GO:0043248//proteasome assembly;GO:0044763//single-organism cellular process;GO:0044765//single-organism transport
MSTRG.21579	1.65	1.52	2.33	4.57	3.22	3.65	36.00	34.00	52.00	102.00	72.00	84.00	BIP4	glucose regulated protein homolog 4 precursor, partial [Picea abies]	Genetic Information Processing;Genetic Information Processing	Folding, sorting and degradation;Folding, sorting and degradation	ko04141//Protein processing in endoplasmic reticulum;ko03060//Protein export	K09490;K09490	GO:0005911//cell-cell junction;GO:0009536//plastid;GO:0030312//external encapsulating structure;GO:0031090//organelle membrane;GO:0043232//intracellular non-membrane-bounded organelle;GO:0043234//protein complex;GO:0044432//endoplasmic reticulum part	GO:0016628//oxidoreductase activity, acting on the CH-CH group of donors, NAD or NADP as acceptor;GO:0032550//purine ribonucleoside binding	GO:0000302//response to reactive oxygen species;GO:0000741//karyogamy;GO:0009642//response to light intensity;GO:0009725//response to hormone;GO:0010038//response to metal ion;GO:0010468//regulation of gene expression;GO:0033554//cellular response to stress;GO:0034645//cellular macromolecule biosynthetic process;GO:0043161//proteasome-mediated ubiquitin-dependent protein catabolic process;GO:0044…
MSTRG.21607	1.17	0.94	0.52	1.67	1.25	0.61	11.00	9.00	5.00	16.00	12.00	6.00	Os12g0615400	PREDICTED: 2-methyl-6-phytyl-1,4-hydroquinone methyltransferase, chloroplastic [Nelumbo nucifera]	Metabolism;Metabolism;Metabolism	Global and overview maps;Global and overview maps;Metabolism of cofactors and vitamins	ko01100//Metabolic pathways;ko01110//Biosynthesis of secondary metabolites;ko00130//Ubiquinone and other terpenoid-quinone biosynthesis	K12502;K12502;K12502	-	-	-
MSTRG.21641	2.81	2.56	2.65	2.05	0.83	1.76	63.00	59.00	65.05	43.07	18.00	38.00	TIC	PREDICTED: protein TIME FOR COFFEE-like isoform X1 [Nelumbo nucifera]	-	-	-	-	GO:0043231//intracellular membrane-bounded organelle	-	GO:0001101//response to acid chemical;GO:0006073//cellular glucan metabolic process;GO:0006950//response to stress;GO:0048571//long-day photoperiodism;GO:0050789//regulation of biological process
MSTRG.21648	0.10	0.00	0.77	1.25	0.96	0.74	1.00	0.00	8.00	13.00	10.00	8.00	--	-	-	-	-	-	-	-	-
MSTRG.21659	0.60	0.29	0.88	1.17	1.43	1.53	16.00	8.00	24.00	32.00	39.00	43.00	RFK1	protein ALP1-like [Asparagus officinalis]	-	-	-	-	-	-	-
MSTRG.21661	1.14	0.65	1.18	0.92	1.31	1.08	17.00	10.00	18.00	14.00	20.00	17.00	--	DNA-directed RNA polymerase III subunit rpc4 isoform X2 [Quercus lobata]	Genetic Information Processing	Transcription	ko03020//RNA polymerase	K03026	-	-	-
MSTRG.21662	0.99	1.13	0.16	1.62	0.48	0.24	12.00	14.00	2.00	20.00	6.00	3.00	--	DNA-directed RNA polymerase III subunit RPC4 [Sesamum indicum]	Genetic Information Processing	Transcription	ko03020//RNA polymerase	K03026	-	-	-
MSTRG.21663	0.00	0.00	0.00	2.99	2.35	3.41	0.00	0.00	0.00	80.00	63.00	94.00	CAX2	vacuolar cation/proton exchanger 3-like [Prunus avium]	-	-	-	-	GO:0005774//vacuolar membrane;GO:0031224//intrinsic component of membrane	GO:0015368//calcium:cation antiporter activity	GO:0000041//transition metal ion transport;GO:0006605//protein targeting;GO:0006816//calcium ion transport;GO:0006865//amino acid transport;GO:0015748//organophosphate ester transport;GO:0015992//proton transport;GO:0016482//cytoplasmic transport;GO:0043067//regulation of programmed cell death;GO:0051049//regulation of transport;GO:0051707//response to other organism;GO:0061024//membrane organiza…
MSTRG.21664	1.72	1.07	1.67	0.46	0.15	0.44	11.00	7.00	11.00	3.00	1.00	3.00	--	-	-	-	-	-	-	-	-
MSTRG.21685	1.46	1.19	1.66	2.53	1.83	2.19	22.00	18.00	25.00	40.00	29.00	36.00	--	Protein translocase subunit SecA, chloroplastic [Vitis vinifera]	Genetic Information Processing	Folding, sorting and degradation	ko03060//Protein export	K03070	GO:0009507//chloroplast;GO:0009526//plastid envelope;GO:0009532//plastid stroma;GO:0016020//membrane	GO:0036094//small molecule binding;GO:0097159//organic cyclic compound binding;GO:1901363//heterocyclic compound binding	GO:0000904//cell morphogenesis involved in differentiation;GO:0006886//intracellular protein transport;GO:0009642//response to light intensity;GO:0009668//plastid membrane organization;GO:0015979//photosynthesis
MSTRG.21686	0.49	0.16	1.74	0.47	1.26	0.54	6.00	2.00	22.00	6.00	16.00	7.00	--	Ty3/gypsy retrotransposon protein [Artemisia annua]	-	-	-	-	-	-	GO:0006810//transport;GO:0009987//cellular process
MSTRG.21688	6.06	6.88	6.51	11.36	11.46	7.15	49.00	57.00	54.00	94.00	95.00	61.00	--	-	-	-	-	-	-	-	-
MSTRG.21701	0.81	1.91	1.20	0.79	1.94	1.31	12.00	31.00	19.00	12.00	30.00	20.00	SAC1	PREDICTED: phosphoinositide phosphatase SAC1 isoform X1 [Nelumbo nucifera]	Metabolism;Metabolism	Global and overview maps;Carbohydrate metabolism	ko01100//Metabolic pathways;ko00562//Inositol phosphate metabolism	K22913;K22913	GO:0016020//membrane;GO:0043231//intracellular membrane-bounded organelle	GO:0042578//phosphoric ester hydrolase activity	GO:0000902//cell morphogenesis;GO:0006661//phosphatidylinositol biosynthetic process;GO:0007010//cytoskeleton organization;GO:0034645//cellular macromolecule biosynthetic process;GO:0042546//cell wall biogenesis;GO:0043647//inositol phosphate metabolic process;GO:0044723//single-organism carbohydrate metabolic process;GO:0045491//xylan metabolic process;GO:0048468//cell development;GO:0090558//pl…
MSTRG.21717	0.66	1.12	1.92	0.00	0.00	0.00	4.00	7.00	12.00	0.00	0.00	0.00	--	-	-	-	-	-	-	-	-
MSTRG.21733	0.77	0.44	0.62	0.06	0.44	0.48	12.00	7.00	10.00	1.00	7.00	8.00	--	retrovirus-related Pol polyprotein from transposon TNT 1-94 [Trifolium pratense]	-	-	-	-	-	-	-
MSTRG.21742	2.15	2.67	2.38	1.93	1.30	1.54	37.00	47.00	42.00	34.00	23.00	28.00	--	-	-	-	-	-	-	-	-
MSTRG.21760	5.39	7.70	5.38	7.56	9.02	6.64	102.00	147.00	105.00	153.00	182.00	138.00	--	-	-	-	-	-	-	-	-
MSTRG.21771	1.42	0.00	0.00	0.00	0.00	0.00	7.00	0.00	0.00	0.00	0.00	0.00	--	Copia protein, partial [Mucuna pruriens]	-	-	-	-	-	-	-
MSTRG.21776	13.30	11.54	12.88	7.79	7.78	11.21	209.00	197.00	222.00	143.00	127.00	192.00	--	Ribosomal protein S21 [Macleaya cordata]	Genetic Information Processing	Translation	ko03010//Ribosome	K02970	GO:0030529//intracellular ribonucleoprotein complex	-	GO:0010467//gene expression
MSTRG.21788	17.55	13.67	17.36	21.09	21.84	22.36	287.00	229.00	291.00	353.00	366.00	386.00	--	PREDICTED: vegetative incompatibility protein HET-E-1 [Nelumbo nucifera]	-	-	-	-	GO:0016020//membrane	-	GO:0008152//metabolic process;GO:0009725//response to hormone;GO:0015833//peptide transport
MSTRG.21819	9.57	10.96	8.47	7.89	6.57	7.15	270.00	317.00	245.00	228.00	190.00	213.00	CNX1	Molybdopterin biosynthesis protein CNX1 [Morella rubra]	Metabolism;Metabolism	Global and overview maps;Metabolism of cofactors and vitamins	ko01100//Metabolic pathways;ko00790//Folate biosynthesis	K15376;K15376	GO:0044444//cytoplasmic part	GO:0003824//catalytic activity;GO:0032550//purine ribonucleoside binding;GO:0046914//transition metal ion binding	GO:0006605//protein targeting;GO:0006952//defense response;GO:0009108//coenzyme biosynthetic process;GO:0009620//response to fungus;GO:0009755//hormone-mediated signaling pathway;GO:0009863//salicylic acid mediated signaling pathway;GO:0018130//heterocycle biosynthetic process;GO:0035556//intracellular signal transduction;GO:0043067//regulation of programmed cell death
MSTRG.21824	0.11	0.00	0.11	7.75	7.72	6.24	3.00	0.00	3.00	215.00	216.00	180.00	--	FAM50A-like protein [Trema orientale]	-	-	-	-	-	-	-
MSTRG.21829	1.27	1.36	0.96	0.61	0.53	0.86	49.00	54.00	38.00	24.00	21.00	35.00	nmd3	PREDICTED: 60S ribosomal export protein NMD3 [Nelumbo nucifera]	Genetic Information Processing;Genetic Information Processing	Translation;Translation	ko03013//RNA transport;ko03008//Ribosome biogenesis in eukaryotes	K07562;K07562	-	-	-
MSTRG.2183	1.89	1.75	2.55	0.24	0.38	0.37	39.00	37.00	54.00	5.00	8.00	8.00	MVD2	PREDICTED: diphosphomevalonate decarboxylase MVD2-like [Nelumbo nucifera]	Metabolism;Metabolism;Metabolism	Global and overview maps;Global and overview maps;Metabolism of terpenoids and polyketides	ko01100//Metabolic pathways;ko01110//Biosynthesis of secondary metabolites;ko00900//Terpenoid backbone biosynthesis	K01597;K01597;K01597	GO:0044444//cytoplasmic part	GO:0016772//transferase activity, transferring phosphorus-containing groups;GO:0016831//carboxy-lyase activity;GO:0032550//purine ribonucleoside binding;GO:0046983//protein dimerization activity	GO:0006084//acetyl-CoA metabolic process;GO:0006796//phosphate-containing compound metabolic process;GO:0016104//triterpenoid biosynthetic process;GO:0016129//phytosteroid biosynthetic process
MSTRG.21833	0.00	0.00	0.00	1.87	2.57	1.92	0.00	0.00	0.00	35.00	48.00	37.00	--	PREDICTED: integrator complex subunit 6 homolog [Nelumbo nucifera]	-	-	-	-	-	-	-
MSTRG.21852	0.14	0.27	0.00	0.00	1.99	0.00	1.00	2.00	0.00	0.00	15.00	0.00	--	aminotransferase-like [Striga asiatica]	-	-	-	-	-	-	-
MSTRG.21866	0.00	0.00	0.00	17.65	19.87	22.09	0.00	0.00	0.00	275.00	310.00	355.00	--	late embryogenesis abundant protein 6 [Manihot esculenta]	-	-	-	-	GO:0044444//cytoplasmic part	-	GO:0001101//response to acid chemical;GO:0003006//developmental process involved in reproduction;GO:0006950//response to stress;GO:0009791//post-embryonic development
MSTRG.21877	0.00	0.00	1.84	0.20	0.00	0.20	0.00	0.00	9.00	1.00	0.00	1.00	--	-	-	-	-	-	-	-	-
MSTRG.21896	81.31	72.94	74.79	165.94	157.76	151.16	1031.00	955.00	975.00	2171.00	2066.00	2047.00	--	protein phosphatase 2C 29-like [Hibiscus syriacus]	-	-	-	-	-	-	-
MSTRG.21923	0.00	0.58	0.77	0.00	0.19	0.19	0.00	3.00	4.00	0.00	1.00	1.00	--	PREDICTED: sister chromatid cohesion protein DCC1-like [Nelumbo nucifera]	-	-	-	-	-	GO:0043169//cation binding	-
MSTRG.21941	0.00	0.00	0.19	2.48	0.00	0.18	0.00	0.00	1.00	13.00	0.00	1.00	DER1.2	derlin-1.1-like isoform X1 [Vigna unguiculata]	Genetic Information Processing	Folding, sorting and degradation	ko04141//Protein processing in endoplasmic reticulum	K13989	GO:0031090//organelle membrane;GO:0031224//intrinsic component of membrane	GO:0016301//kinase activity	GO:0000302//response to reactive oxygen species;GO:0006796//phosphate-containing compound metabolic process;GO:0007186//G-protein coupled receptor signaling pathway;GO:0009642//response to light intensity;GO:0033554//cellular response to stress;GO:0044267//cellular protein metabolic process
MSTRG.21948	2.72	7.64	6.68	3.40	2.33	2.16	25.00	72.00	63.00	32.00	22.00	21.00	--	Squamosa promoter-binding-like protein 1 [Cajanus cajan]	-	-	-	-	-	-	-
MSTRG.21982	1.19	0.55	1.04	0.00	0.00	0.00	19.00	9.00	17.00	0.00	0.00	0.00	KUA1	PREDICTED: transcription factor MYB1R1-like isoform X1 [Nelumbo nucifera]	-	-	-	-	-	GO:0005488//binding	-
MSTRG.21988	9.26	8.24	6.55	14.81	12.79	14.36	113.00	103.00	82.00	185.00	160.00	185.00	--	GTP-binding protein YPTM2-like isoform X2 [Prunus yedoensis var. nudiflora] [Prunus yedoensis]	-	-	-	-	-	-	-
MSTRG.22007	0.09	0.00	0.09	0.09	0.90	0.35	1.00	0.00	1.00	1.00	10.00	4.00	--	-	-	-	-	-	-	-	-
MSTRG.22025	2.89	2.68	3.05	0.39	0.33	0.29	192.00	186.00	207.00	26.00	23.00	20.00	AtMg01250	ribonuclease H [Trifolium pratense]	-	-	-	-	-	-	-
MSTRG.22036	8.86	7.65	11.97	0.00	0.00	0.00	52.00	46.00	72.00	0.00	0.00	0.00	--	-	-	-	-	-	-	-	-
MSTRG.22037	0.00	0.00	0.00	1.42	0.24	0.34	0.00	0.00	0.00	12.00	2.00	3.00	--	oxidative stress 3 [Prunus dulcis]	-	-	-	-	-	-	-
MSTRG.22053	1.35	0.48	2.40	3.00	2.81	4.24	22.00	8.00	40.00	50.00	47.00	73.00	OEP163	Outer envelope pore protein 16-3 [Hibiscus syriacus]	-	-	-	-	GO:0009527//plastid outer membrane;GO:0016021//integral component of membrane;GO:0019866//organelle inner membrane;GO:0043234//protein complex;GO:0044455//mitochondrial membrane part	GO:0008320//protein transmembrane transporter activity	GO:0015031//protein transport;GO:0019941//modification-dependent protein catabolic process;GO:0035966//response to topologically incorrect protein;GO:0043094//cellular metabolic compound salvage;GO:0043248//proteasome assembly;GO:0044763//single-organism cellular process;GO:0044765//single-organism transport
MSTRG.22080	0.93	1.41	1.99	0.83	1.08	1.37	11.00	17.00	24.00	10.00	13.00	17.00	--	-	-	-	-	-	-	-	-
MSTRG.22088	0.49	0.19	0.00	3.08	5.39	4.20	5.00	2.00	0.00	32.00	56.00	45.00	--	-	-	-	-	-	-	-	-
MSTRG.22090	1.00	0.24	0.54	0.25	0.54	0.10	20.00	5.00	11.00	5.00	11.00	2.00	TBL10	PREDICTED: protein trichome birefringence-like 11 [Nelumbo nucifera]	-	-	-	-	-	-	-
MSTRG.22091	3.45	1.75	0.94	1.44	1.87	0.18	54.00	28.00	15.00	23.00	30.00	3.00	--	protein ESSENTIAL FOR POTEXVIRUS ACCUMULATION 1-like [Quercus lobata]	-	-	-	-	-	-	-
MSTRG.22092	0.85	1.85	2.12	1.41	0.19	1.36	11.00	24.00	24.00	15.00	2.00	15.00	ABCG22	PREDICTED: ABC transporter G family member 22 isoform X2 [Nelumbo nucifera]	-	-	-	-	-	GO:0015098//molybdate ion transmembrane transporter activity;GO:0017111//nucleoside-triphosphatase activity;GO:0032550//purine ribonucleoside binding	GO:0015698//inorganic anion transport
MSTRG.22113	0.13	0.13	0.52	1.94	0.65	1.26	1.00	1.00	4.00	15.00	5.00	10.00	--	Retrovirus-related Pol polyprotein from transposon TNT 1-94 [Cajanus cajan]	-	-	-	-	-	-	-
MSTRG.22141	0.00	0.00	0.00	0.13	0.64	0.75	0.00	0.00	0.00	1.00	5.00	6.00	--	-	-	-	-	-	-	-	-
MSTRG.22142	0.58	0.28	0.14	5.78	6.47	5.83	12.00	6.00	3.00	123.00	138.00	128.00	--	-	-	-	-	-	-	-	-
MSTRG.22143	1.20	1.53	0.63	1.71	0.76	1.26	26.00	34.00	14.00	38.00	17.00	29.00	JA2L	PREDICTED: NAC domain-containing protein 26-like [Nelumbo nucifera]	-	-	-	-	GO:0043231//intracellular membrane-bounded organelle	GO:0001071//nucleic acid binding transcription factor activity;GO:0005488//binding	GO:0006355//regulation of transcription, DNA-templated;GO:0006605//protein targeting;GO:0006972//hyperosmotic response;GO:0009408//response to heat;GO:0009694//jasmonic acid metabolic process;GO:0009787//regulation of abscisic acid-activated signaling pathway;GO:0010243//response to organonitrogen compound;GO:0043067//regulation of programmed cell death;GO:0044707//single-multicellular organism p…
MSTRG.22147	0.29	0.00	1.14	0.00	0.00	0.00	1.00	0.00	4.00	0.00	0.00	0.00	CCT8	T-complex protein 1 subunit theta-like isoform X2 [Phoenix dactylifera]	-	-	-	-	GO:0005911//cell-cell junction;GO:0044444//cytoplasmic part	GO:0005515//protein binding;GO:0032550//purine ribonucleoside binding	GO:0000338//protein deneddylation;GO:0006006//glucose metabolic process;GO:0006221//pyrimidine nucleotide biosynthetic process;GO:0006810//transport;GO:0009451//RNA modification;GO:0009639//response to red or far red light;GO:0016571//histone methylation;GO:0048580//regulation of post-embryonic development;GO:0051603//proteolysis involved in cellular protein catabolic process
MSTRG.22162	7.29	7.70	6.09	0.73	0.73	0.28	97.00	105.00	83.00	10.00	10.00	4.00	RFS	Glycosyl hydrolase [Trema orientale]	Metabolism;Metabolism	Global and overview maps;Carbohydrate metabolism	ko01100//Metabolic pathways;ko00052//Galactose metabolism	K06617;K06617	GO:0009536//plastid;GO:0016020//membrane	GO:0008378//galactosyltransferase activity;GO:0016301//kinase activity	GO:0001101//response to acid chemical;GO:0005985//sucrose metabolic process;GO:0006950//response to stress;GO:0009312//oligosaccharide biosynthetic process;GO:0019406//hexitol biosynthetic process
MSTRG.22176	2.10	1.34	0.86	0.10	0.14	0.14	43.00	28.00	18.00	2.00	3.00	3.00	NAP1	PREDICTED: NAC domain-containing protein 26-like [Nelumbo nucifera]	-	-	-	-	-	-	GO:0009987//cellular process;GO:0048731//system development
MSTRG.22179	0.04	0.11	0.00	4.72	5.36	4.40	1.00	2.00	0.00	105.00	120.00	96.00	--	PREDICTED: short-chain dehydrogenase reductase 3b-like [Nelumbo nucifera]	-	-	-	-	-	-	-
MSTRG.22190	0.30	0.50	0.30	0.70	2.28	0.48	3.00	5.00	3.00	7.00	23.00	5.00	--	-	-	-	-	-	-	-	-
MSTRG.22202	1.16	1.84	2.48	0.50	0.07	1.31	16.00	26.00	35.00	7.00	1.00	19.00	--	PREDICTED: At4g14280 partial [Prunus dulcis]	-	-	-	-	-	-	-
MSTRG.22224	0.00	0.14	0.98	2.80	1.12	3.67	0.00	1.00	7.00	20.00	8.00	27.00	--	LOW QUALITY PROTEIN: NB-ARC domain-containing protein, partial [Cephalotus follicularis]	-	-	-	-	-	-	-
MSTRG.22229	1.94	2.09	2.38	1.46	1.69	1.17	90.00	99.00	113.00	69.00	80.00	57.00	PCMP-H61	Pentatricopeptide repeat [Macleaya cordata]	-	-	-	-	-	-	GO:0009451//RNA modification
MSTRG.22236	0.98	2.20	0.96	0.67	0.77	0.37	10.00	23.00	10.00	7.00	8.00	4.00	--	PREDICTED: probably inactive leucine-rich repeat receptor-like protein kinase IMK2 [Nelumbo nucifera]	-	-	-	-	GO:0005618//cell wall;GO:0005911//cell-cell junction;GO:0031224//intrinsic component of membrane	GO:0004672//protein kinase activity;GO:0032550//purine ribonucleoside binding	GO:0006464//cellular protein modification process;GO:0006796//phosphate-containing compound metabolic process;GO:0007165//signal transduction;GO:0048449//floral organ formation;GO:0048869//cellular developmental process
MSTRG.22245	16.73	15.94	18.60	0.00	0.00	0.00	208.00	203.00	237.00	0.00	0.00	0.00	--	PREDICTED: coiled-coil domain-containing protein 186-like [Lupinus angustifolius]	-	-	-	-	-	-	-
MSTRG.22275	0.00	0.00	1.42	0.00	0.00	0.00	0.00	0.00	5.00	0.00	0.00	0.00	--	-	-	-	-	-	-	-	-
MSTRG.22291	0.00	0.00	0.00	5.84	5.47	5.72	0.00	0.00	0.00	97.00	91.00	98.00	--	uncharacterized protein LOC113274355 isoform X1 [Papaver somniferum]	-	-	-	-	-	-	-
MSTRG.22308	2.59	1.75	1.87	2.49	1.48	2.19	65.00	45.00	48.00	64.00	38.00	58.00	--	PREDICTED: beta-glucosidase 18-like [Nelumbo nucifera]	Metabolism;Metabolism;Metabolism;Metabolism;Metabolism	Global and overview maps;Global and overview maps;Biosynthesis of other secondary metabolites;Carbohydrate metabolism;Metabolism of other amino acids	ko01100//Metabolic pathways;ko01110//Biosynthesis of secondary metabolites;ko00940//Phenylpropanoid biosynthesis;ko00500//Starch and sucrose metabolism;ko00460//Cyanoamino acid metabolism	K05350;K05350;K05350;K05350;K05350	-	GO:0016798//hydrolase activity, acting on glycosyl bonds	GO:0008152//metabolic process
MSTRG.22324	2.64	1.95	2.45	0.97	1.38	1.80	82.07	62.05	78.18	31.02	44.06	59.09	TSB2	tryptophan synthase beta chain [Raphidocelis subcapitata]	Metabolism;Metabolism;Metabolism;Metabolism;Metabolism	Global and overview maps;Global and overview maps;Global and overview maps;Amino acid metabolism;Amino acid metabolism	ko01100//Metabolic pathways;ko01110//Biosynthesis of secondary metabolites;ko01230//Biosynthesis of amino acids;ko00260//Glycine, serine and threonine metabolism;ko00400//Phenylalanine, tyrosine and tryptophan biosynthesis	K01696;K01696;K01696;K01696;K01696	-	-	-
MSTRG.22358	0.86	0.00	0.72	1.21	2.41	1.52	7.00	0.00	6.00	10.00	20.00	13.00	--	-	-	-	-	-	-	-	-
MSTRG.22362	0.10	0.20	0.20	0.51	0.71	0.69	1.00	2.00	2.00	5.00	7.00	7.00	--	-	-	-	-	-	-	-	-
MSTRG.22369	0.00	0.00	0.00	1.39	0.00	0.00	0.00	0.00	0.00	10.00	0.00	0.00	--	DUF1442 domain-containing protein [Cucumis melo var. makuwa] [Cucumis melo]	-	-	-	-	-	-	-
MSTRG.22374	2.42	2.47	2.04	1.45	1.61	1.30	44.00	46.00	38.00	27.00	30.00	25.00	--	-	-	-	-	-	-	-	-
MSTRG.22375	0.00	1.68	0.00	0.00	0.00	0.00	0.00	9.00	0.00	0.00	0.00	0.00	--	-	-	-	-	-	-	-	-
MSTRG.22379	1.84	1.86	2.94	2.58	2.04	1.98	30.00	31.00	49.00	43.00	34.00	34.00	--	-	-	-	-	-	-	-	-
MSTRG.22380	0.00	0.10	0.78	0.49	0.98	0.19	0.00	1.00	8.00	5.00	10.00	2.00	--	PREDICTED: mitochondrial amidoxime-reducing component 1 isoform X4 [Nelumbo nucifera]	-	-	-	-	-	-	-
MSTRG.22388	0.71	0.97	0.97	0.00	0.00	0.00	5.00	7.00	7.00	0.00	0.00	0.00	--	-	-	-	-	-	-	-	-
MSTRG.22389	0.00	0.00	0.00	0.23	0.00	0.00	0.00	0.00	0.00	1.00	0.00	0.00	--	PREDICTED: protein DENND6A isoform X1 [Nelumbo nucifera]	-	-	-	-	-	-	-
MSTRG.22404	0.00	0.00	0.44	0.00	0.29	0.43	0.00	0.00	3.00	0.00	2.00	3.00	--	-	-	-	-	-	-	-	-
MSTRG.22423	0.00	0.00	0.00	1.50	1.50	2.79	0.00	0.00	0.00	13.00	13.00	25.00	--	-	-	-	-	-	-	-	-
MSTRG.22440	2.72	2.82	3.14	3.11	2.16	1.70	134.00	141.00	168.00	153.00	117.00	94.00	ERF1-1	Eukaryotic peptide chain release factor subunit 1-3 [Nymphaea thermarum]	Genetic Information Processing	Translation	ko03015//mRNA surveillance pathway	K03265	GO:0044424//intracellular part	GO:0003747//translation release factor activity	GO:0010467//gene expression;GO:0043624//cellular protein complex disassembly
MSTRG.22454	4.92	4.73	3.83	3.72	4.33	3.88	223.00	221.00	176.00	171.00	201.00	184.00	FRS7	PREDICTED: protein FAR1-RELATED SEQUENCE 5-like [Nelumbo nucifera]	-	-	-	-	-	-	-
MSTRG.22456	1.08	1.64	1.52	0.21	0.04	0.04	25.00	39.00	36.00	5.00	1.00	1.00	--	-	-	-	-	-	-	-	-
MSTRG.2246	1.67	1.96	2.56	5.60	4.18	7.52	35.00	42.00	47.00	100.00	84.00	142.00	RXW8	DUF221 domain-containing protein/RSN1_TM domain-containing protein [Cephalotus follicularis]	-	-	-	-	-	GO:0003824//catalytic activity	-
MSTRG.22473	2.52	3.22	1.70	2.27	2.90	2.21	39.00	51.00	27.00	36.00	46.00	36.00	--	Retrovirus-related Pol polyprotein from transposon TNT 1-94 [Vitis vinifera]	-	-	-	-	-	-	-
MSTRG.22500	16.95	18.04	21.56	23.61	31.80	32.54	155.00	169.00	202.00	221.00	298.00	314.00	--	ribonuclease H-like [Panicum miliaceum]	-	-	-	-	-	-	-
MSTRG.22507	2.15	2.96	2.31	0.83	2.16	1.58	71.00	100.00	78.00	28.00	73.00	55.00	--	receptor protein kinase TMK1 [Populus trichocarpa]	-	-	-	-	-	-	-
MSTRG.22516	0.83	1.54	1.29	7.93	9.94	7.85	10.00	19.00	16.00	98.00	123.00	100.00	--	-	-	-	-	-	-	-	-
MSTRG.22522	3.50	2.90	2.41	1.75	0.63	2.37	92.00	76.00	66.00	48.00	15.00	56.00	GRF12	PREDICTED: 14-3-3 protein 7-like isoform X4 [Nelumbo nucifera]	-	-	-	-	-	GO:0019899//enzyme binding;GO:0031406//carboxylic acid binding;GO:0051219//phosphoprotein binding	-
MSTRG.22536	0.00	0.12	0.06	5.85	5.04	6.15	0.00	2.00	1.00	95.00	82.00	103.00	WAP	WPP domain-associated protein [Quercus suber]	-	-	-	-	-	-	-
MSTRG.22547	2.53	2.06	2.80	0.33	0.49	1.20	30.00	25.00	34.00	4.00	6.00	15.00	--	-	-	-	-	-	-	-	-
MSTRG.22553	0.92	1.30	1.52	0.23	0.56	0.38	16.00	23.00	27.00	4.00	10.00	7.00	--	Kinase domain-containing protein isoform 4 [Theobroma cacao]	-	-	-	-	GO:0016020//membrane;GO:0043231//intracellular membrane-bounded organelle;GO:0044444//cytoplasmic part	GO:0004672//protein kinase activity;GO:0032550//purine ribonucleoside binding	GO:0006464//cellular protein modification process;GO:0006796//phosphate-containing compound metabolic process
MSTRG.22556	0.00	0.00	0.00	0.00	0.00	0.54	0.00	0.00	0.00	0.00	0.00	2.00	--	-	-	-	-	-	-	-	-
MSTRG.22567	1.96	2.60	3.03	1.92	2.41	1.32	31.00	42.00	49.00	31.00	39.00	22.00	COP10	PREDICTED: LOW QUALITY PROTEIN: constitutive photomorphogenesis protein 10 [Nelumbo nucifera]	Genetic Information Processing	Folding, sorting and degradation	ko04120//Ubiquitin mediated proteolysis	K20217	GO:0043231//intracellular membrane-bounded organelle	GO:0005488//binding;GO:0016879//ligase activity, forming carbon-nitrogen bonds;GO:0019787//ubiquitin-like protein transferase activity	GO:0000338//protein deneddylation;GO:0001558//regulation of cell growth;GO:0006281//DNA repair;GO:0006511//ubiquitin-dependent protein catabolic process;GO:0007602//phototransduction;GO:0009062//fatty acid catabolic process;GO:0009404//toxin metabolic process;GO:0009408//response to heat;GO:0009639//response to red or far red light;GO:0032446//protein modification by small protein conjugation;GO:…
MSTRG.22573	0.02	0.03	0.00	7.01	5.92	7.74	1.00	2.00	0.00	465.00	393.00	530.00	RE1	Integrase, catalytic core [Cinnamomum micranthum f. kanehirae]	Genetic Information Processing	Transcription	ko03020//RNA polymerase	K03006	-	GO:0003824//catalytic activity	-
MSTRG.22574	0.00	0.00	0.00	1.10	0.37	0.24	0.00	0.00	0.00	9.00	3.00	2.00	--	Integrase, catalytic core [Cinnamomum micranthum f. kanehirae]	-	-	-	-	-	-	-
MSTRG.22582	64.61	65.81	66.91	78.62	103.38	86.33	619.00	646.00	657.00	771.00	1015.00	873.00	--	-	-	-	-	-	-	-	-
MSTRG.22585	0.00	1.45	0.00	0.00	0.00	0.00	0.00	7.00	0.00	0.00	0.00	0.00	--	-	-	-	-	-	-	-	-
MSTRG.22603	0.00	0.00	0.00	0.00	0.00	1.53	0.00	0.00	0.00	0.00	0.00	7.00	--	-	-	-	-	-	-	-	-
MSTRG.22616	1.63	1.38	1.59	2.34	2.81	2.68	30.00	26.00	30.00	44.00	53.00	52.00	--	-	-	-	-	-	-	-	-
MSTRG.22618	8.73	6.64	7.65	8.36	6.34	8.03	106.00	84.00	96.00	106.00	84.00	102.00	--	Vacuolar fusion protein [Actinidia chinensis var. chinensis] [Actinidia chinensis]	-	-	-	-	-	-	GO:0046474//glycerophospholipid biosynthetic process
MSTRG.22629	16.05	12.03	17.37	3.16	3.05	3.84	293.00	225.00	325.00	59.00	57.00	74.00	--	-	-	-	-	-	-	-	-
MSTRG.22641	0.00	0.00	1.79	0.00	0.00	0.00	0.00	0.00	6.00	0.00	0.00	0.00	--	PREDICTED: uncharacterized protein LOC104607022 [Nelumbo nucifera]	-	-	-	-	-	-	-
MSTRG.22642	0.00	0.00	0.00	0.00	0.00	1.77	0.00	0.00	0.00	0.00	0.00	7.00	At5g49770	PREDICTED: probable leucine-rich repeat receptor-like protein kinase At5g49770 [Nelumbo nucifera]	-	-	-	-	GO:0031224//intrinsic component of membrane	GO:0004702//receptor signaling protein serine/threonine kinase activity;GO:0016628//oxidoreductase activity, acting on the CH-CH group of donors, NAD or NADP as acceptor;GO:0032550//purine ribonucleoside binding	GO:0032147//activation of protein kinase activity;GO:0044085//cellular component biogenesis;GO:0044710//single-organism metabolic process;GO:0045491//xylan metabolic process
MSTRG.22654	7.40	5.63	7.45	5.92	5.52	5.51	357.00	279.00	370.00	293.00	274.00	282.00	--	-	-	-	-	-	-	-	-
MSTRG.22667	3.08	4.20	2.87	2.78	2.43	2.83	47.00	65.00	44.00	43.00	39.00	46.00	LPXD2	PREDICTED: probable UDP-3-O-acylglucosamine N-acyltransferase 2, mitochondrial isoform X2 [Nelumbo nucifera]	-	-	-	-	-	GO:0016746//transferase activity, transferring acyl groups	GO:0008654//phospholipid biosynthetic process
MSTRG.2267	3.01	3.47	4.41	1.55	0.80	0.81	73.00	86.00	111.00	39.00	20.00	20.00	GLYK	PREDICTED: D-glycerate 3-kinase, chloroplastic-like [Nelumbo nucifera]	Metabolism;Metabolism;Metabolism;Metabolism;Metabolism;Metabolism	Global and overview maps;Global and overview maps;Global and overview maps;Lipid metabolism;Carbohydrate metabolism;Amino acid metabolism	ko01100//Metabolic pathways;ko01110//Biosynthesis of secondary metabolites;ko01200//Carbon metabolism;ko00561//Glycerolipid metabolism;ko00630//Glyoxylate and dicarboxylate metabolism;ko00260//Glycine, serine and threonine metabolism	K15918;K15918;K15918;K15918;K15918;K15918	GO:0009526//plastid envelope;GO:0009532//plastid stroma	GO:0016301//kinase activity	GO:0043094//cellular metabolic compound salvage
MSTRG.22673	8.10	7.11	7.59	3.41	4.98	2.93	82.00	75.00	80.00	36.00	53.00	32.00	--	-	-	-	-	-	-	-	-
MSTRG.22677	3.06	3.65	2.66	0.83	1.99	1.29	36.00	44.00	32.00	10.00	24.00	16.00	--	-	-	-	-	-	-	-	-
MSTRG.22678	16.86	15.21	14.87	19.97	16.73	17.33	254.00	219.00	218.00	298.00	263.00	258.00	--	PREDICTED: L10-interacting MYB domain-containing protein-like [Nelumbo nucifera]	-	-	-	-	-	-	-
MSTRG.22679	6.65	7.74	7.45	5.69	6.54	7.29	114.00	136.00	131.00	100.00	115.00	132.00	--	-	-	-	-	-	-	-	-
MSTRG.22680	3.59	3.61	4.42	1.32	1.05	1.81	154.83	137.84	158.40	48.72	35.73	83.00	RPS17A	BNR/Asp-box repeat family protein isoform 2 [Theobroma cacao]	-	-	-	-	GO:0030529//intracellular ribonucleoprotein complex	-	GO:0010467//gene expression
MSTRG.22688	1.81	1.55	0.81	0.15	0.29	0.00	24.00	21.00	11.00	2.00	4.00	0.00	--	-	-	-	-	-	-	-	-
MSTRG.22698	0.00	0.00	0.00	2.02	2.01	1.83	0.00	0.00	0.00	16.00	16.00	15.00	--	-	-	-	-	-	-	-	-
MSTRG.227	5.85	6.29	6.07	5.21	6.36	4.00	79.00	87.00	84.00	72.00	88.00	57.00	--	PREDICTED: KAT8 regulatory NSL complex subunit 3 [Nelumbo nucifera]	-	-	-	-	-	-	-
MSTRG.22704	0.00	0.00	0.19	0.00	0.00	0.90	0.00	0.00	1.00	0.00	0.00	5.00	--	PREDICTED: plasma membrane ATPase 4 [Nelumbo nucifera]	-	-	-	-	GO:0016020//membrane	GO:0005488//binding;GO:0017111//nucleoside-triphosphatase activity	GO:0006811//ion transport;GO:0044763//single-organism cellular process
MSTRG.22721	2.33	1.84	2.32	1.16	1.40	1.74	47.00	38.00	48.00	24.00	29.00	37.00	--	PREDICTED: uncharacterized serine-rich protein C215.13 [Nelumbo nucifera]	-	-	-	-	-	-	-
MSTRG.22725	1.21	2.36	3.07	0.71	0.55	0.46	15.00	30.00	39.00	9.00	7.00	6.00	--	-	-	-	-	-	-	-	-
MSTRG.22742	5.39	5.98	5.47	3.70	3.44	3.66	205.00	233.00	213.00	144.00	134.00	147.00	At1g11820	PREDICTED: uncharacterized threonine-rich GPI-anchored glycoprotein PJ4664.02-like [Nelumbo nucifera]	-	-	-	-	GO:0016020//membrane	-	-
MSTRG.22751	2.18	2.12	2.12	0.46	0.15	0.07	28.00	28.00	28.00	6.00	2.00	1.00	ISPG	PREDICTED: 4-hydroxy-3-methylbut-2-en-1-yl diphosphate synthase (ferredoxin), chloroplastic [Nelumbo nucifera]	Metabolism;Metabolism;Metabolism	Global and overview maps;Global and overview maps;Metabolism of terpenoids and polyketides	ko01100//Metabolic pathways;ko01110//Biosynthesis of secondary metabolites;ko00900//Terpenoid backbone biosynthesis	K03526;K03526;K03526	GO:0009526//plastid envelope;GO:0009532//plastid stroma;GO:0031974//membrane-enclosed lumen;GO:0044439//peroxisomal part	GO:0004175//endopeptidase activity;GO:0032550//purine ribonucleoside binding;GO:0042623//ATPase activity, coupled;GO:0046914//transition metal ion binding;GO:0051536//iron-sulfur cluster binding;GO:0052592//oxidoreductase activity, acting on CH or CH2 groups, with an iron-sulfur protein as acceptor	GO:0005982//starch metabolic process;GO:0006090//pyruvate metabolic process;GO:0006091//generation of precursor metabolites and energy;GO:0006355//regulation of transcription, DNA-templated;GO:0006544//glycine metabolic process;GO:0006625//protein targeting to peroxisome;GO:0006633//fatty acid biosynthetic process;GO:0006739//NADP metabolic process;GO:0006779//porphyrin-containing compound biosyn…
MSTRG.22752	1.78	2.04	2.44	0.22	0.61	0.34	40.00	47.00	56.00	5.00	14.00	8.00	LON2	PREDICTED: callose synthase 3 [Nelumbo nucifera]	-	-	-	-	-	-	-
MSTRG.22754	0.00	0.00	0.00	105.78	93.93	95.88	0.00	0.00	0.00	2043.82	1816.81	1910.28	PME21	PREDICTED: probable pectinesterase/pectinesterase inhibitor 21 [Nelumbo nucifera]	Metabolism;Metabolism	Global and overview maps;Carbohydrate metabolism	ko01100//Metabolic pathways;ko00040//Pentose and glucuronate interconversions	K01051;K01051	-	GO:0016788//hydrolase activity, acting on ester bonds	GO:0008152//metabolic process
MSTRG.22756	0.00	0.00	0.00	3.52	1.92	0.62	0.00	0.00	0.00	22.00	12.00	4.00	--	-	-	-	-	-	-	-	-
MSTRG.22761	3.86	3.78	4.17	0.90	0.96	1.40	88.00	104.00	95.00	26.00	27.00	42.00	gmppA	PREDICTED: mannose-1-phosphate guanyltransferase alpha-like [Nelumbo nucifera]	Metabolism;Metabolism;Metabolism;Metabolism	Global and overview maps;Global and overview maps;Carbohydrate metabolism;Carbohydrate metabolism	ko01100//Metabolic pathways;ko01110//Biosynthesis of secondary metabolites;ko00520//Amino sugar and nucleotide sugar metabolism;ko00051//Fructose and mannose metabolism	K00966;K00966;K00966;K00966	GO:0042579//microbody	GO:0016772//transferase activity, transferring phosphorus-containing groups	GO:0008152//metabolic process;GO:0010038//response to metal ion
MSTRG.22772	3.32	3.01	2.31	0.00	0.00	0.00	28.00	26.00	20.00	0.00	0.00	0.00	--	-	-	-	-	-	-	-	-
MSTRG.22791	10.92	12.99	13.08	14.26	19.89	20.18	119.00	145.00	146.00	159.00	222.00	232.00	--	RING/U-box superfamily protein isoform 2 [Theobroma cacao]	-	-	-	-	-	GO:0046872//metal ion binding	GO:0007059//chromosome segregation;GO:0022402//cell cycle process;GO:0033043//regulation of organelle organization
MSTRG.22803	0.00	0.00	0.00	0.00	0.00	1.53	0.00	0.00	0.00	0.00	0.00	6.00	--	-	-	-	-	-	-	-	-
MSTRG.22805	19.44	17.47	20.68	3.05	2.73	4.84	933.00	952.00	1047.00	181.00	148.00	231.00	--	Alpha-galactosidase [Hibiscus syriacus]	-	-	-	-	-	GO:0016787//hydrolase activity	GO:0043170//macromolecule metabolic process;GO:0044238//primary metabolic process
MSTRG.22809	0.20	0.20	0.59	0.00	1.96	0.00	1.00	1.00	3.00	0.00	10.00	0.00	--	PREDICTED: tropinone reductase homolog At5g06060-like isoform X1 [Nelumbo nucifera]	-	-	-	-	-	-	-
MSTRG.22813	5.14	4.96	5.61	2.92	2.95	2.82	232.00	225.00	260.00	133.00	137.00	133.00	--	Reverse transcriptase zinc-binding domain [Macleaya cordata]	-	-	-	-	-	-	-
MSTRG.22814	1.64	1.76	3.52	0.96	0.64	0.70	20.00	22.00	44.00	12.00	8.00	9.00	--	-	-	-	-	-	-	-	-
MSTRG.22819	0.59	3.29	1.72	0.29	0.00	0.00	4.00	23.00	12.00	2.00	0.00	0.00	--	-	-	-	-	-	-	-	-
MSTRG.22837	0.64	0.58	0.49	1.87	1.52	1.38	9.00	9.00	7.00	27.00	23.00	21.00	--	PREDICTED: uncharacterized protein LOC104608467 [Nelumbo nucifera]	-	-	-	-	-	-	-
MSTRG.22843	2.66	3.08	3.10	0.30	0.89	0.10	26.00	43.00	39.00	6.00	14.00	2.00	--	-	-	-	-	-	-	-	-
MSTRG.22849	0.43	0.79	0.78	2.64	2.67	2.73	10.00	24.00	23.00	67.00	66.00	73.00	--	-	-	-	-	-	-	-	-
MSTRG.22854	13.96	13.34	11.95	11.61	10.28	11.14	580.00	528.00	509.00	483.00	420.00	477.00	PFK3	Pumilio 2 like [Actinidia chinensis var. chinensis] [Actinidia chinensis]	-	-	-	-	-	-	-
MSTRG.22867	0.59	0.06	0.13	1.93	1.54	1.37	9.00	1.00	2.00	30.00	24.00	22.00	--	Retrotransposon, unclassified-like protein [Arachis hypogaea]	-	-	-	-	-	-	-
MSTRG.22870	3.72	2.89	2.68	4.06	2.89	2.64	84.00	67.00	62.00	94.00	67.00	63.00	PEP	PREDICTED: RNA-binding KH domain-containing protein PEPPER-like [Nelumbo nucifera]	-	-	-	-	GO:0043231//intracellular membrane-bounded organelle	-	GO:0006351//transcription, DNA-templated;GO:0048438//floral whorl development;GO:0048581//negative regulation of post-embryonic development;GO:2000241//regulation of reproductive process
MSTRG.22876	0.00	1.20	0.75	0.30	0.15	0.44	0.00	8.00	5.00	2.00	1.00	3.00	SBE3	1,4-alpha-glucan-branching enzyme 3, chloroplastic/amyloplastic-like [Papaver somniferum]	Metabolism;Metabolism;Metabolism	Global and overview maps;Global and overview maps;Carbohydrate metabolism	ko01100//Metabolic pathways;ko01110//Biosynthesis of secondary metabolites;ko00500//Starch and sucrose metabolism	K00700;K00700;K00700	-	-	-
MSTRG.22878	0.59	0.00	0.00	1.73	0.58	0.00	2.00	0.00	0.00	6.00	2.00	0.00	--	PREDICTED: 26S proteasome non-ATPase regulatory subunit 12 homolog B-like isoform X2 [Nelumbo nucifera]	-	-	-	-	-	-	-
MSTRG.2288	1.42	4.17	2.78	1.79	2.58	2.31	7.00	21.00	14.00	9.00	13.00	12.00	--	60S ribosomal protein L18a-2 [Glycine soja]	-	-	-	-	-	-	-
MSTRG.22883	2.03	0.45	0.72	1.08	1.26	1.22	22.00	5.00	8.00	12.00	14.00	14.00	FLA4	PREDICTED: fasciclin-like arabinogalactan protein 4 [Nelumbo nucifera]	-	-	-	-	GO:0031225//anchored component of membrane;GO:0044459//plasma membrane part	GO:0001871//pattern binding	GO:0006970//response to osmotic stress;GO:0009755//hormone-mediated signaling pathway;GO:0016049//cell growth;GO:0022610//biological adhesion
MSTRG.22886	1.37	0.62	0.77	0.72	0.87	0.45	26.00	12.00	15.00	14.00	17.00	9.00	TIC32	PREDICTED: short-chain dehydrogenase TIC 32, chloroplastic-like [Nelumbo nucifera]	-	-	-	-	GO:0009528//plastid inner membrane	GO:0005515//protein binding;GO:0016628//oxidoreductase activity, acting on the CH-CH group of donors, NAD or NADP as acceptor	GO:0008104//protein localization;GO:0044710//single-organism metabolic process;GO:0051234//establishment of localization
MSTRG.2289	6.32	6.06	9.52	3.39	3.25	4.43	53.22	52.30	82.13	29.25	28.05	39.39	RPL18A	PREDICTED: 60S ribosomal protein L18a-like [Musa acuminata subsp. malaccensis] [Musa acuminata]	Genetic Information Processing	Translation	ko03010//Ribosome	K02882	GO:0005911//cell-cell junction;GO:0015934//large ribosomal subunit;GO:0031090//organelle membrane	GO:0005198//structural molecule activity	GO:0010467//gene expression;GO:0022613//ribonucleoprotein complex biogenesis;GO:0071555//cell wall organization
MSTRG.22891	0.80	1.90	1.05	0.10	0.13	0.22	24.00	58.00	32.00	3.00	4.00	7.00	CES101	G-type lectin S-receptor-like serine/threonine-protein kinase CES101 isoform X2 [Hevea brasiliensis]	-	-	-	-	-	GO:0004672//protein kinase activity	GO:0016310//phosphorylation
MSTRG.229	0.00	0.00	0.00	5.89	5.70	4.56	0.00	0.00	0.00	163.00	158.00	130.00	SCPL50	PREDICTED: serine carboxypeptidase-like 50 [Nelumbo nucifera]	-	-	-	-	GO:0043231//intracellular membrane-bounded organelle	GO:0008233//peptidase activity	-
MSTRG.2291	18.69	14.90	31.38	14.12	15.85	17.08	115.02	94.00	198.00	89.00	100.00	111.00	RPL18A	PREDICTED: 60S ribosomal protein L18a-like [Musa acuminata subsp. malaccensis] [Musa acuminata]	Genetic Information Processing	Translation	ko03010//Ribosome	K02882	GO:0005911//cell-cell junction;GO:0015934//large ribosomal subunit;GO:0031090//organelle membrane	GO:0005198//structural molecule activity	GO:0010467//gene expression;GO:0022613//ribonucleoprotein complex biogenesis;GO:0071555//cell wall organization
MSTRG.22923	4.97	4.43	4.89	0.38	0.09	0.37	103.00	94.00	104.00	8.00	2.00	8.00	HIPP05	PREDICTED: heavy metal-associated isoprenylated plant protein 3-like [Nelumbo nucifera]	-	-	-	-	-	-	GO:0010243//response to organonitrogen compound
MSTRG.2293	58.78	62.53	83.39	46.50	42.09	40.98	299.76	326.70	435.87	242.75	219.95	220.61	RPL18A	PREDICTED: 60S ribosomal protein L18a-like [Musa acuminata subsp. malaccensis] [Musa acuminata]	-	-	-	-	GO:0005911//cell-cell junction;GO:0015934//large ribosomal subunit;GO:0031090//organelle membrane	GO:0005198//structural molecule activity	GO:0010467//gene expression;GO:0022613//ribonucleoprotein complex biogenesis;GO:0071555//cell wall organization
MSTRG.22968	0.30	0.00	0.00	0.00	0.00	0.57	1.00	0.00	0.00	0.00	0.00	2.00	--	-	-	-	-	-	-	-	-
MSTRG.22971	1.78	2.08	2.15	0.42	1.11	0.81	25.00	30.00	31.00	6.00	16.00	12.00	--	-	-	-	-	-	-	-	-
MSTRG.22980	1.16	1.51	0.83	4.60	4.97	4.46	15.00	20.00	11.00	61.00	66.00	61.00	--	-	-	-	-	-	-	-	-
MSTRG.22999	1.15	1.40	0.35	4.01	3.72	5.18	16.00	20.00	5.00	57.00	53.00	76.00	--	-	-	-	-	-	-	-	-
MSTRG.230	1.83	0.85	0.34	0.34	1.53	0.66	21.00	10.00	4.00	4.00	18.00	8.00	--	-	-	-	-	-	-	-	-
MSTRG.23009	1.90	0.93	2.73	1.86	0.81	1.80	32.00	16.00	47.00	32.00	14.00	32.00	SH3P1	SH3 domain-containing protein 2-like isoform X4 [Citrus sinensis]	-	-	-	-	GO:0016020//membrane;GO:0044444//cytoplasmic part	GO:0005515//protein binding	-
MSTRG.23019	0.00	0.00	0.00	0.29	0.87	0.00	0.00	0.00	0.00	1.00	3.00	0.00	--	PREDICTED: SNF2 domain-containing protein CLASSY 1-like [Nelumbo nucifera]	-	-	-	-	GO:0044424//intracellular part	-	GO:0006355//regulation of transcription, DNA-templated;GO:0007049//cell cycle;GO:0048522//positive regulation of cellular process
MSTRG.23020	0.97	0.16	0.32	0.16	0.16	0.46	6.00	1.00	2.00	1.00	1.00	3.00	--	-	-	-	-	-	-	-	-
MSTRG.23030	7.22	3.28	6.88	5.08	9.66	5.09	43.00	20.00	42.00	31.00	59.00	32.00	--	-	-	-	-	-	-	-	-
MSTRG.23040	0.00	0.17	0.84	2.19	1.68	0.65	0.00	1.00	5.00	13.00	10.00	4.00	--	-	-	-	-	-	-	-	-
MSTRG.23046	4.97	4.94	5.48	0.62	0.19	0.43	139.00	139.00	156.00	17.00	5.00	12.00	ALA5	probable phospholipid-transporting ATPase 4 isoform X2 [Ananas comosus]	-	-	-	-	-	-	-
MSTRG.23050	0.00	0.00	0.00	0.82	0.00	1.47	0.00	0.00	0.00	6.00	0.00	11.00	--	Branched-chain amino acid transport system carrier protein [Actinidia chinensis var. chinensis] [Actinidia chinensis]	-	-	-	-	GO:0005911//cell-cell junction;GO:0016020//membrane	-	GO:0045491//xylan metabolic process
MSTRG.23058	0.81	1.36	0.93	0.57	0.07	0.21	11.00	19.00	13.00	8.00	1.00	3.00	--	-	-	-	-	-	-	-	-
MSTRG.23065	1.47	1.70	1.09	0.07	0.07	0.07	21.00	25.00	16.00	1.00	1.00	1.00	--	PREDICTED: probable protein BRICK1 [Nelumbo nucifera]	-	-	-	-	-	-	-
MSTRG.23075	1.38	2.04	2.41	3.53	2.27	3.01	29.00	44.00	52.00	76.00	49.00	67.00	PEX7	PREDICTED: peroxisome biogenesis protein 7-like [Nelumbo nucifera]	Cellular Processes	Transport and catabolism	ko04146//Peroxisome	K13341	GO:0031461//cullin-RING ubiquitin ligase complex;GO:0044439//peroxisomal part	GO:0005488//binding;GO:0016740//transferase activity	GO:0006139//nucleobase-containing compound metabolic process;GO:0006625//protein targeting to peroxisome;GO:0009062//fatty acid catabolic process;GO:0016570//histone modification;GO:0044767//single-organism developmental process;GO:0050789//regulation of biological process
MSTRG.23105	0.98	0.48	1.91	0.72	0.84	0.35	8.00	4.00	16.00	6.00	7.00	3.00	--	-	-	-	-	-	-	-	-
MSTRG.23117	36.78	33.94	28.83	20.42	22.17	20.10	469.00	436.00	370.00	265.00	274.00	276.00	--	Elongation factor 4 [Gossypium australe]	-	-	-	-	-	-	GO:0006787//porphyrin-containing compound catabolic process
MSTRG.23132	4.40	3.11	3.92	1.56	2.12	0.91	69.00	50.00	63.00	25.00	34.00	15.00	--	MAP kinase-interacting serine/threonine-protein kinase [Actinidia chinensis var. chinensis] [Actinidia chinensis]	-	-	-	-	GO:0043231//intracellular membrane-bounded organelle	-	-
MSTRG.23139	1.58	1.81	0.79	2.43	0.88	1.88	35.00	41.00	18.00	55.00	20.00	44.00	--	PREDICTED: phospholipase D Z-like [Nelumbo nucifera]	Metabolism;Metabolism;Metabolism;Metabolism	Global and overview maps;Global and overview maps;Lipid metabolism;Lipid metabolism	ko01100//Metabolic pathways;ko01110//Biosynthesis of secondary metabolites;ko00564//Glycerophospholipid metabolism;ko00565//Ether lipid metabolism	K16860;K16860;K16860;K16860	-	-	-
MSTRG.23149	68.80	84.39	88.50	3.39	4.65	2.54	794.00	998.00	1047.00	40.00	55.00	31.00	SN1	PREDICTED: peamaclein-like [Nelumbo nucifera]	-	-	-	-	-	-	GO:0010476//gibberellin mediated signaling pathway
MSTRG.23166	0.00	1.26	0.00	0.00	0.00	0.00	0.00	6.00	0.00	0.00	0.00	0.00	--	PREDICTED: pentatricopeptide repeat-containing protein At2g45350, chloroplastic-like [Nelumbo nucifera]	-	-	-	-	-	-	-
MSTRG.23172	0.44	0.00	0.11	0.11	0.00	0.00	4.00	0.00	1.00	1.00	0.00	0.00	--	PREDICTED: U-box domain-containing protein 4-like [Nelumbo nucifera]	-	-	-	-	-	-	-
MSTRG.23174	143.63	160.94	153.43	0.52	0.68	0.76	2687.00	3085.00	2942.00	10.00	13.00	15.00	--	-	-	-	-	-	-	-	-
MSTRG.23207	1.54	0.70	0.70	0.10	0.00	0.10	15.00	7.00	7.00	1.00	0.00	1.00	--	-	-	-	-	-	-	-	-
MSTRG.2321	2.61	2.65	4.79	2.14	4.08	2.58	25.00	26.00	47.00	21.00	40.00	26.00	--	Heat shock protein DnaJ with tetratricopeptide repeat isoform 1 [Cucumis melo var. makuwa] [Cucumis melo]	-	-	-	-	GO:0043231//intracellular membrane-bounded organelle	-	GO:0044267//cellular protein metabolic process
MSTRG.23221	0.00	0.00	0.00	0.16	1.15	2.23	0.00	0.00	0.00	1.00	7.00	14.00	--	-	-	-	-	-	-	-	-
MSTRG.23247	0.13	0.13	0.26	0.72	0.46	0.82	2.00	2.00	4.00	11.00	7.00	13.00	--	-	-	-	-	-	-	-	-
MSTRG.23256	0.04	0.32	0.08	2.68	3.62	1.72	1.00	3.00	2.00	33.00	45.00	37.00	--	PREDICTED: F-box/kelch-repeat protein At3g61590-like [Nelumbo nucifera]	-	-	-	-	-	-	-
MSTRG.23278	0.08	0.48	0.40	0.32	0.48	2.73	1.00	6.00	5.00	4.00	6.00	35.00	--	-	-	-	-	-	-	-	-
MSTRG.23315	2.12	3.53	2.84	2.24	2.24	3.84	24.00	41.00	33.00	26.00	26.00	46.00	--	-	-	-	-	-	-	-	-
MSTRG.23320	0.00	0.53	1.31	0.00	0.00	0.00	0.00	2.00	5.00	0.00	0.00	0.00	--	-	-	-	-	-	-	-	-
MSTRG.23341	24.79	25.63	26.97	0.20	0.15	0.10	562.00	607.00	639.00	4.00	3.00	2.00	ALA4	probable phospholipid-transporting ATPase 4 isoform X2 [Ananas comosus]	-	-	-	-	-	-	-
MSTRG.23357	1.50	0.42	0.89	0.00	0.10	0.00	28.00	8.00	17.00	0.00	2.00	0.00	RE2	retrovirus-related Pol polyprotein from transposon TNT 1-94 [Trifolium pratense]	-	-	-	-	-	-	-
MSTRG.23371	1.55	1.22	1.66	1.22	0.85	1.72	41.00	33.00	45.00	33.00	23.00	48.00	--	alpha-N-acetylglucosaminidase-like [Quercus suber]	-	-	-	-	-	-	-
MSTRG.23379	1.73	2.23	1.91	1.56	1.10	1.01	52.00	69.00	59.00	48.00	34.00	32.00	--	protein ALP1-like protein [Cinnamomum micranthum f. kanehirae]	-	-	-	-	-	-	-
MSTRG.23382	12.82	12.41	18.26	9.39	7.47	8.52	124.00	123.00	181.00	93.00	74.00	87.00	--	PREDICTED: methyltransferase-like protein 13 [Nelumbo nucifera]	-	-	-	-	GO:0016020//membrane	GO:0016740//transferase activity	-
MSTRG.23390	1.60	2.67	2.02	4.31	3.58	4.22	73.00	120.00	100.00	213.00	164.00	204.00	PEPD	xaa-Pro dipeptidase-like [Nymphaea colorata]	-	-	-	-	-	GO:0008238//exopeptidase activity;GO:0046914//transition metal ion binding	GO:0019538//protein metabolic process
MSTRG.23409	0.88	1.33	1.33	0.61	0.55	0.30	31.00	48.00	48.00	22.00	20.00	11.00	RGTA1	PREDICTED: geranylgeranyl transferase type-2 subunit alpha 1 [Nelumbo nucifera]	-	-	-	-	-	-	-
MSTRG.23419	5.83	6.07	5.11	17.98	17.95	17.78	207.00	221.00	186.00	654.00	653.47	667.00	UGT91C1	PREDICTED: UDP-glycosyltransferase 91C1-like [Nelumbo nucifera]	-	-	-	-	-	GO:0016757//transferase activity, transferring glycosyl groups	-
MSTRG.23447	0.00	0.00	0.00	0.26	0.39	0.13	0.00	0.00	0.00	2.00	3.00	1.00	--	-	-	-	-	-	-	-	-
MSTRG.23451	6.75	5.08	8.55	11.56	9.24	8.75	57.00	44.00	74.00	100.00	80.00	78.00	--	cysteine-rich and transmembrane domain-containing protein WIH2 [Durio zibethinus]	-	-	-	-	-	-	-
MSTRG.23458	0.97	0.19	0.00	0.00	0.00	0.18	5.00	1.00	0.00	0.00	0.00	1.00	--	-	-	-	-	-	-	-	-
MSTRG.2346	0.67	1.14	1.32	0.37	0.15	0.90	22.00	25.00	28.00	7.00	5.00	15.00	--	-	-	-	-	-	-	-	-
MSTRG.23471	0.79	1.22	1.88	1.66	0.66	0.86	7.00	11.00	17.00	15.00	6.00	8.00	--	-	-	-	-	-	-	-	-
MSTRG.23474	0.00	0.00	0.00	0.93	1.87	0.16	0.00	0.00	0.00	11.00	12.00	2.00	LWD1	WD40-2 protein, partial [Pyrus pyrifolia]	-	-	-	-	GO:0043231//intracellular membrane-bounded organelle	GO:0000975//regulatory region DNA binding	GO:0008104//protein localization;GO:0009648//photoperiodism;GO:0009813//flavonoid biosynthetic process;GO:0044707//single-multicellular organism process;GO:0045165//cell fate commitment;GO:0050789//regulation of biological process
MSTRG.23485	25.69	25.17	32.12	1.04	0.76	1.37	891.00	894.00	1142.00	37.00	27.00	50.00	AGD3	PREDICTED: ADP-ribosylation factor GTPase-activating protein AGD3 [Nelumbo nucifera]	Cellular Processes	Transport and catabolism	ko04144//Endocytosis	K12489	GO:0005798//Golgi-associated vesicle;GO:0016020//membrane	GO:0005543//phospholipid binding;GO:0008047//enzyme activator activity;GO:0016740//transferase activity;GO:0032550//purine ribonucleoside binding;GO:0046914//transition metal ion binding	GO:0000904//cell morphogenesis involved in differentiation;GO:0003006//developmental process involved in reproduction;GO:0006464//cellular protein modification process;GO:0007015//actin filament organization;GO:0007049//cell cycle;GO:0009725//response to hormone;GO:0009799//specification of symmetry;GO:0009887//organ morphogenesis;GO:0009933//meristem structural organization;GO:0009943//adaxial/a…
MSTRG.23489	1.58	1.16	1.83	1.45	1.45	0.98	32.00	24.00	38.00	30.00	30.00	21.00	DGAT2D	PREDICTED: diacylglycerol O-acyltransferase 2-like [Nelumbo nucifera]	Metabolism;Metabolism	Global and overview maps;Lipid metabolism	ko01100//Metabolic pathways;ko00561//Glycerolipid metabolism	K22848;K22848	GO:0043231//intracellular membrane-bounded organelle;GO:0044425//membrane part	GO:0016747//transferase activity, transferring acyl groups other than amino-acyl groups	GO:0006629//lipid metabolic process;GO:0044237//cellular metabolic process;GO:0044763//single-organism cellular process
MSTRG.23500	4.86	5.46	4.20	0.00	0.00	0.00	219.00	252.00	194.00	0.00	0.00	0.00	HD16	casein kinase 1-like protein HD16 [Ipomoea triloba]	-	-	-	-	-	GO:0004672//protein kinase activity;GO:0036094//small molecule binding;GO:0097159//organic cyclic compound binding;GO:1901363//heterocyclic compound binding	GO:0006796//phosphate-containing compound metabolic process
MSTRG.23502	0.32	0.23	0.85	0.00	0.00	0.15	4.00	3.00	11.00	0.00	0.00	2.00	--	-	-	-	-	-	-	-	-
MSTRG.23509	0.00	0.00	0.00	0.00	1.11	0.00	0.00	0.00	0.00	0.00	4.00	0.00	--	-	-	-	-	-	-	-	-
MSTRG.23540	2.77	3.12	2.77	1.27	0.77	0.52	70.00	81.00	72.00	33.00	20.00	14.00	--	PREDICTED: protein IQ-DOMAIN 1 [Nelumbo nucifera]	-	-	-	-	GO:0016020//membrane	-	GO:0000097//sulfur amino acid biosynthetic process;GO:0009648//photoperiodism;GO:0045491//xylan metabolic process
MSTRG.23547	2.63	3.04	2.64	2.51	1.29	2.36	38.00	45.00	39.00	37.00	19.00	36.00	--	PREDICTED: uncharacterized mitochondrial protein AtMg00810-like [Gossypium hirsutum]	-	-	-	-	-	-	-
MSTRG.23549	2.65	2.46	4.26	2.85	2.52	1.82	40.00	38.00	66.00	44.00	39.00	29.00	RE1	Retrovirus-related Pol polyprotein from transposon TNT 1-94, partial [Cajanus cajan]	-	-	-	-	-	-	-
MSTRG.23554	2.87	1.30	0.71	0.06	0.26	0.19	28.00	20.00	11.00	1.00	4.00	3.00	--	Os10g0195100 [Oryza sativa Japonica Group]	-	-	-	-	-	-	-
MSTRG.2357	0.00	0.04	0.20	2.34	1.37	2.39	0.00	1.00	5.00	58.00	34.00	61.00	GIP	zf-CCHC domain-containing protein/rve domain-containing protein/RVT_2 domain-containing protein/gag_pre-integrs domain-containing protein/UBN2_2 domain-containing protein, partial [Cephalotus follicularis]	-	-	-	-	-	-	-
MSTRG.23573	0.00	0.17	0.00	0.00	0.00	0.00	0.00	1.00	0.00	0.00	0.00	0.00	--	-	-	-	-	-	-	-	-
MSTRG.23594	0.00	0.00	0.00	2.28	0.00	0.00	0.00	0.00	0.00	10.00	0.00	0.00	--	cysteine sulfinate desulfinase/cysteinedesulfurase and related enzymes [Striga asiatica]	-	-	-	-	GO:0009532//plastid stroma	GO:0004672//protein kinase activity;GO:0032550//purine ribonucleoside binding	GO:0006464//cellular protein modification process;GO:0006796//phosphate-containing compound metabolic process;GO:0043623//cellular protein complex assembly
MSTRG.23609	5.50	5.54	5.71	4.30	5.31	6.04	95.00	98.00	101.00	76.00	94.00	110.00	--	PREDICTED: receptor-like protein kinase, partial [Nelumbo nucifera]	-	-	-	-	-	-	GO:0050794//regulation of cellular process
MSTRG.2362	4.48	4.18	3.98	3.95	5.29	5.21	89.00	85.00	81.00	82.00	108.00	107.00	--	PREDICTED: dihydrolipoyllysine-residue acetyltransferase component 2 of pyruvate dehydrogenase complex, mitochondrial-like isoform X1 [Nelumbo nucifera]	Metabolism;Metabolism;Metabolism;Metabolism;Metabolism;Metabolism	Global and overview maps;Global and overview maps;Global and overview maps;Carbohydrate metabolism;Carbohydrate metabolism;Carbohydrate metabolism	ko01100//Metabolic pathways;ko01110//Biosynthesis of secondary metabolites;ko01200//Carbon metabolism;ko00010//Glycolysis / Gluconeogenesis;ko00620//Pyruvate metabolism;ko00020//Citrate cycle (TCA cycle)	K00627;K00627;K00627;K00627;K00627;K00627	-	-	-
MSTRG.23623	1.30	0.74	1.46	6.64	5.39	7.37	65.00	38.00	75.00	340.00	276.00	389.00	CLPC1	chaperone protein ClpC, chloroplastic-like [Manihot esculenta]	-	-	-	-	GO:0009528//plastid inner membrane;GO:0009532//plastid stroma;GO:0030312//external encapsulating structure;GO:0044434//chloroplast part	GO:0042623//ATPase activity, coupled;GO:0046983//protein dimerization activity	GO:0006605//protein targeting;GO:0009658//chloroplast organization;GO:0009725//response to hormone;GO:0016070//RNA metabolic process;GO:0018130//heterocycle biosynthetic process;GO:0019438//aromatic compound biosynthetic process;GO:0019538//protein metabolic process;GO:0044248//cellular catabolic process;GO:0044271//cellular nitrogen compound biosynthetic process;GO:0044743//intracellular protein…
MSTRG.23635	2.97	3.41	2.72	61.04	56.09	60.12	98.00	115.00	92.00	2059.00	1894.00	2091.00	--	protein AUXIN-REGULATED GENE INVOLVED IN ORGAN SIZE-like [Hevea brasiliensis]	-	-	-	-	-	-	-
MSTRG.2364	17.42	15.27	17.62	14.03	12.93	12.86	420.00	382.00	422.00	346.00	324.00	330.00	sbt3	PREDICTED: aspartic proteinase-like protein 2 [Nelumbo nucifera]	-	-	-	-	-	GO:0016787//hydrolase activity	-
MSTRG.23650	0.00	0.09	0.09	0.27	1.18	0.26	0.00	1.00	1.00	3.00	13.00	3.00	FKBP16-3	PREDICTED: peptidyl-prolyl cis-trans isomerase FKBP16-3, chloroplastic isoform X2 [Nelumbo nucifera]	-	-	-	-	-	-	-
MSTRG.23658	0.67	0.68	0.48	1.43	1.22	1.86	51.00	53.00	37.00	111.00	95.00	149.00	ENT3	equilibrative nucleotide transporter 3 [Dendrobium catenatum]	-	-	-	-	GO:0016020//membrane	-	GO:0006810//transport
MSTRG.2368	3.63	2.75	3.41	1.42	1.49	2.13	100.36	84.00	104.00	43.00	44.00	66.00	CRTL-E-1	Lycopene epsilon cyclase, chloroplastic [Vitis vinifera]	Metabolism;Metabolism;Metabolism	Global and overview maps;Global and overview maps;Metabolism of terpenoids and polyketides	ko01100//Metabolic pathways;ko01110//Biosynthesis of secondary metabolites;ko00906//Carotenoid biosynthesis	K06444;K06444;K06444	GO:0031224//intrinsic component of membrane;GO:0042170//plastid membrane	GO:0004672//protein kinase activity;GO:0009975//cyclase activity;GO:0016491//oxidoreductase activity;GO:0016860//intramolecular oxidoreductase activity;GO:0032550//purine ribonucleoside binding	GO:0006091//generation of precursor metabolites and energy;GO:0006464//cellular protein modification process;GO:0009886//post-embryonic morphogenesis;GO:0016117//carotenoid biosynthetic process;GO:0050896//response to stimulus
MSTRG.23682	9.66	10.17	10.00	5.09	8.03	6.13	115.00	124.00	122.00	62.00	98.00	77.00	ORP1D	PREDICTED: oxysterol-binding protein-related protein 1D isoform X1 [Nelumbo nucifera]	-	-	-	-	-	GO:0032934//sterol binding	GO:0006629//lipid metabolic process;GO:0044765//single-organism transport
MSTRG.2370	1.82	2.29	2.37	0.57	0.75	1.65	66.00	85.00	88.00	21.00	28.00	63.00	--	Phospholipid methyltransferase [Macleaya cordata]	-	-	-	-	-	GO:0016740//transferase activity	-
MSTRG.23705	0.00	0.00	0.00	0.00	1.33	0.00	0.00	0.00	0.00	0.00	5.50	0.00	--	PREDICTED: protein GDAP2 homolog [Nelumbo nucifera]	-	-	-	-	-	-	-
MSTRG.23727	7.49	5.73	5.61	3.39	3.73	4.44	111.00	87.00	85.00	52.00	56.00	70.00	--	Reverse transcriptase zinc-binding domain [Macleaya cordata]	-	-	-	-	-	-	-
MSTRG.23748	2.86	3.11	2.02	8.78	9.01	10.85	36.00	40.00	26.00	113.00	116.00	144.00	--	transcription factor PAR2 [Ricinus communis]	-	-	-	-	-	-	-
MSTRG.23762	0.00	0.51	1.03	0.41	0.51	0.40	0.00	5.00	10.00	4.00	5.00	4.00	--	PREDICTED: translation factor GUF1 homolog, chloroplastic-like isoform X1 [Gossypium hirsutum]	-	-	-	-	-	-	-
MSTRG.23773	1.23	2.57	1.52	0.96	0.56	1.01	15.00	32.00	19.00	12.00	7.00	13.00	--	Transposase, Ptta/En/Spm, plant [Corchorus olitorius]	-	-	-	-	-	-	-
MSTRG.23774	0.52	0.76	0.98	0.18	0.07	1.05	14.00	21.00	27.00	5.00	2.00	30.00	--	-	-	-	-	-	-	-	-
MSTRG.23786	0.82	1.83	0.59	0.51	0.37	0.57	11.00	25.00	8.00	7.00	5.00	8.00	--	-	-	-	-	-	-	-	-
MSTRG.23807	1.15	0.00	0.00	0.00	0.87	0.00	4.00	0.00	0.00	0.00	3.00	0.00	--	-	-	-	-	-	-	-	-
MSTRG.23810	5.11	7.37	7.06	2.36	2.29	1.98	159.00	235.00	225.00	75.00	73.00	65.00	--	PREDICTED: protein MEI2-like 7 [Nelumbo nucifera]	-	-	-	-	GO:0043231//intracellular membrane-bounded organelle	-	-
MSTRG.23822	0.13	0.18	0.00	1.58	2.37	1.32	3.00	4.00	0.00	36.00	54.00	31.00	GALT6	PREDICTED: hydroxyproline O-galactosyltransferase GALT6-like [Nelumbo nucifera]	-	-	-	-	GO:0009536//plastid;GO:0031224//intrinsic component of membrane	GO:0005488//binding;GO:0008378//galactosyltransferase activity	GO:0006464//cellular protein modification process
MSTRG.23829	4.93	7.02	7.94	2.45	4.98	2.53	54.00	79.00	88.00	28.00	63.00	29.00	--	-	-	-	-	-	-	-	-
MSTRG.23882	1.85	1.92	1.51	0.76	0.70	1.02	31.00	33.00	26.00	13.00	12.00	18.00	--	PREDICTED: probable pre-mRNA-splicing factor ATP-dependent RNA helicase DEAH9 [Nicotiana attenuata]	-	-	-	-	-	-	-
MSTRG.23905	2.35	2.33	2.84	2.94	2.94	2.76	67.00	68.00	83.00	86.00	86.00	83.00	--	FK506-binding protein 4-like [Quercus lobata]	-	-	-	-	-	-	-
MSTRG.23914	6.03	4.85	4.47	2.73	2.51	4.34	108.00	89.00	82.00	50.00	46.00	82.00	ASF1A	histone chaperone ASF1B [Elaeis guineensis]	-	-	-	-	GO:0043231//intracellular membrane-bounded organelle	GO:0046914//transition metal ion binding	GO:0000725//recombinational repair;GO:0000904//cell morphogenesis involved in differentiation;GO:0006260//DNA replication;GO:0006325//chromatin organization;GO:0007093//mitotic cell cycle checkpoint;GO:0009292//genetic transfer;GO:0010468//regulation of gene expression;GO:0032535//regulation of cellular component size
MSTRG.23923	1.75	0.90	1.17	1.53	0.45	0.61	19.00	10.00	13.00	17.00	5.00	7.00	--	DUF3128 domain-containing protein [Cinnamomum micranthum f. kanehirae]	-	-	-	-	-	-	-
MSTRG.23944	1.98	1.39	1.13	0.48	0.70	0.26	36.00	26.00	21.00	9.00	13.00	5.00	RKL1	PREDICTED: probable inactive receptor kinase At1g48480 [Nelumbo nucifera]	-	-	-	-	-	-	-
MSTRG.23945	0.92	0.99	1.69	0.40	0.79	2.41	9.00	10.00	17.00	4.00	8.00	25.00	CYP71A20	PREDICTED: cytochrome P450 71A3-like [Solanum tuberosum]	-	-	-	-	-	GO:0005488//binding;GO:0016491//oxidoreductase activity	-
MSTRG.23949	2.57	3.29	2.22	1.90	1.89	3.12	61.00	80.00	54.00	46.00	46.00	78.00	--	-	-	-	-	-	-	-	-
MSTRG.23953	0.00	0.00	0.00	2.44	2.03	3.16	0.00	0.00	0.00	30.00	25.00	40.00	--	-	-	-	-	-	-	-	-
MSTRG.23957	17.20	13.50	14.08	14.92	19.02	14.59	143.00	115.00	120.00	127.00	162.00	128.00	--	hypothetical protein glysoja_025781 [Glycine soja]	-	-	-	-	-	-	-
MSTRG.23965	3.01	2.48	2.03	0.88	1.14	1.47	124.00	105.00	86.00	37.00	48.00	64.00	mcts1-a	malignant T-cell-amplified sequence 1 homolog isoform X1 [Durio zibethinus]	-	-	-	-	GO:0030529//intracellular ribonucleoprotein complex;GO:0044444//cytoplasmic part	GO:0003676//nucleic acid binding;GO:0005198//structural molecule activity	GO:0000097//sulfur amino acid biosynthetic process;GO:0008380//RNA splicing
MSTRG.23972	4.51	4.11	4.34	6.23	3.64	4.16	75.00	70.00	74.00	106.00	62.00	73.00	--	-	-	-	-	-	-	-	-
MSTRG.24009	4.96	3.11	3.94	4.13	3.14	2.32	133.00	85.00	111.00	115.00	98.00	87.00	--	Transposon Ty3-I Gag-Pol polyprotein [Gossypium australe]	-	-	-	-	-	-	-
MSTRG.2401	0.00	0.13	0.50	2.64	2.39	0.73	0.00	1.00	4.00	21.00	19.00	6.00	--	Retrovirus-related Pol polyprotein from transposon TNT 1-94 [Cajanus cajan]	-	-	-	-	-	-	-
MSTRG.24013	2.13	1.42	1.07	0.56	0.61	0.39	41.00	28.00	21.00	11.00	12.00	8.00	--	-	-	-	-	-	-	-	-
MSTRG.2404	5.17	6.80	5.76	1.88	3.30	2.13	104.00	123.00	114.00	37.00	57.00	44.00	CLPT1	PREDICTED: ATP-dependent Clp protease ATP-binding subunit CLPT1, chloroplastic-like [Nelumbo nucifera]	-	-	-	-	GO:0009526//plastid envelope;GO:0009532//plastid stroma	GO:0016787//hydrolase activity;GO:0019901//protein kinase binding	GO:0006568//tryptophan metabolic process;GO:0009683//indoleacetic acid metabolic process;GO:0019538//protein metabolic process
MSTRG.24056	0.00	0.56	0.00	0.19	1.11	0.36	0.00	3.00	0.00	1.00	6.00	2.00	--	PREDICTED: putative disease resistance protein RGA4 [Nelumbo nucifera]	-	-	-	-	-	-	-
MSTRG.24073	2.45	2.36	3.46	2.14	1.81	2.27	81.17	79.16	115.60	72.28	60.27	78.00	RPS17	PREDICTED: 40S ribosomal protein S17-like [Nelumbo nucifera]	Genetic Information Processing	Translation	ko03010//Ribosome	K02962	-	-	-
MSTRG.24087	1.07	1.00	1.12	1.62	1.39	1.08	27.00	26.00	29.00	42.00	36.00	29.00	--	PREDICTED: BEL1-like homeodomain protein 2 [Nelumbo nucifera]	-	-	-	-	GO:0009536//plastid	-	GO:0043623//cellular protein complex assembly
MSTRG.24097	1.34	1.25	1.57	2.56	0.07	0.06	20.00	19.00	24.00	39.00	1.00	1.00	SMU1	PREDICTED: suppressor of mec-8 and unc-52 protein homolog 1 [Nelumbo nucifera]	-	-	-	-	GO:0031461//cullin-RING ubiquitin ligase complex	-	GO:0006396//RNA processing
MSTRG.24105	37.93	35.16	33.15	7.35	4.56	4.22	519.00	493.00	465.00	103.00	64.00	61.00	--	PREDICTED: lamin-like protein [Nelumbo nucifera]	-	-	-	-	GO:0005576//extracellular region;GO:0031225//anchored component of membrane;GO:0043231//intracellular membrane-bounded organelle	-	GO:0005976//polysaccharide metabolic process;GO:0006694//steroid biosynthetic process;GO:0009664//plant-type cell wall organization;GO:0044237//cellular metabolic process;GO:0046165//alcohol biosynthetic process
MSTRG.24108	0.42	0.08	0.08	0.00	0.16	0.00	5.00	1.00	1.00	0.00	2.00	0.00	--	-	-	-	-	-	-	-	-
MSTRG.2411	3.92	0.82	0.29	0.00	0.86	0.00	14.00	3.00	2.00	0.00	6.00	0.00	--	-	-	-	-	-	-	-	-
MSTRG.24120	2.90	2.85	3.77	1.24	0.88	0.90	82.33	81.24	111.53	37.00	25.00	27.42	DNAJB11	PREDICTED: dnaJ homolog subfamily C member 17-like [Nelumbo nucifera]	-	-	-	-	GO:0044424//intracellular part	-	GO:0044267//cellular protein metabolic process
MSTRG.24121	0.94	0.34	1.46	0.00	0.00	0.30	4.67	1.76	7.47	0.00	0.00	1.58	--	PREDICTED: C-type lectin receptor-like tyrosine-protein kinase At1g52310 [Nelumbo nucifera]	-	-	-	-	-	-	-
MSTRG.24160	2.17	1.84	3.39	3.53	1.84	4.39	15.00	13.00	24.00	25.00	13.00	32.00	--	GTP-binding protein 1, partial [Prunus dulcis]	-	-	-	-	-	-	-
MSTRG.24167	1.77	2.20	2.15	1.81	2.97	2.47	40.00	51.00	50.00	42.00	69.00	59.00	--	-	-	-	-	-	-	-	-
MSTRG.24171	1.71	0.83	1.59	2.92	1.50	1.94	20.00	10.00	19.00	35.00	18.00	24.00	--	Glutathione transport system permease gsiD [Gossypium australe]	-	-	-	-	-	-	-
MSTRG.24173	15.28	15.89	15.55	31.44	29.62	25.58	239.00	249.00	247.00	498.00	472.00	419.00	--	PREDICTED: DNA damage-inducible protein 1-like [Nelumbo nucifera]	-	-	-	-	-	-	-
MSTRG.24190	2.12	3.17	3.04	6.53	4.98	5.33	32.00	49.00	47.00	101.00	77.00	85.00	--	Integrin alpha-4 like [Actinidia chinensis var. chinensis] [Actinidia chinensis]	-	-	-	-	-	-	-
MSTRG.24192	3.80	2.55	3.24	0.46	1.85	1.80	16.00	11.00	14.00	2.00	8.00	8.00	--	-	-	-	-	-	-	-	-
MSTRG.242	7.01	8.31	6.29	1.12	1.75	3.12	98.00	119.00	90.00	16.00	25.00	46.00	--	PREDICTED: wall-associated receptor kinase 2-like [Nelumbo nucifera]	-	-	-	-	-	-	-
MSTRG.2420	0.35	0.69	1.61	0.58	0.00	0.00	3.00	6.00	14.00	5.00	0.00	0.00	At1g16860	PREDICTED: Golgi SNAP receptor complex member 1-2-like [Nelumbo nucifera]	-	-	-	-	GO:0031224//intrinsic component of membrane;GO:0031984//organelle subcompartment;GO:0043231//intracellular membrane-bounded organelle;GO:0044444//cytoplasmic part	GO:0005515//protein binding;GO:0016787//hydrolase activity	GO:0001101//response to acid chemical;GO:0030243//cellulose metabolic process;GO:0048193//Golgi vesicle transport;GO:0061024//membrane organization
MSTRG.24221	23.57	25.77	20.32	10.56	11.31	12.15	689.00	772.00	609.00	316.00	339.00	375.00	At1g61900	PREDICTED: uncharacterized GPI-anchored protein At1g61900-like isoform X1 [Nelumbo nucifera]	-	-	-	-	GO:0005911//cell-cell junction;GO:0031225//anchored component of membrane;GO:0043231//intracellular membrane-bounded organelle	-	-
MSTRG.24251	3.40	1.96	2.21	1.76	1.56	0.63	66.00	39.00	44.00	35.00	31.00	13.00	--	PREDICTED: G-type lectin S-receptor-like serine/threonine-protein kinase LECRK3 [Nelumbo nucifera]	-	-	-	-	-	GO:0016772//transferase activity, transferring phosphorus-containing groups	-
MSTRG.24314	2.16	2.24	2.89	1.05	1.18	1.79	16.00	17.00	22.00	8.00	9.00	14.00	CYP72A63	PREDICTED: cytochrome P450 72A15-like [Nelumbo nucifera]	-	-	-	-	-	GO:0016491//oxidoreductase activity;GO:0043169//cation binding	-
MSTRG.24320	1.67	2.40	1.15	0.19	0.29	0.47	17.00	25.00	12.00	2.00	3.00	5.00	--	-	-	-	-	-	-	-	-
MSTRG.24338	6.08	6.21	7.10	10.29	11.38	9.64	86.00	90.00	103.00	149.00	165.00	144.00	--	Late embryogenesis abundant protein [Macleaya cordata]	-	-	-	-	GO:0005911//cell-cell junction;GO:0031225//anchored component of membrane;GO:0043231//intracellular membrane-bounded organelle	-	-
MSTRG.24352	1.31	0.89	2.04	1.28	0.64	1.37	10.00	7.00	16.00	10.00	5.00	11.00	--	Tetrapyrrole methylase [Macleaya cordata]	-	-	-	-	-	GO:0016741//transferase activity, transferring one-carbon groups	GO:0009404//toxin metabolic process;GO:0014070//response to organic cyclic compound
MSTRG.24353	0.23	2.05	1.14	0.23	0.23	0.00	1.00	9.00	5.00	1.00	1.00	0.00	--	-	-	-	-	-	-	-	-
MSTRG.24358	0.00	0.00	0.14	0.29	0.00	0.14	0.00	0.00	1.00	2.00	0.00	1.00	--	-	-	-	-	-	-	-	-
MSTRG.24384	9.26	8.88	9.22	4.15	5.38	3.76	357.00	361.00	372.00	155.00	196.00	148.00	--	PREDICTED: LOC110017837 isoform [Prunus dulcis]	-	-	-	-	GO:0043231//intracellular membrane-bounded organelle	-	-
MSTRG.24391	1.06	0.52	1.21	0.26	0.09	0.33	12.00	6.00	14.00	3.00	1.00	4.00	--	-	-	-	-	-	-	-	-
MSTRG.24394	0.00	0.00	0.00	0.96	0.85	1.24	0.00	0.00	0.00	9.00	8.00	12.00	IMPDH	PREDICTED: inosine-5'-monophosphate dehydrogenase 2-like isoform X2 [Nelumbo nucifera]	Metabolism;Metabolism;Metabolism	Global and overview maps;Global and overview maps;Nucleotide metabolism	ko01100//Metabolic pathways;ko01110//Biosynthesis of secondary metabolites;ko00230//Purine metabolism	K00088;K00088;K00088	GO:0044444//cytoplasmic part	GO:0016616//oxidoreductase activity, acting on the CH-OH group of donors, NAD or NADP as acceptor;GO:0043169//cation binding	GO:0000097//sulfur amino acid biosynthetic process;GO:0006605//protein targeting;GO:0008380//RNA splicing;GO:0009152//purine ribonucleotide biosynthetic process;GO:0009451//RNA modification;GO:0009725//response to hormone
MSTRG.24398	0.00	0.00	0.00	3.70	2.86	4.74	0.00	0.00	0.00	31.00	24.00	41.00	--	-	-	-	-	-	-	-	-
MSTRG.24421	2.38	1.00	1.50	1.00	1.18	1.10	51.00	22.00	33.00	22.00	26.00	25.00	--	-	-	-	-	-	-	-	-
MSTRG.24430	2.89	3.04	5.52	1.23	0.92	0.67	33.00	34.00	63.00	13.00	12.00	9.00	SC35	serine/arginine-rich splicing factor SC35-like [Nymphaea colorata]	Genetic Information Processing	Transcription	ko03040//Spliceosome	K12891	-	GO:0097159//organic cyclic compound binding	-
MSTRG.24439	20.39	21.71	21.87	13.14	15.18	16.82	232.00	253.00	255.00	153.00	177.00	202.00	MKRN	PREDICTED: E3 ubiquitin-protein ligase makorin isoform X2 [Nelumbo nucifera]	-	-	-	-	-	GO:0003676//nucleic acid binding;GO:0003824//catalytic activity;GO:0043169//cation binding	GO:0032446//protein modification by small protein conjugation
MSTRG.24457	1.92	1.32	1.90	2.17	2.36	2.31	24.00	17.00	26.00	29.00	33.00	32.00	GEP	PREDICTED: ADP-ribosylation factor-related protein 1 [Nelumbo nucifera]	-	-	-	-	GO:0044464//cell part	GO:0032550//purine ribonucleoside binding	GO:0035556//intracellular signal transduction;GO:0048193//Golgi vesicle transport;GO:0061024//membrane organization
MSTRG.24472	4.32	5.67	5.08	9.08	7.34	11.03	71.00	95.00	85.00	152.00	123.00	189.00	--	-	-	-	-	-	-	-	-
MSTRG.24477	0.13	0.00	0.00	67.71	76.13	56.21	1.00	0.00	0.00	549.00	618.00	470.00	--	PREDICTED: stress-induced protein KIN2-like [Nelumbo nucifera]	-	-	-	-	GO:0009536//plastid	-	GO:0000003//reproduction;GO:0006950//response to stress;GO:0009827//plant-type cell wall modification;GO:0048444//floral organ morphogenesis
MSTRG.24489	1.63	1.42	1.09	1.09	2.01	1.06	19.00	17.00	13.00	13.00	24.00	13.00	TUFA	elongation factor Tu, mitochondrial-like [Asparagus officinalis]	Organismal Systems	Environmental adaptation	ko04626//Plant-pathogen interaction	K02358	GO:0009536//plastid;GO:0030312//external encapsulating structure	GO:0008135//translation factor activity, RNA binding;GO:0016772//transferase activity, transferring phosphorus-containing groups;GO:0017111//nucleoside-triphosphatase activity;GO:0032550//purine ribonucleoside binding;GO:0046914//transition metal ion binding	GO:0006221//pyrimidine nucleotide biosynthetic process;GO:0010038//response to metal ion;GO:0010467//gene expression;GO:0034645//cellular macromolecule biosynthetic process
MSTRG.24516	0.92	1.20	0.00	0.15	0.00	0.00	6.00	8.00	0.00	1.00	0.00	0.00	--	-	-	-	-	-	-	-	-
MSTRG.24522	0.11	0.00	0.11	0.00	0.00	1.16	1.00	0.00	1.00	0.00	0.00	11.00	ALG9	PREDICTED: dol-P-Man:Man(6)GlcNAc(2)-PP-Dol alpha-1,2-mannosyltransferase [Nelumbo nucifera]	Metabolism;Metabolism;Metabolism	Global and overview maps;Glycan biosynthesis and metabolism;Glycan biosynthesis and metabolism	ko01100//Metabolic pathways;ko00510//N-Glycan biosynthesis;ko00513//Various types of N-glycan biosynthesis	K03846;K03846;K03846	GO:0016020//membrane	GO:0000026//alpha-1,2-mannosyltransferase activity	GO:0044237//cellular metabolic process;GO:0044723//single-organism carbohydrate metabolic process
MSTRG.24523	0.00	0.00	0.04	0.78	1.22	0.71	0.00	0.00	1.00	19.00	30.00	18.00	--	retrovirus-related Pol polyprotein from transposon TNT 1-94 [Dorcoceras hygrometricum]	Metabolism;Metabolism	Global and overview maps;Nucleotide metabolism	ko01100//Metabolic pathways;ko00230//Purine metabolism	K01768;K01768	-	-	-
MSTRG.24538	3.11	1.10	1.65	1.10	2.07	0.94	22.00	8.00	12.00	8.00	15.00	7.00	DAPB2	4-hydroxy-tetrahydrodipicolinate reductase [Actinidia chinensis var. chinensis] [Actinidia chinensis]	Metabolism;Metabolism;Metabolism;Metabolism;Metabolism	Global and overview maps;Global and overview maps;Global and overview maps;Amino acid metabolism;Biosynthesis of other secondary metabolites	ko01100//Metabolic pathways;ko01110//Biosynthesis of secondary metabolites;ko01230//Biosynthesis of amino acids;ko00300//Lysine biosynthesis;ko00261//Monobactam biosynthesis	K00215;K00215;K00215;K00215;K00215	GO:0009532//plastid stroma	GO:0016628//oxidoreductase activity, acting on the CH-CH group of donors, NAD or NADP as acceptor;GO:0043168//anion binding	GO:0009085//lysine biosynthetic process
MSTRG.24551	1.44	1.57	0.70	2.69	1.86	2.61	34.00	38.00	17.00	65.00	45.00	65.00	--	-	-	-	-	-	-	-	-
MSTRG.24577	0.00	0.00	0.00	0.00	1.36	0.00	0.00	0.00	0.00	0.00	5.00	0.00	SPP	signal peptide peptidase-like isoform X1 [Gossypium australe]	-	-	-	-	GO:0009532//plastid stroma;GO:0031090//organelle membrane;GO:0031224//intrinsic component of membrane	GO:0004175//endopeptidase activity;GO:0043169//cation binding	GO:0003006//developmental process involved in reproduction;GO:0006498//N-terminal protein lipidation;GO:0048229//gametophyte development
MSTRG.24580	2.98	2.66	3.07	2.83	2.57	3.47	35.00	32.02	37.02	34.01	31.00	43.00	PAP1	PREDICTED: probable inactive purple acid phosphatase 1 [Nelumbo nucifera]	-	-	-	-	-	GO:0003824//catalytic activity;GO:0043169//cation binding	GO:0006796//phosphate-containing compound metabolic process
MSTRG.24594	7.77	7.51	7.41	2.43	2.78	2.23	409.00	405.00	400.00	131.00	150.00	124.00	ARF15	PREDICTED: auxin response factor 3-like [Nelumbo nucifera]	Environmental Information Processing	Signal transduction	ko04075//Plant hormone signal transduction	K14486	-	-	GO:0007389//pattern specification process;GO:0009725//response to hormone;GO:0009791//post-embryonic development;GO:0044237//cellular metabolic process;GO:0048856//anatomical structure development;GO:0050789//regulation of biological process
MSTRG.24618	2.21	2.48	3.85	4.64	3.90	6.04	41.00	47.00	73.00	88.00	74.00	118.00	--	-	-	-	-	-	-	-	-
MSTRG.24622	0.53	0.62	1.34	0.00	0.72	0.10	5.00	6.00	13.00	0.00	7.00	1.00	--	-	-	-	-	-	-	-	-
MSTRG.24625	0.00	1.24	0.00	0.00	0.00	0.00	0.00	4.00	0.00	0.00	0.00	0.00	--	-	-	-	-	-	-	-	-
MSTRG.24626	0.69	0.40	1.62	0.41	0.04	0.35	15.00	9.00	36.00	9.00	1.00	8.00	--	-	-	-	-	-	-	-	-
MSTRG.24628	0.00	0.00	0.22	1.55	0.00	0.00	0.00	0.00	1.00	7.00	0.00	0.00	--	-	-	-	-	-	-	-	-
MSTRG.24631	2.48	2.12	2.29	11.09	12.21	11.41	128.00	112.00	121.00	585.00	645.00	621.00	Os03g0733400	PREDICTED: zinc finger BED domain-containing protein RICESLEEPER 2-like isoform X1 [Nelumbo nucifera]	-	-	-	-	-	-	-
MSTRG.24640	11.79	11.08	11.24	16.99	17.45	18.30	723.00	696.00	706.00	1066.00	1096.00	1184.00	RIPK	PREDICTED: serine/threonine-protein kinase At5g01020 [Nelumbo nucifera]	-	-	-	-	-	GO:0004713//protein tyrosine kinase activity;GO:0032550//purine ribonucleoside binding	GO:0006468//protein phosphorylation
MSTRG.24648	0.76	1.67	1.02	0.42	0.74	0.63	16.00	36.00	22.00	9.00	16.00	14.00	--	-	-	-	-	-	-	-	-
MSTRG.24655	4.34	5.18	4.50	2.28	2.44	2.69	156.00	191.00	166.00	84.00	90.00	102.00	LFR	PREDICTED: armadillo repeat-containing protein LFR-like [Nelumbo nucifera]	-	-	-	-	GO:0043231//intracellular membrane-bounded organelle	GO:0016757//transferase activity, transferring glycosyl groups	GO:0006310//DNA recombination;GO:0040007//growth;GO:0048827//phyllome development;GO:0090567//reproductive shoot system development
MSTRG.24658	0.00	0.00	0.93	0.00	0.00	0.00	0.00	0.00	4.00	0.00	0.00	0.00	--	-	-	-	-	-	-	-	-
MSTRG.24661	0.66	0.72	1.32	0.98	0.83	0.86	34.00	38.00	70.00	52.00	44.00	47.00	--	ataxia telangiectasia mutated family protein [Apostasia shenzhenica]	-	-	-	-	-	-	-
MSTRG.24662	0.00	0.00	0.14	1.64	0.27	0.13	0.00	0.00	1.00	12.00	2.00	1.00	--	-	-	-	-	-	-	-	-
MSTRG.24670	0.00	0.20	0.00	0.00	0.00	0.00	0.00	1.00	0.00	0.00	0.00	0.00	--	-	-	-	-	-	-	-	-
MSTRG.24674	0.51	1.71	1.21	0.21	0.21	0.14	7.00	24.00	17.00	3.00	3.00	2.00	ILR3	HLH domain-containing protein [Cephalotus follicularis]	-	-	-	-	GO:0043231//intracellular membrane-bounded organelle	GO:0001071//nucleic acid binding transcription factor activity;GO:0003676//nucleic acid binding;GO:0005515//protein binding	GO:0000097//sulfur amino acid biosynthetic process;GO:0010468//regulation of gene expression;GO:0034645//cellular macromolecule biosynthetic process
MSTRG.24683	1.81	1.99	1.01	3.45	2.22	2.65	21.00	20.00	12.00	26.00	18.00	28.00	--	DDE_4 domain-containing protein, partial [Cephalotus follicularis]	-	-	-	-	-	-	-
MSTRG.24691	0.00	0.61	0.61	0.20	1.41	0.59	0.00	3.00	3.00	1.00	7.00	3.00	--	DUF4228 domain-containing protein [Cephalotus follicularis]	-	-	-	-	-	-	-
MSTRG.24698	0.67	0.59	0.41	1.48	1.72	1.24	19.00	17.00	12.00	43.00	50.00	37.00	--	-	-	-	-	-	-	-	-
MSTRG.24699	0.56	1.45	0.00	0.00	0.72	0.00	3.00	8.00	0.00	0.00	4.00	0.00	HAT	zinc finger BED domain-containing protein DAYSLEEPER-like [Prosopis alba]	-	-	-	-	-	GO:0005488//binding	-
MSTRG.24710	2.49	3.24	3.48	6.65	6.32	6.69	30.00	40.00	43.00	82.00	78.00	85.00	--	-	-	-	-	-	-	-	-
MSTRG.24713	0.05	0.19	0.09	11.36	8.71	12.28	1.00	4.00	2.00	248.00	192.00	279.00	COL9	PREDICTED: zinc finger protein CONSTANS-LIKE 10 [Nelumbo nucifera]	-	-	-	-	-	-	GO:0050789//regulation of biological process
MSTRG.24714	5.89	5.25	5.29	7.11	7.67	6.60	297.00	271.00	273.00	367.00	396.00	351.00	At5g12850	PREDICTED: zinc finger CCCH domain-containing protein 30-like isoform X1 [Nelumbo nucifera]	-	-	-	-	-	-	-
MSTRG.24717	0.00	0.21	0.00	1.38	1.80	1.13	0.00	4.00	0.00	26.00	34.00	22.00	--	-	-	-	-	-	-	-	-
MSTRG.2472	0.35	0.17	0.86	0.00	0.00	0.00	4.00	2.00	10.00	0.00	0.00	0.00	--	PREDICTED: U-box domain-containing protein 4-like [Nelumbo nucifera]	-	-	-	-	-	GO:0003824//catalytic activity	GO:0006970//response to osmotic stress;GO:0006996//organelle organization
MSTRG.24724	17.08	16.03	17.19	11.00	11.43	11.36	262.00	254.00	275.00	184.98	186.00	196.00	--	replication protein A 70 kDa DNA-binding subunit [Trifolium pratense]	-	-	-	-	-	-	-
MSTRG.24730	1.06	1.13	1.03	0.09	0.56	1.09	11.00	12.00	11.00	1.00	6.00	12.00	Os01g0270100	PREDICTED: cysteine proteinase inhibitor 12-like [Nelumbo nucifera]	-	-	-	-	GO:0043231//intracellular membrane-bounded organelle;GO:0044444//cytoplasmic part	GO:0004866//endopeptidase inhibitor activity;GO:0046914//transition metal ion binding	GO:0006970//response to osmotic stress;GO:0010466//negative regulation of peptidase activity
MSTRG.24737	0.00	0.69	0.00	0.00	1.72	0.00	0.00	4.00	0.00	0.00	10.00	0.00	DTX16	PREDICTED: protein DETOXIFICATION 16-like [Nelumbo nucifera]	-	-	-	-	GO:0031224//intrinsic component of membrane	GO:0015291//secondary active transmembrane transporter activity	GO:0044763//single-organism cellular process
MSTRG.24749	3.38	2.62	4.72	3.22	2.32	3.20	44.00	35.00	63.00	43.00	31.00	44.00	--	Mediator of RNA polymerase II transcription subunit 6 [Vitis vinifera]	-	-	-	-	-	-	-
MSTRG.2475	3.06	2.24	3.37	0.81	0.64	0.19	56.00	39.00	66.00	14.43	13.00	3.22	ZRK7	Vacuolar ATP synthase catalytic subunit-related / V-ATPase-related / vacuolar proton pump-related [Theobroma cacao]	-	-	-	-	-	GO:0016491//oxidoreductase activity;GO:0046906//tetrapyrrole binding	GO:0044710//single-organism metabolic process
MSTRG.24763	1.73	2.08	1.69	2.95	3.33	2.11	35.00	43.00	35.00	61.00	69.00	45.00	--	-	-	-	-	-	-	-	-
MSTRG.24771	1.63	0.25	0.37	0.61	1.10	0.00	13.00	2.00	3.00	5.00	9.00	0.00	--	-	-	-	-	-	-	-	-
MSTRG.24776	2.73	2.98	3.38	1.24	0.68	0.89	154.00	172.00	195.17	71.50	39.00	53.00	SRF3	PREDICTED: protein Rf1, mitochondrial isoform X2 [Nelumbo nucifera]	-	-	-	-	-	-	-
MSTRG.24780	1.51	0.92	0.99	2.65	2.73	2.36	24.00	15.00	16.00	43.00	45.00	39.00	--	-	-	-	-	-	-	-	-
MSTRG.24787	2.28	1.87	1.52	5.30	3.39	2.85	34.00	32.00	25.00	91.00	55.00	47.00	ABCG15	PREDICTED: ABC transporter G family member 15-like [Nelumbo nucifera]	-	-	-	-	-	GO:0017111//nucleoside-triphosphatase activity	GO:0044765//single-organism transport
MSTRG.24817	0.41	0.63	1.12	1.18	0.55	0.70	5.00	8.00	14.00	15.00	7.00	9.00	--	-	-	-	-	-	-	-	-
MSTRG.24830	9.39	11.35	8.43	9.98	6.13	10.20	137.00	169.00	125.00	148.00	91.00	156.00	--	PREDICTED: transmembrane [Prunus dulcis]	Metabolism;Metabolism	Global and overview maps;Glycan biosynthesis and metabolism	ko01100//Metabolic pathways;ko00563//Glycosylphosphatidylinositol(GPI)-anchor biosynthesis	K11001;K11001	-	-	-
MSTRG.24838	0.00	0.31	0.31	0.16	0.00	1.51	0.00	2.00	2.00	1.00	0.00	10.00	--	SU(VAR)3-9 homolog 1 [Striga asiatica]	-	-	-	-	-	-	-
MSTRG.24848	0.00	0.00	0.00	6.95	4.04	5.33	0.00	0.00	0.00	67.00	39.00	53.00	--	PREDICTED: probable plastid-lipid-associated protein 6, chloroplastic [Nelumbo nucifera]	-	-	-	-	-	-	-
MSTRG.24849	1.01	0.88	0.88	3.58	3.65	3.09	40.00	36.00	36.00	146.00	149.00	130.00	At4g14100	glycosyl transferase [Cucumis melo var. makuwa] [Cucumis melo]	-	-	-	-	GO:0009536//plastid	GO:0016740//transferase activity	-
MSTRG.2486	3.79	4.51	3.59	1.14	2.53	1.35	59.00	60.00	61.00	19.57	36.00	18.78	--	Vacuolar ATP synthase catalytic subunit-related / V-ATPase-related / vacuolar proton pump-related [Theobroma cacao]	-	-	-	-	-	GO:0016491//oxidoreductase activity;GO:0046906//tetrapyrrole binding	GO:0044710//single-organism metabolic process
MSTRG.24860	6.15	6.21	4.66	9.54	7.41	7.40	85.00	88.00	66.00	135.00	105.00	108.00	--	-	-	-	-	-	-	-	-
MSTRG.24882	4.39	4.43	3.24	3.27	3.68	2.67	145.00	154.00	113.00	111.00	123.00	94.00	--	-	-	-	-	-	-	-	-
MSTRG.24886	2.25	2.67	2.39	3.92	3.27	4.13	44.00	46.00	42.00	71.00	57.00	74.00	--	PREDICTED: uncharacterized protein LOC104592691 [Nelumbo nucifera]	-	-	-	-	-	-	-
MSTRG.24891	0.00	0.00	0.00	0.89	1.18	1.86	0.00	0.00	0.00	6.00	8.00	13.00	--	-	-	-	-	-	-	-	-
MSTRG.24894	1.65	2.27	0.72	0.18	0.30	1.51	27.00	38.00	12.00	3.00	5.00	26.00	--	DUF1118 domain-containing protein [Cephalotus follicularis]	-	-	-	-	GO:0031976//plastid thylakoid;GO:0044434//chloroplast part	-	GO:0006355//regulation of transcription, DNA-templated;GO:0006739//NADP metabolic process;GO:0006779//porphyrin-containing compound biosynthetic process;GO:0006873//cellular ion homeostasis;GO:0009628//response to abiotic stimulus;GO:0009657//plastid organization;GO:0009767//photosynthetic electron transport chain;GO:0030001//metal ion transport
MSTRG.24895	5.39	5.83	5.03	0.80	0.91	1.33	46.00	51.00	44.00	7.00	8.00	12.00	--	-	-	-	-	-	-	-	-
MSTRG.24901	4.35	2.57	3.34	4.83	3.41	3.93	66.00	40.00	52.00	75.00	53.00	63.00	--	-	-	-	-	-	-	-	-
MSTRG.24910	3.15	2.89	3.11	6.78	7.57	6.68	84.00	65.00	68.00	144.00	173.00	145.00	--	-	-	-	-	-	-	-	-
MSTRG.24916	2.82	2.17	2.69	0.75	1.45	1.06	33.00	26.00	31.00	9.00	17.00	13.00	--	PREDICTED: putative F-box protein At2g02030 [Nelumbo nucifera]	-	-	-	-	-	-	-
MSTRG.24943	1.71	0.80	1.31	1.74	0.58	1.34	23.00	11.00	18.00	24.00	8.00	19.00	--	protein ALP1-like [Asparagus officinalis]	-	-	-	-	-	-	-
MSTRG.2495	4.47	2.53	4.27	0.99	0.71	1.55	120.00	84.00	135.00	18.00	23.00	43.00	--	protein ALP1-like isoform X1 [Cannabis sativa]	-	-	-	-	-	-	-
MSTRG.24953	0.00	0.83	0.21	0.00	0.00	1.81	0.00	4.00	1.00	0.00	0.00	9.00	--	-	-	-	-	-	-	-	-
MSTRG.24959	8.81	5.40	6.55	4.65	3.07	4.81	141.00	99.00	109.00	68.00	48.00	86.00	--	PREDICTED: 29 kDa ribonucleoprotein A, chloroplastic [Nelumbo nucifera]	-	-	-	-	GO:0009532//plastid stroma	GO:0097159//organic cyclic compound binding	GO:0009657//plastid organization;GO:0010467//gene expression;GO:0018130//heterocycle biosynthetic process;GO:0019438//aromatic compound biosynthetic process;GO:0019752//carboxylic acid metabolic process;GO:0034660//ncRNA metabolic process;GO:0044271//cellular nitrogen compound biosynthetic process;GO:1901362//organic cyclic compound biosynthetic process;GO:1901566//organonitrogen compound biosynt…
MSTRG.24963	0.19	1.12	0.00	0.37	0.00	0.00	1.00	6.00	0.00	2.00	0.00	0.00	--	PREDICTED: protein misato homolog 1 isoform X3 [Nelumbo nucifera]	-	-	-	-	-	-	-
MSTRG.24994	2.83	3.37	3.31	0.26	0.06	0.17	95.00	116.00	114.00	9.00	2.00	6.00	--	Transposon TX1 uncharacterized 149 kDa protein [Vitis vinifera]	-	-	-	-	-	-	-
MSTRG.25008	1.65	1.86	1.74	0.99	3.23	1.57	13.00	15.00	14.00	8.00	26.00	13.00	--	-	-	-	-	-	-	-	-
MSTRG.2501	0.00	0.00	0.00	1.31	1.20	0.85	0.00	0.00	0.00	12.00	11.00	8.00	--	RNA-directed RNA polymerase [Actinidia chinensis var. chinensis] [Actinidia chinensis]	-	-	-	-	-	-	-
MSTRG.25021	0.00	0.00	0.00	0.93	2.11	1.08	0.00	0.00	0.00	15.00	34.00	18.00	CDC48	cell division cycle protein 48 [Cinnamomum micranthum f. kanehirae]	Genetic Information Processing	Folding, sorting and degradation	ko04141//Protein processing in endoplasmic reticulum	K13525	GO:0005576//extracellular region;GO:0005840//ribosome;GO:0005911//cell-cell junction;GO:0012505//endomembrane system;GO:0015630//microtubule cytoskeleton;GO:0016020//membrane;GO:0030312//external encapsulating structure;GO:0043231//intracellular membrane-bounded organelle	GO:0005515//protein binding;GO:0016787//hydrolase activity	GO:0000904//cell morphogenesis involved in differentiation;GO:0010038//response to metal ion;GO:0044237//cellular metabolic process;GO:0044707//single-multicellular organism process;GO:0051704//multi-organism process
MSTRG.25040	0.42	0.92	1.53	0.00	0.00	0.00	4.00	9.00	15.00	0.00	0.00	0.00	CRK7	PREDICTED: G-type lectin S-receptor-like serine/threonine-protein kinase B120 [Nelumbo nucifera]	-	-	-	-	-	GO:0004713//protein tyrosine kinase activity;GO:0032550//purine ribonucleoside binding	GO:0006468//protein phosphorylation
MSTRG.25044	0.00	0.19	0.00	0.19	0.56	0.00	0.00	1.00	0.00	1.00	3.00	0.00	--	-	-	-	-	-	-	-	-
MSTRG.25048	4.07	4.15	3.51	0.71	0.81	1.02	117.50	123.00	104.00	21.00	24.00	31.00	RALFL34	PREDICTED: protein RALF-like 34 [Nelumbo nucifera]	-	-	-	-	GO:0005576//extracellular region	GO:0005488//binding;GO:0060089//molecular transducer activity	GO:0007154//cell communication;GO:0044700//single organism signaling;GO:0048646//anatomical structure formation involved in morphogenesis
MSTRG.25050	11.15	11.97	13.76	9.91	10.34	13.62	121.00	133.00	153.00	110.00	115.00	156.00	CRK30	PREDICTED: G-type lectin S-receptor-like serine/threonine-protein kinase CES101 isoform X2 [Nelumbo nucifera]	-	-	-	-	-	GO:0004672//protein kinase activity;GO:0032550//purine ribonucleoside binding	GO:0006464//cellular protein modification process;GO:0006796//phosphate-containing compound metabolic process
MSTRG.25061	0.35	0.23	0.34	0.23	0.00	0.22	3.00	2.00	3.00	2.00	0.00	2.00	--	-	-	-	-	-	-	-	-
MSTRG.25068	2.35	2.21	1.83	1.92	1.34	0.83	24.00	30.00	20.00	26.00	14.00	8.00	--	-	-	-	-	-	-	-	-
MSTRG.25071	2.64	3.40	2.86	3.28	3.67	3.96	19.00	25.00	21.00	24.00	27.00	30.00	--	-	-	-	-	-	-	-	-
MSTRG.25089	0.68	0.54	0.71	0.51	0.74	1.29	26.00	21.00	28.00	20.00	29.00	52.00	--	TNP2, partial [Antirrhinum majus]	-	-	-	-	-	-	-
MSTRG.25091	5.83	6.72	6.72	11.06	5.47	9.18	50.00	59.00	59.00	97.00	48.00	83.00	ANR	PREDICTED: anthocyanidin reductase [Nelumbo nucifera]	Metabolism;Metabolism;Metabolism	Global and overview maps;Global and overview maps;Biosynthesis of other secondary metabolites	ko01100//Metabolic pathways;ko01110//Biosynthesis of secondary metabolites;ko00941//Flavonoid biosynthesis	K08695;K08695;K08695	GO:0031312//extrinsic component of organelle membrane	GO:0016616//oxidoreductase activity, acting on the CH-OH group of donors, NAD or NADP as acceptor;GO:0016628//oxidoreductase activity, acting on the CH-CH group of donors, NAD or NADP as acceptor;GO:0048037//cofactor binding	GO:0008202//steroid metabolic process;GO:0009411//response to UV;GO:0009813//flavonoid biosynthetic process;GO:0009890//negative regulation of biosynthetic process;GO:0034285//response to disaccharide
MSTRG.25110	2.75	2.24	1.92	1.09	1.60	0.68	42.00	35.00	30.00	17.00	25.00	11.00	--	PREDICTED: probable disease resistance protein At1g12280 [Theobroma cacao]	-	-	-	-	-	-	-
MSTRG.25111	6.10	6.39	5.38	5.74	6.17	6.96	136.00	146.00	123.00	131.00	141.00	164.00	ATG1A	serine/threonine-protein kinase ATG1a isoform X2 [Prunus avium]	Cellular Processes	Transport and catabolism	ko04136//Autophagy - other eukaryotes	K08269	-	-	-
MSTRG.25128	7.92	6.53	7.39	3.89	4.25	5.37	345.00	291.00	321.00	163.00	180.00	230.00	B''DELTA	Bromodomain-containing protein [Actinidia chinensis var. chinensis] [Actinidia chinensis]	-	-	-	-	-	-	-
MSTRG.25129	0.00	0.00	0.00	3.55	2.56	2.55	0.00	0.00	0.00	50.00	36.00	37.00	--	probable serine/threonine-protein kinase kinX [Camellia sinensis]	-	-	-	-	-	-	-
MSTRG.25132	2.04	1.98	2.08	2.52	2.69	3.28	206.00	205.00	215.00	260.00	278.00	350.00	pol	transposable element gene [Prunus dulcis]	-	-	-	-	-	-	-
MSTRG.25137	0.29	1.39	0.67	0.56	0.39	0.49	5.00	25.00	12.00	10.00	7.00	9.00	--	-	-	-	-	-	-	-	-
MSTRG.2516	1.35	1.47	1.53	0.37	0.26	0.61	25.00	28.00	29.00	7.00	5.00	12.00	--	-	-	-	-	-	-	-	-
MSTRG.25167	0.37	0.00	0.00	0.00	0.00	1.41	2.00	0.00	0.00	0.00	0.00	8.00	--	-	-	-	-	-	-	-	-
MSTRG.25190	0.91	0.99	1.45	0.21	0.42	0.20	17.00	19.00	28.00	4.00	8.00	4.00	PANC	PREDICTED: pantoate--beta-alanine ligase [Nelumbo nucifera]	Metabolism;Metabolism;Metabolism;Metabolism	Global and overview maps;Global and overview maps;Metabolism of other amino acids;Metabolism of cofactors and vitamins	ko01100//Metabolic pathways;ko01110//Biosynthesis of secondary metabolites;ko00410//beta-Alanine metabolism;ko00770//Pantothenate and CoA biosynthesis	K01918;K01918;K01918;K01918	GO:0044444//cytoplasmic part	GO:0016881//acid-amino acid ligase activity;GO:0046983//protein dimerization activity	GO:0003006//developmental process involved in reproduction;GO:0009108//coenzyme biosynthetic process
MSTRG.25197	0.90	1.21	1.97	1.92	2.36	2.18	16.00	22.00	36.00	35.00	43.00	41.00	--	Myb-like protein [Actinidia chinensis var. chinensis] [Actinidia chinensis]	-	-	-	-	-	-	-
MSTRG.25228	7.38	4.19	5.21	3.33	3.65	3.02	134.00	78.00	97.00	62.00	68.00	58.00	--	PREDICTED: ninja-family protein AFP3-like [Nelumbo nucifera]	-	-	-	-	-	-	-
MSTRG.25233	0.28	0.00	0.00	1.22	1.22	1.05	2.00	0.00	0.00	9.00	9.00	8.00	VIT_05s0020g01830	PREDICTED: CASP-like protein 1D1 [Nelumbo nucifera]	-	-	-	-	GO:0031224//intrinsic component of membrane	-	-
MSTRG.25236	3.79	3.12	3.53	1.73	2.71	1.91	45.00	38.00	43.00	21.00	33.00	24.00	--	Alkyl hydroperoxide reductase subunit C [Gossypium australe]	-	-	-	-	-	-	GO:0001101//response to acid chemical;GO:0006950//response to stress;GO:0009694//jasmonic acid metabolic process;GO:0009755//hormone-mediated signaling pathway;GO:0010243//response to organonitrogen compound;GO:0051707//response to other organism
MSTRG.25239	1.15	1.32	1.32	64.22	72.21	63.88	17.00	20.00	20.00	971.00	1093.00	996.00	--	self-incompatibility protein S1-like [Quercus lobata]	-	-	-	-	-	-	-
MSTRG.25241	3.09	3.73	3.61	2.53	1.93	1.40	25.00	31.00	30.00	21.00	16.00	12.00	SMT1	PREDICTED: cycloartenol-C-24-methyltransferase [Nelumbo nucifera]	Metabolism;Metabolism;Metabolism	Global and overview maps;Global and overview maps;Lipid metabolism	ko01100//Metabolic pathways;ko01110//Biosynthesis of secondary metabolites;ko00100//Steroid biosynthesis	K00559;K00559;K00559	-	-	-
MSTRG.25242	6.14	4.31	4.84	2.84	2.42	1.43	57.00	41.00	46.00	27.00	23.00	14.00	Smt1-1	PREDICTED: cycloartenol-C-24-methyltransferase [Fragaria vesca subsp. vesca] [Fragaria vesca]	Metabolism;Metabolism;Metabolism	Global and overview maps;Global and overview maps;Lipid metabolism	ko01100//Metabolic pathways;ko01110//Biosynthesis of secondary metabolites;ko00100//Steroid biosynthesis	K00559;K00559;K00559	-	-	-
MSTRG.2525	0.36	0.00	0.12	0.71	0.83	1.96	3.00	0.00	1.00	6.00	7.00	17.00	--	-	-	-	-	-	-	-	-
MSTRG.25257	0.45	0.00	0.15	1.32	0.00	0.00	3.00	0.00	1.00	9.00	0.00	0.00	--	Sterile alpha motif domain-containing protein [Cinnamomum micranthum f. kanehirae]	-	-	-	-	-	-	-
MSTRG.25282	1.12	1.00	1.91	0.64	0.91	0.97	12.00	11.00	21.00	7.00	10.00	11.00	--	-	-	-	-	-	-	-	-
MSTRG.25291	0.00	0.08	0.00	4.24	5.20	3.49	0.00	1.00	0.00	53.00	65.00	45.00	RPL27AC	60S ribosomal protein [Arachis hypogaea]	-	-	-	-	-	-	-
MSTRG.25308	0.00	0.00	0.00	0.00	1.46	0.00	0.00	0.00	0.00	0.00	5.00	0.00	--	-	-	-	-	-	-	-	-
MSTRG.25330	0.00	0.00	0.00	2.99	3.17	2.38	0.00	0.00	0.00	67.00	69.00	40.00	--	PREDICTED: protein FAR1-RELATED SEQUENCE 5-like isoform X3 [Nelumbo nucifera]	-	-	-	-	-	-	-
MSTRG.25341	7.87	7.21	8.18	8.15	6.61	6.24	197.19	185.00	210.00	209.00	169.57	165.00	--	PREDICTED: transcription factor UNE12-like isoform X3 [Nelumbo nucifera]	-	-	-	-	-	-	-
MSTRG.25365	64.16	63.87	63.94	53.84	56.07	60.56	1752.95	1787.92	1790.71	1505.89	1569.93	1746.80	--	small EDRK-rich factor 2-like [Asparagus officinalis]	-	-	-	-	-	-	-
MSTRG.25367	1.61	2.46	2.00	1.83	1.93	2.29	30.05	47.08	38.29	35.11	37.07	45.20	--	-	-	-	-	-	-	-	-
MSTRG.25384	2.34	0.96	1.68	0.12	0.00	0.47	19.00	8.00	14.00	1.00	0.00	4.00	--	-	-	-	-	-	-	-	-
MSTRG.25387	1.45	1.23	1.70	0.66	0.47	0.64	15.00	13.00	18.00	7.00	5.00	7.00	--	PREDICTED: LOC107464688 isoform [Prunus dulcis]	-	-	-	-	-	-	GO:0000302//response to reactive oxygen species;GO:0009642//response to light intensity;GO:0044267//cellular protein metabolic process
MSTRG.25393	1.16	0.67	0.92	0.84	0.46	0.65	27.00	16.00	22.00	20.00	11.00	16.00	--	PREDICTED: uncharacterized protein LOC104603201 [Nelumbo nucifera]	-	-	-	-	-	-	-
MSTRG.25408	0.00	0.56	2.80	0.00	0.84	1.09	0.00	2.00	10.00	0.00	3.00	4.00	ABCB21	ABC transporter B family member 11 [Vitis vinifera]	Environmental Information Processing	Membrane transport	ko02010//ABC transporters	K05658	GO:0031224//intrinsic component of membrane	GO:0015114//phosphate ion transmembrane transporter activity;GO:0032550//purine ribonucleoside binding;GO:0042626//ATPase activity, coupled to transmembrane movement of substances	GO:0006817//phosphate ion transport;GO:0015893//drug transport;GO:0044763//single-organism cellular process
MSTRG.25413	0.29	0.00	0.28	0.00	0.00	0.28	1.00	0.00	1.00	0.00	0.00	1.00	ABCB11	ABC transmembrane transporter, partial [Sesuvium portulacastrum]	Environmental Information Processing	Membrane transport	ko02010//ABC transporters	K05658	GO:0031224//intrinsic component of membrane	GO:0005368//taurine transmembrane transporter activity;GO:0015114//phosphate ion transmembrane transporter activity;GO:0032550//purine ribonucleoside binding;GO:0042626//ATPase activity, coupled to transmembrane movement of substances	GO:0006817//phosphate ion transport;GO:0015893//drug transport;GO:0042886//amide transport;GO:0044763//single-organism cellular process
MSTRG.25427	0.00	0.00	0.00	0.00	2.90	0.00	0.00	0.00	0.00	0.00	9.00	0.00	--	-	-	-	-	-	-	-	-
MSTRG.25429	2.76	1.47	1.22	0.37	0.24	0.00	22.00	12.00	10.00	3.00	2.00	0.00	MA4_106O17.52	PREDICTED: CASP-like protein 1D1 [Nelumbo nucifera]	-	-	-	-	GO:0016020//membrane	-	-
MSTRG.25434	4.02	3.92	3.69	6.13	5.98	5.83	168.00	168.00	158.00	262.00	256.00	257.00	APX1	PREDICTED: L-ascorbate peroxidase 2, cytosolic [Nelumbo nucifera]	Metabolism;Metabolism;Metabolism	Global and overview maps;Metabolism of other amino acids;Carbohydrate metabolism	ko01100//Metabolic pathways;ko00480//Glutathione metabolism;ko00053//Ascorbate and aldarate metabolism	K00434;K00434;K00434	GO:0005911//cell-cell junction;GO:0009532//plastid stroma;GO:0016020//membrane;GO:0030312//external encapsulating structure	GO:0004601//peroxidase activity;GO:0043169//cation binding;GO:0046906//tetrapyrrole binding	GO:0000302//response to reactive oxygen species;GO:0003006//developmental process involved in reproduction;GO:0006006//glucose metabolic process;GO:0006090//pyruvate metabolic process;GO:0006498//N-terminal protein lipidation;GO:0006575//cellular modified amino acid metabolic process;GO:0006595//polyamine metabolic process;GO:0006725//cellular aromatic compound metabolic process;GO:0006970//respo…
MSTRG.25455	0.09	1.13	0.82	4.37	3.58	3.37	2.00	21.00	15.00	83.00	75.00	71.00	--	-	-	-	-	-	-	-	-
MSTRG.25457	3.48	2.78	2.90	3.28	2.66	2.94	55.00	45.00	47.00	53.00	43.00	49.00	pno1	PREDICTED: RNA-binding protein pno1-like [Nelumbo nucifera]	-	-	-	-	-	GO:0003676//nucleic acid binding	GO:0016072//rRNA metabolic process
MSTRG.2550	1.55	1.76	3.52	0.25	3.02	2.44	6.00	7.00	14.00	1.00	12.00	10.00	--	-	-	-	-	-	-	-	-
MSTRG.25530	1.03	0.29	0.00	0.00	0.00	0.00	7.00	2.00	0.00	0.00	0.00	0.00	HPGT3	Hydroxyproline O-galactosyltransferase [Actinidia chinensis var. chinensis] [Actinidia chinensis]	-	-	-	-	GO:0031224//intrinsic component of membrane;GO:0043231//intracellular membrane-bounded organelle	GO:0035250//UDP-galactosyltransferase activity	GO:0006464//cellular protein modification process
MSTRG.25542	1.34	1.10	2.59	0.55	0.35	0.34	34.45	29.14	68.27	14.52	9.28	9.20	--	PREDICTED: F-box/kelch-repeat protein At1g57790-like [Nelumbo nucifera]	-	-	-	-	-	-	-
MSTRG.25543	3.75	3.93	3.98	1.85	0.90	3.07	125.00	145.00	140.00	56.00	26.00	74.00	--	LINE-1 retrotransposable element ORF2 protein [Vitis vinifera]	-	-	-	-	-	-	-
MSTRG.25544	4.61	4.98	5.24	2.56	2.88	3.19	310.55	343.86	361.73	176.48	198.72	226.80	pol	transposon Tf2-1 polyprotein, partial [Trifolium pratense]	-	-	-	-	-	-	-
MSTRG.2555	238.74	222.46	261.15	509.79	545.07	563.56	1592.00	1520.00	1785.00	3480.00	3725.00	3967.00	--	Succinate dehydrogenase [Actinidia chinensis var. chinensis] [Actinidia chinensis]	-	-	-	-	-	-	-
MSTRG.25554	0.17	0.04	0.34	383.20	373.15	352.98	4.00	1.00	8.00	9066.70	8838.82	8612.06	At3g15720	PREDICTED: polygalacturonase-like [Nelumbo nucifera]	Metabolism;Metabolism	Global and overview maps;Carbohydrate metabolism	ko01100//Metabolic pathways;ko00040//Pentose and glucuronate interconversions	K01184;K01184	GO:0005618//cell wall;GO:0031225//anchored component of membrane	GO:0004553//hydrolase activity, hydrolyzing O-glycosyl compounds	GO:0008152//metabolic process
MSTRG.25567	0.32	0.31	0.27	2.09	2.60	2.32	7.00	7.00	6.00	47.00	58.00	54.00	--	Non-heme dioxygenase N-terminal domain [Macleaya cordata]	-	-	-	-	-	-	-
MSTRG.25574	0.67	1.63	0.54	0.33	0.65	0.74	6.00	15.00	5.00	3.00	6.00	7.00	--	-	-	-	-	-	-	-	-
MSTRG.25576	4.75	3.89	5.25	3.96	3.61	4.90	68.00	57.00	77.00	58.00	53.00	74.00	--	-	-	-	-	-	-	-	-
MSTRG.25579	5.79	5.42	4.91	1.36	2.77	2.52	100.00	96.00	87.00	24.00	49.00	46.00	--	uncharacterized protein LOC115950205 [Quercus lobata]	-	-	-	-	-	-	-
MSTRG.25581	0.00	0.11	0.00	3.95	3.84	2.23	0.00	4.00	0.00	146.00	142.00	85.00	--	Beta-porphyranase [Actinidia chinensis var. chinensis] [Actinidia chinensis]	-	-	-	-	-	-	-
MSTRG.25607	13.30	12.98	14.63	9.98	8.76	8.81	203.00	203.00	229.00	156.00	137.00	142.00	--	PREDICTED: protein FAR1-RELATED SEQUENCE 5-like isoform X1 [Nelumbo nucifera]	-	-	-	-	-	-	-
MSTRG.25608	4.05	3.95	4.59	2.49	3.12	2.91	62.00	62.00	72.00	39.00	49.00	47.00	--	-	-	-	-	-	-	-	-
MSTRG.25610	8.36	9.88	8.16	6.07	6.66	5.16	109.00	132.00	109.00	81.00	89.00	71.00	PAP1	PREDICTED: probable inactive purple acid phosphatase 1 [Nelumbo nucifera]	-	-	-	-	-	GO:0004721//phosphoprotein phosphatase activity;GO:0043169//cation binding	GO:0006568//tryptophan metabolic process;GO:0006796//phosphate-containing compound metabolic process;GO:0009683//indoleacetic acid metabolic process;GO:0009814//defense response, incompatible interaction
MSTRG.25633	204.49	207.45	259.45	193.46	169.64	169.43	1268.00	1318.00	1649.00	1228.00	1078.00	1109.00	--	-	-	-	-	-	-	-	-
MSTRG.25634	0.00	0.26	1.56	0.13	0.00	0.00	0.00	2.00	12.00	1.00	0.00	0.00	--	Bifunctional inhibitor/lipid-transfer protein/seed storage 2S albumin superfamily protein [Prunus dulcis]	-	-	-	-	GO:0005911//cell-cell junction;GO:0043231//intracellular membrane-bounded organelle	GO:0005515//protein binding;GO:0008289//lipid binding;GO:0046914//transition metal ion binding	GO:0009863//salicylic acid mediated signaling pathway
MSTRG.25635	119.08	114.81	100.76	3.76	5.73	1.83	1236.00	1221.00	1072.00	40.00	61.00	20.00	--	Bifunctional inhibitor/plant lipid transfer protein/seed storage helical domain containing protein [Trema orientale]	-	-	-	-	GO:0005911//cell-cell junction;GO:0043231//intracellular membrane-bounded organelle	GO:0005515//protein binding;GO:0008289//lipid binding;GO:0046914//transition metal ion binding	GO:0009863//salicylic acid mediated signaling pathway
MSTRG.25637	46.37	47.11	47.17	17.76	16.21	17.30	561.00	584.00	585.00	220.00	201.00	221.00	DIR1	Bifunctional inhibitor/plant lipid transfer protein/seed storage helical domain containing protein [Trema orientale]	-	-	-	-	GO:0005911//cell-cell junction;GO:0043231//intracellular membrane-bounded organelle	GO:0005515//protein binding;GO:0008289//lipid binding;GO:0046914//transition metal ion binding	GO:0009863//salicylic acid mediated signaling pathway
MSTRG.25650	0.41	1.19	1.89	0.20	0.40	1.06	4.00	12.00	19.00	2.00	4.00	11.00	--	PREDICTED: protein IQ-DOMAIN 14-like [Nelumbo nucifera]	-	-	-	-	-	-	-
MSTRG.25659	18.95	18.39	21.77	23.38	21.77	17.65	175.00	174.00	206.00	221.00	206.00	172.00	SPPL3	signal peptide peptidase-like 2 isoform X2 [Papaver somniferum]	-	-	-	-	GO:0031090//organelle membrane;GO:0031224//intrinsic component of membrane;GO:0043231//intracellular membrane-bounded organelle	GO:0016787//hydrolase activity	GO:0019538//protein metabolic process
MSTRG.25668	0.56	1.09	0.76	2.28	1.52	1.26	5.00	10.00	7.00	21.00	14.00	12.00	--	reverse transcriptase [Gossypium australe]	-	-	-	-	-	-	-
MSTRG.25686	2.04	2.89	2.46	0.33	0.00	0.28	55.00	80.00	68.00	9.00	0.00	8.00	--	-	-	-	-	-	-	-	-
MSTRG.25693	2.31	1.70	2.15	0.74	0.85	0.61	61.00	46.00	58.00	20.00	23.00	17.00	At5g52970	PREDICTED: thylakoid lumenal 15.0 kDa protein 2, chloroplastic-like isoform X2 [Nelumbo nucifera]	-	-	-	-	GO:0031978//plastid thylakoid lumen	-	GO:0003006//developmental process involved in reproduction;GO:0006090//pyruvate metabolic process;GO:0006779//porphyrin-containing compound biosynthetic process;GO:0009668//plastid membrane organization;GO:0016072//rRNA metabolic process
MSTRG.25736	0.00	0.00	0.17	0.00	0.67	0.00	0.00	0.00	1.00	0.00	4.00	0.00	--	-	-	-	-	-	-	-	-
MSTRG.25748	15.43	16.48	16.30	10.09	11.68	10.76	254.00	278.00	275.00	170.00	197.00	187.00	--	U3 small nucleolar RNA-associated protein 25-like protein [Cinnamomum micranthum f. kanehirae]	-	-	-	-	-	-	-
MSTRG.25772	8.89	8.22	10.19	12.78	11.50	11.71	172.00	163.00	202.00	253.00	228.00	239.00	--	-	-	-	-	-	-	-	-
MSTRG.25773	0.10	0.10	0.10	0.10	0.86	0.46	1.00	1.00	1.00	1.00	9.00	5.00	At5g39110	germin-like protein subfamily 1 member 13 [Durio zibethinus]	-	-	-	-	-	GO:0046914//transition metal ion binding	-
MSTRG.25777	2.25	1.00	3.49	1.40	0.80	1.26	22.00	10.00	35.00	14.00	8.00	13.00	--	-	-	-	-	-	-	-	-
MSTRG.25781	1.67	0.91	1.87	4.35	5.25	3.34	27.00	15.00	31.00	72.00	87.00	57.00	--	Developmentally-regulated G-protein 2 [Dichanthelium oligosanthes]	-	-	-	-	-	-	-
MSTRG.25797	0.00	0.00	0.00	0.44	1.54	0.00	0.00	0.00	0.00	2.00	7.00	0.00	--	-	-	-	-	-	-	-	-
MSTRG.258	11.30	9.53	8.87	0.44	0.11	0.11	199.00	172.00	160.00	8.00	2.00	2.00	--	PREDICTED: probable RNA-dependent RNA polymerase 3 isoform X1 [Nelumbo nucifera]	-	-	-	-	-	-	-
MSTRG.25800	0.00	0.00	0.00	0.49	1.23	0.66	0.00	0.00	0.00	8.00	20.00	11.00	--	Integrase, catalytic core [Cinnamomum micranthum f. kanehirae]	-	-	-	-	-	-	-
MSTRG.25809	6.69	7.41	6.29	1.06	2.04	2.64	221.00	251.00	213.00	36.00	69.00	92.00	--	-	-	-	-	-	-	-	-
MSTRG.25825	0.80	0.47	0.16	1.72	1.41	0.61	10.00	6.00	2.00	22.00	18.00	8.00	--	protein ALP1-like [Pistacia vera]	-	-	-	-	-	-	-
MSTRG.25827	0.60	1.24	1.10	2.16	2.63	2.13	16.00	34.00	30.00	59.00	72.00	60.00	--	hypothetical protein GH714_017422 [Hevea brasiliensis]	-	-	-	-	-	-	-
MSTRG.25836	0.00	0.00	0.00	0.00	0.00	1.16	0.00	0.00	0.00	0.00	0.00	4.00	--	-	-	-	-	-	-	-	-
MSTRG.25841	3.67	3.16	7.16	19.19	15.17	19.23	17.00	15.00	34.00	91.00	72.00	94.00	--	Protein anachronism like [Actinidia chinensis var. chinensis] [Actinidia chinensis]	-	-	-	-	-	-	-
MSTRG.25863	1.04	1.05	1.22	1.80	2.85	1.74	10.00	10.00	12.00	16.00	26.00	17.00	--	-	-	-	-	-	-	-	-
MSTRG.25866	0.46	0.90	1.13	0.00	0.00	1.10	2.00	4.00	5.00	0.00	0.00	5.00	--	-	-	-	-	-	-	-	-
MSTRG.25874	1.67	3.45	2.96	0.54	2.02	0.67	33.00	70.00	60.00	11.00	41.00	14.00	--	-	-	-	-	-	-	-	-
MSTRG.25881	0.44	1.27	0.75	2.91	2.73	1.38	8.00	19.00	14.00	46.00	38.00	25.00	--	ankyrin repeat-containing protein At5g02620-like [Ipomoea triloba]	-	-	-	-	-	-	-
MSTRG.25882	0.00	0.92	1.22	0.00	0.92	0.89	0.00	3.00	4.00	0.00	3.00	3.00	TPC1	two pore calcium channel protein 1 [Carica papaya]	-	-	-	-	-	-	-
MSTRG.25889	1.86	1.78	2.32	1.56	1.78	2.32	50.00	49.00	64.00	43.00	49.00	66.00	--	Os05g0272200 [Oryza sativa Japonica Group]	-	-	-	-	-	-	-
MSTRG.25900	0.00	0.00	0.00	1.19	0.00	1.39	0.00	0.00	0.00	10.00	0.00	12.00	--	-	-	-	-	-	-	-	-
MSTRG.25914	0.16	0.00	0.15	0.62	0.00	0.90	1.00	0.00	1.00	4.00	0.00	6.00	--	-	-	-	-	-	-	-	-
MSTRG.25915	2.36	2.18	1.41	1.01	0.17	0.47	44.60	42.10	27.19	19.43	3.37	9.31	--	-	-	-	-	-	-	-	-
MSTRG.25916	4.46	3.15	3.52	1.57	1.20	1.23	343.40	248.90	277.81	123.57	94.63	99.69	RE1	Retrovirus-related Pol polyprotein from transposon TNT 1-94 [Cajanus cajan]	-	-	-	-	-	-	-
MSTRG.25925	0.00	0.00	0.00	0.96	0.94	2.04	0.00	0.00	0.00	42.00	41.00	92.00	--	PREDICTED: hydroxyproline O-galactosyltransferase HPGT1 [Nelumbo nucifera]	-	-	-	-	GO:0016020//membrane;GO:0043231//intracellular membrane-bounded organelle;GO:0044446//intracellular organelle part	GO:0016757//transferase activity, transferring glycosyl groups	GO:0005975//carbohydrate metabolic process;GO:0044260//cellular macromolecule metabolic process
MSTRG.25928	0.00	0.00	0.00	0.00	0.00	2.10	0.00	0.00	0.00	0.00	0.00	8.00	--	PREDICTED: CBS domain-containing protein CBSCBSPB3-like isoform X1 [Nelumbo nucifera]	-	-	-	-	-	-	-
MSTRG.25934	1.88	3.17	2.67	2.52	1.48	2.92	39.98	68.89	58.22	54.82	32.32	65.43	--	PREDICTED: allantoinase [Nelumbo nucifera]	-	-	-	-	-	-	-
MSTRG.25935	1.41	1.38	3.48	4.61	4.23	2.44	20.02	20.11	50.78	67.18	61.68	36.57	--	-	-	-	-	-	-	-	-
MSTRG.25948	3.57	2.38	3.85	0.81	1.70	1.13	61.49	41.98	67.94	14.25	30.00	20.60	EMB2752	Prenylated rab acceptor PRA1 [Corchorus capsularis]	-	-	-	-	GO:0031224//intrinsic component of membrane;GO:0043231//intracellular membrane-bounded organelle	-	GO:0003006//developmental process involved in reproduction
MSTRG.25949	0.33	0.06	0.24	2.37	2.50	4.54	5.51	1.02	4.06	40.75	43.00	80.40	EMB2752	embryo defective 2752 protein, partial [Trifolium pratense]	-	-	-	-	GO:0031224//intrinsic component of membrane;GO:0043231//intracellular membrane-bounded organelle	-	GO:0003006//developmental process involved in reproduction
MSTRG.25959	16.77	15.64	18.05	10.66	12.20	9.59	338.00	323.00	373.00	220.00	252.00	204.00	RTE1	PREDICTED: protein REVERSION-TO-ETHYLENE SENSITIVITY1-like [Nelumbo nucifera]	Environmental Information Processing	Signal transduction	ko04016//MAPK signaling pathway - plant	K20726	GO:0031090//organelle membrane;GO:0031224//intrinsic component of membrane;GO:0043231//intracellular membrane-bounded organelle	-	GO:0010104//regulation of ethylene-activated signaling pathway;GO:0046474//glycerophospholipid biosynthetic process
MSTRG.25997	1.60	0.10	0.49	0.00	0.00	0.19	16.00	1.00	5.00	0.00	0.00	2.00	--	-	-	-	-	-	-	-	-
MSTRG.26032	3.44	2.10	2.80	3.92	6.58	5.16	24.00	15.00	20.00	28.00	47.00	38.00	--	-	-	-	-	-	-	-	-
MSTRG.26076	10.53	12.43	14.73	15.20	15.48	14.81	138.00	167.00	198.00	204.00	208.00	205.00	At2g03690	PREDICTED: ubiquinone biosynthesis protein COQ4 homolog, mitochondrial-like [Nelumbo nucifera]	-	-	-	-	GO:0016020//membrane;GO:0043231//intracellular membrane-bounded organelle	-	-
MSTRG.26080	4.09	4.85	3.58	4.54	5.15	4.84	117.00	142.00	105.00	133.00	151.00	146.00	--	-	-	-	-	-	-	-	-
MSTRG.26095	4.81	6.72	6.02	2.48	2.22	1.54	74.00	106.00	95.00	39.00	35.00	25.00	--	-	-	-	-	-	-	-	-
MSTRG.26132	5.08	7.19	6.20	10.31	12.09	10.96	80.00	116.00	100.00	166.00	195.00	182.00	--	Integrin beta-like protein [Actinidia chinensis var. chinensis] [Actinidia chinensis]	-	-	-	-	-	-	-
MSTRG.26142	0.57	1.76	1.12	0.48	0.48	1.48	7.00	22.00	14.00	6.00	6.00	19.00	--	PREDICTED: galactan beta-1 [Prunus dulcis]	-	-	-	-	-	-	GO:0009408//response to heat
MSTRG.26150	10.86	11.71	10.50	7.37	8.58	6.86	250.25	276.49	248.15	173.87	202.74	166.84	OTU5	PREDICTED: OTU domain-containing protein 6B [Nelumbo nucifera]	-	-	-	-	-	GO:0016787//hydrolase activity	GO:0006886//intracellular protein transport;GO:0019538//protein metabolic process
MSTRG.26152	0.24	0.00	0.69	0.00	0.00	0.00	1.00	0.00	3.00	0.00	0.00	0.00	--	-	-	-	-	-	-	-	-
MSTRG.26167	0.53	0.41	0.72	0.21	0.21	1.30	5.00	4.00	7.00	2.00	2.00	13.00	UGT74E2	PREDICTED: UDP-glycosyltransferase 74F2-like [Nelumbo nucifera]	-	-	-	-	-	GO:0035251//UDP-glucosyltransferase activity	-
MSTRG.26188	0.66	0.18	0.64	0.64	1.93	1.25	7.00	2.00	7.00	7.00	21.00	14.00	--	protein WUSCHEL-like [Hibiscus syriacus]	-	-	-	-	-	-	-
MSTRG.26189	0.00	0.00	0.00	1.17	2.24	1.14	0.00	0.00	0.00	23.00	44.00	23.00	--	-	-	-	-	-	-	-	-
MSTRG.26194	1.07	1.12	3.09	1.23	1.87	2.27	15.00	12.00	35.00	17.00	19.00	23.00	MKK2	mitogen-activated protein kinase kinase 2-like [Quercus suber]	Environmental Information Processing	Signal transduction	ko04016//MAPK signaling pathway - plant	K20603	GO:0016020//membrane;GO:0043232//intracellular non-membrane-bounded organelle	GO:0004712//protein serine/threonine/tyrosine kinase activity;GO:0008092//cytoskeletal protein binding;GO:0016798//hydrolase activity, acting on glycosyl bonds;GO:0032550//purine ribonucleoside binding	GO:0003002//regionalization;GO:0003006//developmental process involved in reproduction;GO:0006090//pyruvate metabolic process;GO:0006417//regulation of translation;GO:0006605//protein targeting;GO:0006970//response to osmotic stress;GO:0006996//organelle organization;GO:0009409//response to cold;GO:0009617//response to bacterium;GO:0009620//response to fungus;GO:0009696//salicylic acid metabolic …
MSTRG.26199	1.30	1.65	2.53	0.63	0.00	0.00	10.00	13.00	20.00	5.00	0.00	0.00	CDC20-1	cell division cycle 20.2, cofactor of APC complex-like isoform X1 [Coffea arabica]	Genetic Information Processing	Folding, sorting and degradation	ko04120//Ubiquitin mediated proteolysis	K03363	GO:0043231//intracellular membrane-bounded organelle;GO:0043234//protein complex	GO:0019899//enzyme binding	GO:0000280//nuclear division;GO:0032446//protein modification by small protein conjugation;GO:0044763//single-organism cellular process;GO:0050794//regulation of cellular process
MSTRG.26211	0.29	0.70	0.28	1.82	1.91	1.50	6.00	15.00	6.00	39.00	41.00	33.00	MCM6	PREDICTED: DNA replication licensing factor MCM6 [Nelumbo nucifera]	Genetic Information Processing	Replication and repair	ko03030//DNA replication	K02542	GO:0043231//intracellular membrane-bounded organelle;GO:0043234//protein complex	GO:0003676//nucleic acid binding;GO:0004386//helicase activity;GO:0032550//purine ribonucleoside binding	GO:0006259//DNA metabolic process;GO:0032508//DNA duplex unwinding
MSTRG.26213	1.18	0.19	0.19	0.58	0.77	1.12	6.00	1.00	1.00	3.00	4.00	6.00	--	-	-	-	-	-	-	-	-
MSTRG.26218	2.07	1.69	5.12	2.95	1.69	3.75	9.60	8.00	24.31	13.98	8.00	18.33	--	PREDICTED: two-component response regulator ARR2-like isoform X2 [Nelumbo nucifera]	-	-	-	-	-	-	-
MSTRG.26289	2.67	2.71	3.90	0.23	0.00	0.05	46.00	48.00	69.00	4.00	0.00	1.00	--	Retrovirus-related Pol polyprotein from transposon RE1 [Vitis vinifera]	-	-	-	-	-	-	-
MSTRG.26295	1.26	1.23	0.80	1.84	1.78	1.67	20.00	20.00	13.00	30.00	29.00	28.00	--	-	-	-	-	-	-	-	-
MSTRG.2630	0.46	0.07	0.30	0.38	0.67	0.80	6.00	1.00	4.00	5.00	9.00	11.00	--	-	-	-	-	-	-	-	-
MSTRG.26303	4.63	5.88	6.88	6.82	4.45	5.43	63.00	82.00	96.00	95.00	62.00	78.00	SKI2	PREDICTED: DExH-box ATP-dependent RNA helicase DExH11 [Nelumbo nucifera]	Genetic Information Processing	Folding, sorting and degradation	ko03018//RNA degradation	K12599	-	GO:0017111//nucleoside-triphosphatase activity	GO:0007059//chromosome segregation;GO:0008152//metabolic process
MSTRG.26305	0.25	1.29	0.12	0.00	0.00	0.00	4.00	21.00	2.00	0.00	0.00	0.00	--	PREDICTED: uncharacterized abhydrolase domain-containing protein DDB_G0269086-like [Nelumbo nucifera]	-	-	-	-	-	-	-
MSTRG.26314	0.14	1.40	0.42	0.00	0.14	0.00	1.00	10.00	3.00	0.00	1.00	0.00	At5g23290	PREDICTED: probable prefoldin subunit 5 [Nelumbo nucifera]	-	-	-	-	GO:0043234//protein complex;GO:0044444//cytoplasmic part	GO:0005515//protein binding	GO:0044267//cellular protein metabolic process
MSTRG.26321	56.88	59.63	56.71	60.34	64.05	64.26	557.00	598.00	569.00	604.00	643.00	664.00	--	cytochrome oxidase assembly protein [Trema orientale]	-	-	-	-	GO:0031224//intrinsic component of membrane	-	-
MSTRG.26343	0.00	0.00	0.00	1.59	1.59	0.00	0.00	0.00	0.00	8.00	8.00	0.00	--	-	-	-	-	-	-	-	-
MSTRG.26345	175.06	170.89	182.12	0.22	0.00	0.00	1470.00	1473.00	1569.00	2.00	0.00	0.00	--	Non-specific lipid-transfer protein [Actinidia chinensis var. chinensis] [Actinidia chinensis]	-	-	-	-	-	-	GO:0000302//response to reactive oxygen species;GO:0001101//response to acid chemical;GO:0009725//response to hormone
MSTRG.26355	1.01	1.10	1.21	0.55	0.99	1.60	9.00	10.00	11.00	5.00	9.00	15.00	--	PREDICTED: kinesin-like protein KIN-7E [Nelumbo nucifera]	-	-	-	-	-	-	-
MSTRG.26374	0.00	0.00	0.00	1.46	2.84	1.20	0.00	0.00	0.00	20.00	39.00	17.00	--	zinc finger protein [Macleaya cordata]	-	-	-	-	-	-	-
MSTRG.26388	1.63	0.92	1.34	0.67	0.08	0.65	19.00	11.00	16.00	8.00	1.00	8.00	--	-	-	-	-	-	-	-	-
MSTRG.26395	0.59	0.57	1.21	0.21	0.29	0.00	8.00	8.00	17.00	3.00	4.00	0.00	--	PREDICTED: uncharacterized protein LOC104613074 [Nelumbo nucifera]	-	-	-	-	-	-	-
MSTRG.26405	1.39	1.99	2.79	0.20	0.48	0.27	34.00	50.00	70.00	5.00	12.00	7.00	--	-	-	-	-	-	-	-	-
MSTRG.26407	0.84	0.71	1.35	0.94	2.25	1.24	22.00	19.00	36.00	25.00	60.10	34.00	VPS39	PREDICTED: vam6/Vps39-like protein [Nelumbo nucifera]	-	-	-	-	-	-	GO:0006810//transport
MSTRG.26408	1.26	2.36	2.21	1.17	2.36	1.56	57.00	80.00	74.00	52.00	49.00	95.00	CYCD3-1	Transposon Ty3-I Gag-Pol polyprotein [Vitis vinifera]	-	-	-	-	-	GO:0016740//transferase activity	-
MSTRG.2641	0.40	0.00	0.00	1.94	0.00	0.38	2.00	0.00	0.00	10.00	0.00	2.00	--	PREDICTED: auxin-binding protein T85 [Nelumbo nucifera]	-	-	-	-	-	-	-
MSTRG.26437	0.00	0.00	0.00	3.07	4.52	3.59	0.00	0.00	0.00	82.00	121.00	99.00	--	zf-CCHC domain-containing protein/rve domain-containing protein/RVT_2 domain-containing protein/gag_pre-integrs domain-containing protein/UBN2_2 domain-containing protein, partial [Cephalotus follicularis]	-	-	-	-	-	-	-
MSTRG.26455	1.16	1.27	1.40	3.88	3.48	4.76	42.00	47.00	52.00	144.00	129.00	182.00	HSR4	retrovirus-related Pol polyprotein from transposon TNT 1-94 [Trifolium pratense]	-	-	-	-	-	-	-
MSTRG.26463	0.00	0.00	0.28	0.00	0.00	0.41	0.00	0.00	2.00	0.00	0.00	3.00	--	-	-	-	-	-	-	-	-
MSTRG.26496	0.00	0.00	0.00	0.36	0.90	0.35	0.00	0.00	0.00	2.00	5.00	2.00	--	PREDICTED: uncharacterized protein LOC104601603 [Nelumbo nucifera]	-	-	-	-	-	-	-
MSTRG.265	0.00	1.00	1.33	0.17	0.00	0.00	0.00	6.00	8.00	1.00	0.00	0.00	--	PREDICTED: E3 ubiquitin-protein ligase SHPRH [Nelumbo nucifera]	-	-	-	-	-	GO:0017111//nucleoside-triphosphatase activity;GO:0032550//purine ribonucleoside binding;GO:0046914//transition metal ion binding	-
MSTRG.26508	2.44	0.72	0.74	1.56	2.07	2.30	25.00	8.00	10.00	21.00	25.00	28.00	--	PREDICTED: probable inactive purple acid phosphatase 27 [Nelumbo nucifera]	-	-	-	-	-	GO:0003824//catalytic activity;GO:0043169//cation binding	GO:0006796//phosphate-containing compound metabolic process
MSTRG.26511	1.69	2.33	2.04	1.21	0.87	0.99	34.00	48.00	42.00	25.00	18.00	21.00	--	PREDICTED: RNA polymerase II C-terminal domain phosphatase-like 1 [Nelumbo nucifera]	-	-	-	-	-	GO:0016791//phosphatase activity	GO:0006355//regulation of transcription, DNA-templated;GO:0006950//response to stress;GO:0044699//single-organism process
MSTRG.26553	0.38	0.73	0.92	0.00	0.18	0.36	2.00	4.00	5.00	0.00	1.00	2.00	--	-	-	-	-	-	-	-	-
MSTRG.26581	3.47	1.21	3.26	3.51	2.18	2.93	28.00	10.00	27.00	29.00	18.00	25.00	--	-	-	-	-	-	-	-	-
MSTRG.26613	0.82	0.96	0.52	1.24	1.75	1.55	20.00	24.00	13.00	31.00	44.00	40.00	--	-	-	-	-	-	-	-	-
MSTRG.26620	2.68	1.57	0.21	1.26	0.52	0.51	25.00	15.00	2.00	12.00	5.00	5.00	--	BnaC03g71430D [Brassica napus]	-	-	-	-	-	-	-
MSTRG.26624	0.25	0.36	0.12	1.08	0.60	2.21	2.00	3.00	1.00	9.00	5.00	19.00	--	-	-	-	-	-	-	-	-
MSTRG.26646	3.43	2.02	3.18	2.35	2.44	1.74	31.00	19.00	30.00	21.00	22.00	16.00	--	PREDICTED: uncharacterized protein LOC104605314 [Nelumbo nucifera]	-	-	-	-	-	-	-
MSTRG.26650	0.00	0.00	0.00	0.37	0.98	1.31	0.00	0.00	0.00	3.00	8.00	11.00	--	-	-	-	-	-	-	-	-
MSTRG.26673	0.00	0.00	0.00	0.00	0.00	1.54	0.00	0.00	0.00	0.00	0.00	7.00	--	-	-	-	-	-	-	-	-
MSTRG.26683	8.92	9.64	8.93	1.92	2.25	2.92	159.00	176.00	163.00	35.00	41.00	55.00	SAMT	PREDICTED: salicylate carboxymethyltransferase-like [Nelumbo nucifera]	-	-	-	-	-	GO:0008168//methyltransferase activity	-
MSTRG.26684	1.88	1.69	1.03	0.96	0.51	0.43	25.00	23.00	14.00	13.00	7.00	6.00	BADH4	PREDICTED: betaine aldehyde dehydrogenase 1, chloroplastic-like [Nelumbo nucifera]	Metabolism;Metabolism	Global and overview maps;Amino acid metabolism	ko01100//Metabolic pathways;ko00260//Glycine, serine and threonine metabolism	K00130;K00130	-	-	-
MSTRG.26701	1.14	0.97	1.32	1.60	3.48	1.63	20.00	17.00	24.00	29.00	63.00	30.00	--	-	-	-	-	-	-	-	-
MSTRG.26704	0.00	0.41	0.27	0.00	1.35	0.13	0.00	3.00	2.00	0.00	10.00	1.00	ABCB11	ABC transporter B family member 4 [Hordeum vulgare]	Environmental Information Processing	Membrane transport	ko02010//ABC transporters	K05658	GO:0016020//membrane;GO:0043231//intracellular membrane-bounded organelle	GO:0042626//ATPase activity, coupled to transmembrane movement of substances	GO:0044763//single-organism cellular process;GO:0044765//single-organism transport
MSTRG.26705	47.66	47.64	48.43	38.17	38.63	34.79	593.00	628.00	638.00	484.00	478.00	444.00	--	Polypeptide N-acetylgalactosaminyltransferase 35A [Gossypium arboreum]	-	-	-	-	-	-	-
MSTRG.26727	1.93	0.72	0.26	0.26	0.13	0.00	15.00	6.00	2.00	2.00	1.00	0.00	--	Uracil-DNA glycosylase [Actinidia chinensis var. chinensis] [Actinidia chinensis]	-	-	-	-	-	-	-
MSTRG.26729	1.79	1.43	1.75	0.52	1.43	0.88	27.00	22.00	27.00	8.00	22.00	14.00	--	30S ribosomal protein S9 [Hibiscus syriacus]	-	-	-	-	-	-	-
MSTRG.26735	0.55	0.75	0.32	0.32	0.00	0.00	5.00	7.00	3.00	3.00	0.00	0.00	ABCA8	PREDICTED: prosaposin-like [Nelumbo nucifera]	-	-	-	-	GO:0031224//intrinsic component of membrane	GO:0017111//nucleoside-triphosphatase activity;GO:0032550//purine ribonucleoside binding	GO:0051234//establishment of localization
MSTRG.26736	6.32	5.50	6.31	3.67	3.18	4.76	85.00	75.00	85.00	50.00	46.00	77.00	--	PREDICTED: mitochondrial import receptor subunit TOM40-1-like isoform X2 [Nelumbo nucifera]	-	-	-	-	-	-	-
MSTRG.26765	2.33	1.48	2.05	0.34	0.00	0.00	20.00	13.00	18.00	3.00	0.00	0.00	--	-	-	-	-	-	-	-	-
MSTRG.26772	4.81	7.59	5.79	11.01	10.80	8.05	66.00	107.00	82.00	154.00	152.00	117.00	ATXR3	PREDICTED: histone-lysine N-methyltransferase ATXR3-like isoform X1 [Nelumbo nucifera]	Metabolism;Metabolism	Global and overview maps;Amino acid metabolism	ko01100//Metabolic pathways;ko00310//Lysine degradation	K22748;K22748	-	GO:0016791//phosphatase activity;GO:0018024//histone-lysine N-methyltransferase activity	GO:0006796//phosphate-containing compound metabolic process;GO:0034968//histone lysine methylation;GO:0048437//floral organ development
MSTRG.26773	0.78	1.55	1.24	1.75	2.17	4.04	11.00	23.00	18.00	26.00	31.00	62.00	--	PREDICTED: uncharacterized protein LOC104592177 [Nelumbo nucifera]	-	-	-	-	-	-	-
MSTRG.26776	9.89	7.07	8.01	1.23	1.32	1.25	329.00	241.00	273.00	42.00	45.00	44.00	--	PREDICTED: probable BOI-related E3 ubiquitin-protein ligase 2 [Nelumbo nucifera]	-	-	-	-	GO:0005911//cell-cell junction;GO:0016020//membrane;GO:0044444//cytoplasmic part	GO:0005488//binding	GO:0000302//response to reactive oxygen species;GO:0006790//sulfur compound metabolic process;GO:0009416//response to light stimulus;GO:0009755//hormone-mediated signaling pathway;GO:0010038//response to metal ion;GO:0010269//response to selenium ion
MSTRG.26784	7.60	9.00	10.98	4.11	4.91	3.43	263.00	310.00	317.00	104.00	147.42	149.00	FOX3	PREDICTED: tetrahydrocannabinolic acid synthase-like [Nelumbo nucifera]	-	-	-	-	-	GO:0000166//nucleotide binding;GO:0016616//oxidoreductase activity, acting on the CH-OH group of donors, NAD or NADP as acceptor;GO:0046993//oxidoreductase activity, acting on X-H and Y-H to form an X-Y bond, with oxygen as acceptor	GO:0044710//single-organism metabolic process
MSTRG.26791	1.01	1.44	1.06	1.06	2.95	1.62	13.00	19.00	14.00	14.00	39.00	22.00	HOX16	PREDICTED: homeobox-leucine zipper protein HAT5 [Nelumbo nucifera]	-	-	-	-	GO:0043231//intracellular membrane-bounded organelle	GO:0001071//nucleic acid binding transcription factor activity;GO:0003677//DNA binding;GO:0046983//protein dimerization activity	GO:0001101//response to acid chemical;GO:0003006//developmental process involved in reproduction;GO:0006355//regulation of transcription, DNA-templated;GO:0006787//porphyrin-containing compound catabolic process;GO:0006970//response to osmotic stress;GO:0009416//response to light stimulus;GO:0009606//tropism;GO:0009887//organ morphogenesis;GO:0015698//inorganic anion transport
MSTRG.26794	3.90	2.65	4.25	6.11	4.34	5.33	43.00	30.00	48.00	69.00	49.00	62.00	--	PREDICTED: uncharacterized protein LOC104604106 [Nelumbo nucifera]	-	-	-	-	-	-	-
MSTRG.26798	17.02	16.43	16.92	3.45	2.30	2.61	491.00	495.00	518.00	104.00	67.00	85.00	CYP736A117	PREDICTED: cytochrome P450 71A1-like [Nelumbo nucifera]	-	-	-	-	-	GO:0016709//oxidoreductase activity, acting on paired donors, with incorporation or reduction of molecular oxygen, NAD(P)H as one donor, and incorporation of one atom of oxygen;GO:0046872//metal ion binding	GO:0044710//single-organism metabolic process
MSTRG.26809	13.94	11.86	14.53	8.55	8.37	8.54	320.00	279.00	342.00	201.00	197.00	207.00	--	PREDICTED: probable protein phosphatase 2C 40 [Nelumbo nucifera]	-	-	-	-	-	-	-
MSTRG.26812	2.00	1.84	2.18	3.74	2.07	3.57	34.00	32.00	38.00	65.00	36.00	64.00	--	protein PATRONUS 2 [Camellia sinensis]	-	-	-	-	-	-	-
MSTRG.26827	0.66	0.32	0.00	0.00	0.00	1.26	2.00	1.00	0.00	0.00	0.00	4.00	PP2A4	serine/threonine-protein phosphatase PP1 isozyme 1 [Zea mays]	Genetic Information Processing;Cellular Processes	Translation;Transport and catabolism	ko03015//mRNA surveillance pathway;ko04136//Autophagy - other eukaryotes	K04382;K04382	GO:0008287//protein serine/threonine phosphatase complex;GO:0016020//membrane;GO:0043231//intracellular membrane-bounded organelle;GO:0043232//intracellular non-membrane-bounded organelle;GO:0044444//cytoplasmic part	GO:0004721//phosphoprotein phosphatase activity;GO:0043169//cation binding	GO:0006464//cellular protein modification process;GO:0006796//phosphate-containing compound metabolic process
MSTRG.26830	2.77	2.26	2.13	2.67	3.28	2.91	66.00	55.00	52.00	65.00	80.00	73.00	--	-	-	-	-	-	-	-	-
MSTRG.26842	0.00	0.00	0.20	0.00	1.01	0.00	0.00	0.00	1.00	0.00	5.00	0.00	--	PREDICTED: uncharacterized protein LOC104599490 isoform X3 [Nelumbo nucifera]	-	-	-	-	-	-	-
MSTRG.26843	4.03	3.02	1.51	2.42	1.51	2.93	13.00	10.00	5.00	8.00	5.00	10.00	--	-	-	-	-	-	-	-	-
MSTRG.26855	1.70	2.96	2.60	0.07	0.22	0.00	23.00	41.00	36.00	1.00	3.00	0.00	--	-	-	-	-	-	-	-	-
MSTRG.26856	2.85	3.03	2.35	3.37	5.22	3.21	90.00	98.00	76.00	109.00	169.00	107.00	--	PREDICTED: F-box protein At3g07870-like [Nelumbo nucifera]	-	-	-	-	-	-	-
MSTRG.26864	0.24	1.17	1.17	0.00	0.94	0.00	1.00	5.00	5.00	0.00	4.00	0.00	--	-	-	-	-	-	-	-	-
MSTRG.2689	2.31	2.14	2.20	1.22	1.21	0.90	39.00	37.00	38.00	21.00	21.00	16.00	PER24	PREDICTED: peroxidase 27-like [Nelumbo nucifera]	Metabolism;Metabolism;Metabolism	Global and overview maps;Global and overview maps;Biosynthesis of other secondary metabolites	ko01100//Metabolic pathways;ko01110//Biosynthesis of secondary metabolites;ko00940//Phenylpropanoid biosynthesis	K00430;K00430;K00430	-	GO:0003824//catalytic activity;GO:0043169//cation binding;GO:0046906//tetrapyrrole binding	GO:0006950//response to stress;GO:0044710//single-organism metabolic process
MSTRG.26896	0.00	0.00	0.00	0.00	0.17	0.00	0.00	0.00	0.00	0.00	1.00	0.00	WAK2	PREDICTED: wall-associated receptor kinase 2-like [Nelumbo nucifera]	-	-	-	-	-	GO:0005488//binding;GO:0016301//kinase activity	-
MSTRG.26899	0.19	0.19	1.21	0.19	0.00	0.09	2.00	2.00	13.00	2.00	0.00	1.00	At1g03010	PREDICTED: BTB/POZ domain-containing protein At1g03010-like isoform X3 [Nelumbo nucifera]	-	-	-	-	GO:0016020//membrane	-	GO:0000904//cell morphogenesis involved in differentiation;GO:0009314//response to radiation;GO:0032446//protein modification by small protein conjugation
MSTRG.26905	3.92	4.12	3.90	2.94	1.78	3.05	58.00	61.00	57.00	43.00	26.00	46.00	--	hypothetical protein EUGRSUZ_J02069 [Eucalyptus grandis]	-	-	-	-	-	-	-
MSTRG.26945	0.71	0.28	0.42	5.44	5.85	6.36	5.00	2.00	3.00	39.00	42.00	47.00	--	hypothetical protein EUTSA_v10002959mg [Eutrema salsugineum]	-	-	-	-	-	-	-
MSTRG.26964	0.00	0.65	0.09	0.19	0.19	1.17	0.00	7.00	1.00	2.00	2.00	13.00	PHO1-H10	PREDICTED: phosphate transporter PHO1 homolog 3-like isoform X2 [Nelumbo nucifera]	-	-	-	-	GO:0031224//intrinsic component of membrane	-	-
MSTRG.26989	0.34	0.00	0.33	0.00	0.00	1.61	2.00	0.00	2.00	0.00	0.00	10.00	At1g60420	PREDICTED: probable nucleoredoxin 1 [Nelumbo nucifera]	-	-	-	-	-	GO:0016668//oxidoreductase activity, acting on a sulfur group of donors, NAD(P) as acceptor	GO:0000904//cell morphogenesis involved in differentiation;GO:0019725//cellular homeostasis;GO:0044710//single-organism metabolic process;GO:0050794//regulation of cellular process
MSTRG.26990	0.37	0.36	2.07	0.09	0.45	0.26	4.00	4.00	23.00	1.00	5.00	3.00	At1g56140	PREDICTED: probable LRR receptor-like serine/threonine-protein kinase At1g56140 [Nelumbo nucifera]	-	-	-	-	GO:0031224//intrinsic component of membrane	GO:0004674//protein serine/threonine kinase activity;GO:0032550//purine ribonucleoside binding	GO:0006468//protein phosphorylation
MSTRG.26991	0.71	0.42	0.00	0.00	1.39	0.00	5.00	3.00	0.00	0.00	10.00	0.00	At1g56140	PREDICTED: probable LRR receptor-like serine/threonine-protein kinase At1g56140 isoform X3 [Nelumbo nucifera]	-	-	-	-	-	GO:0004672//protein kinase activity	GO:0006464//cellular protein modification process;GO:0016310//phosphorylation
MSTRG.27013	10.79	8.67	10.59	7.88	10.92	8.11	239.00	195.00	240.00	184.00	266.00	192.00	CPK2	bromodomain testis-specific protein isoform X4 [Populus trichocarpa]	Organismal Systems	Environmental adaptation	ko04626//Plant-pathogen interaction	K13412	-	GO:0004674//protein serine/threonine kinase activity;GO:0032550//purine ribonucleoside binding;GO:0046872//metal ion binding	GO:0006464//cellular protein modification process;GO:0006796//phosphate-containing compound metabolic process
MSTRG.27030	2.36	2.08	2.92	0.06	0.45	0.00	41.00	37.00	52.00	1.00	8.00	0.00	--	EEIG1/EHBP1 N-terminal domain [Macleaya cordata]	-	-	-	-	GO:0016020//membrane	-	GO:0005976//polysaccharide metabolic process;GO:0009888//tissue development;GO:0009987//cellular process;GO:0048513//animal organ development
MSTRG.27032	2.73	1.91	2.92	0.13	0.64	0.49	21.00	15.00	23.00	1.00	5.00	4.00	--	-	-	-	-	-	-	-	-
MSTRG.27034	1.71	1.57	1.95	1.84	1.91	1.22	48.00	45.00	56.00	53.00	55.00	36.00	At2g25737	PREDICTED: wall-associated receptor kinase 2-like [Nelumbo nucifera]	-	-	-	-	-	GO:0016772//transferase activity, transferring phosphorus-containing groups	-
MSTRG.27035	2.10	2.44	1.46	2.05	2.92	1.23	21.00	25.00	15.00	21.00	30.00	13.00	--	-	-	-	-	-	-	-	-
MSTRG.27036	0.94	0.92	1.22	0.92	1.22	0.74	6.00	6.00	8.00	6.00	8.00	5.00	--	DNA ligase [Actinidia chinensis var. chinensis] [Actinidia chinensis]	-	-	-	-	-	-	-
MSTRG.27038	0.00	0.00	0.00	0.64	0.00	0.00	0.00	0.00	0.00	2.00	0.00	0.00	LIG6	DNA ligase 6 isoform X2 [Jatropha curcas]	Genetic Information Processing;Genetic Information Processing;Genetic Information Processing;Genetic Information Processing	Replication and repair;Replication and repair;Replication and repair;Replication and repair	ko03420//Nucleotide excision repair;ko03030//DNA replication;ko03410//Base excision repair;ko03430//Mismatch repair	K10747;K10747;K10747;K10747	-	GO:0003676//nucleic acid binding;GO:0003909//DNA ligase activity;GO:0032550//purine ribonucleoside binding	GO:0006266//DNA ligation;GO:0033554//cellular response to stress
MSTRG.27061	0.46	0.25	0.57	0.45	1.46	0.31	7.00	4.00	9.00	7.00	23.00	5.00	AFR	PREDICTED: F-box protein AFR-like [Nelumbo nucifera]	-	-	-	-	-	GO:0005488//binding	GO:0007602//phototransduction;GO:0009411//response to UV;GO:0009812//flavonoid metabolic process;GO:0032958//inositol phosphate biosynthetic process;GO:0034285//response to disaccharide
MSTRG.27062	3.89	3.37	4.16	3.06	3.29	3.99	144.00	128.00	158.00	116.00	125.00	156.00	--	-	-	-	-	-	-	-	-
MSTRG.27075	3.22	2.36	5.42	2.51	1.88	3.35	40.00	30.00	69.00	32.00	24.00	44.00	--	30S ribosomal protein S8 [Striga asiatica]	-	-	-	-	GO:0031224//intrinsic component of membrane	-	-
MSTRG.27081	1.39	1.32	1.27	0.13	0.00	0.00	31.00	30.00	29.00	3.00	0.00	0.00	--	PREDICTED: uncharacterized protein LOC104609212 [Nelumbo nucifera]	-	-	-	-	-	-	-
MSTRG.2709	0.15	0.52	1.42	0.55	1.67	1.90	2.00	7.00	17.00	4.00	16.00	13.00	aroD	Dehydroquinase class I [Macleaya cordata]	Metabolism;Metabolism;Metabolism;Metabolism	Global and overview maps;Global and overview maps;Global and overview maps;Amino acid metabolism	ko01100//Metabolic pathways;ko01110//Biosynthesis of secondary metabolites;ko01230//Biosynthesis of amino acids;ko00400//Phenylalanine, tyrosine and tryptophan biosynthesis	K13832;K13832;K13832;K13832	GO:0009536//plastid	GO:0016491//oxidoreductase activity;GO:0016829//lyase activity	GO:0046394//carboxylic acid biosynthetic process
MSTRG.27096	1.17	0.65	1.10	1.39	1.79	1.07	28.00	16.00	27.00	34.00	44.00	27.00	JHS1	PREDICTED: DNA replication ATP-dependent helicase/nuclease DNA2 [Nelumbo nucifera]	Genetic Information Processing	Replication and repair	ko03030//DNA replication	K10742	-	GO:0008094//DNA-dependent ATPase activity;GO:0016888//endodeoxyribonuclease activity, producing 5'-phosphomonoesters;GO:0046914//transition metal ion binding	GO:0003006//developmental process involved in reproduction;GO:0006259//DNA metabolic process
MSTRG.2710	0.00	0.25	1.53	0.00	0.00	0.00	0.00	2.00	12.00	0.00	0.00	0.00	--	Dehydroquinase class I [Macleaya cordata]	Metabolism;Metabolism;Metabolism;Metabolism	Global and overview maps;Global and overview maps;Global and overview maps;Amino acid metabolism	ko01100//Metabolic pathways;ko01110//Biosynthesis of secondary metabolites;ko01230//Biosynthesis of amino acids;ko00400//Phenylalanine, tyrosine and tryptophan biosynthesis	K13832;K13832;K13832;K13832	GO:0043231//intracellular membrane-bounded organelle	GO:0000166//nucleotide binding;GO:0016616//oxidoreductase activity, acting on the CH-OH group of donors, NAD or NADP as acceptor;GO:0016836//hydro-lyase activity	GO:0032787//monocarboxylic acid metabolic process
MSTRG.27114	0.65	0.77	0.58	5.01	5.16	5.94	58.00	70.00	53.00	458.00	472.00	560.00	--	Ty3/gypsy retrotransposon protein [Cinnamomum micranthum f. kanehirae]	-	-	-	-	-	-	-
MSTRG.27137	0.20	0.00	0.00	0.19	0.00	0.00	1.00	0.00	0.00	1.00	0.00	0.00	--	-	-	-	-	-	-	-	-
MSTRG.27143	1.64	1.71	0.91	0.11	0.57	0.33	14.00	15.00	8.00	1.00	5.00	3.00	--	PREDICTED: F-box/kelch-repeat protein At3g23880-like isoform X1 [Nelumbo nucifera]	-	-	-	-	-	-	-
MSTRG.27145	3.42	3.50	4.75	2.34	3.67	1.78	40.00	42.00	57.00	28.00	44.00	22.00	--	-	-	-	-	-	-	-	-
MSTRG.27150	3.37	5.60	3.43	1.52	0.79	1.12	91.00	155.00	95.00	42.00	22.00	32.00	--	-	-	-	-	-	-	-	-
MSTRG.27167	4.01	4.30	4.84	2.45	1.91	3.18	80.00	88.00	99.00	50.00	39.00	67.00	BAM4	PREDICTED: inactive beta-amylase 4, chloroplastic [Vitis vinifera]	-	-	-	-	GO:0009536//plastid	GO:0016160//amylase activity	GO:0005982//starch metabolic process;GO:0044248//cellular catabolic process
MSTRG.27174	0.67	1.04	1.26	17.60	13.75	13.99	15.00	24.00	29.00	404.00	316.00	331.00	--	-	-	-	-	-	-	-	-
MSTRG.2719	2.27	1.75	2.26	1.31	1.46	1.27	100.00	79.00	102.00	59.00	66.00	59.00	--	PREDICTED: amino acid permease 6-like [Nelumbo nucifera]	-	-	-	-	GO:0016020//membrane	GO:0005310//dicarboxylic acid transmembrane transporter activity;GO:0008324//cation transmembrane transporter activity;GO:0015179//L-amino acid transmembrane transporter activity	GO:0006812//cation transport;GO:0051707//response to other organism;GO:0089711//L-glutamate transmembrane transport
MSTRG.27193	7.02	8.45	6.02	2.25	2.42	2.64	116.00	143.00	102.00	38.00	41.00	46.00	--	-	-	-	-	-	-	-	-
MSTRG.27195	0.00	0.00	0.00	4.65	5.28	5.44	0.00	0.00	0.00	29.00	33.00	35.00	--	PREDICTED: uncharacterized protein LOC104603870 [Nelumbo nucifera]	-	-	-	-	-	-	-
MSTRG.27196	0.00	0.00	0.00	8.19	7.84	9.51	0.00	0.00	0.00	71.00	68.00	85.00	--	BnaC09g09600D [Brassica napus]	-	-	-	-	-	GO:0005488//binding	-
MSTRG.27202	1.94	2.20	1.30	0.40	0.37	0.39	28.00	33.00	18.00	5.00	4.00	8.00	--	PREDICTED: probable polygalacturonase [Nelumbo nucifera]	-	-	-	-	-	-	-
MSTRG.27204	23.72	29.28	34.28	23.34	25.93	24.48	291.00	368.00	431.00	293.00	326.00	317.00	emc4	ER membrane protein complex subunit 4 [Ziziphus jujuba]	-	-	-	-	GO:0031224//intrinsic component of membrane;GO:0043231//intracellular membrane-bounded organelle	-	-
MSTRG.27205	0.00	0.00	0.00	0.00	1.03	0.00	0.00	0.00	0.00	0.00	4.00	0.00	--	-	-	-	-	-	-	-	-
MSTRG.27212	2.22	3.04	3.11	2.16	0.29	1.12	15.00	21.00	22.00	15.00	2.00	8.00	--	PREDICTED: glycerol-3-phosphate acyltransferase 3-like [Nelumbo nucifera]	Metabolism;Metabolism;Metabolism;Metabolism	Global and overview maps;Global and overview maps;Lipid metabolism;Lipid metabolism	ko01100//Metabolic pathways;ko01110//Biosynthesis of secondary metabolites;ko00564//Glycerophospholipid metabolism;ko00561//Glycerolipid metabolism	K13506;K13506;K13506;K13506	-	-	-
MSTRG.27214	2.77	2.54	3.42	0.95	2.22	2.16	34.00	32.00	43.00	12.00	28.00	28.00	At4g22160	PREDICTED: At4g22160 [Prunus dulcis]	-	-	-	-	-	-	-
MSTRG.27219	1.48	1.67	1.64	1.68	1.53	2.38	28.28	32.59	32.11	32.94	30.00	48.00	EIN4	PREDICTED: protein EIN4-like isoform X2 [Nelumbo nucifera]	Environmental Information Processing;Environmental Information Processing	Signal transduction;Signal transduction	ko04075//Plant hormone signal transduction;ko04016//MAPK signaling pathway - plant	K14509;K14509	-	-	-
MSTRG.27226	1.51	3.28	0.94	1.13	1.29	0.00	10.00	21.00	7.00	7.00	10.00	0.00	CESA3	cellulose synthase catalytic subunit 3 [Bambusa emeiensis]	-	-	-	-	-	-	-
MSTRG.2723	3.06	2.90	3.78	4.99	3.19	4.98	38.00	39.00	52.00	67.00	43.00	68.00	--	hypothetical protein BVC80_949g91 [Macleaya cordata]	-	-	-	-	-	-	-
MSTRG.27248	0.00	0.00	0.00	0.00	0.00	1.68	0.00	0.00	0.00	0.00	0.00	6.00	--	-	-	-	-	-	-	-	-
MSTRG.27253	0.00	0.00	0.00	2.16	3.15	0.48	0.00	0.00	0.00	13.00	19.00	3.00	--	-	-	-	-	-	-	-	-
MSTRG.27266	17.59	17.49	18.48	18.21	17.48	19.04	654.00	666.00	704.00	693.00	666.00	747.00	CPK2	calcium-dependent protein kinase 29 isoform X1 [Sesamum indicum]	-	-	-	-	GO:0005911//cell-cell junction;GO:0031224//intrinsic component of membrane	GO:0004674//protein serine/threonine kinase activity;GO:0032550//purine ribonucleoside binding;GO:0046872//metal ion binding	GO:0006464//cellular protein modification process;GO:0006605//protein targeting;GO:0006796//phosphate-containing compound metabolic process;GO:0006952//defense response;GO:0009620//response to fungus;GO:0009755//hormone-mediated signaling pathway;GO:0009863//salicylic acid mediated signaling pathway;GO:0043067//regulation of programmed cell death
MSTRG.27269	0.00	0.00	0.00	0.61	1.82	0.00	0.00	0.00	0.00	3.00	9.00	0.00	DGAT2D	PREDICTED: diacylglycerol O-acyltransferase 2-like [Nelumbo nucifera]	Metabolism;Metabolism	Global and overview maps;Lipid metabolism	ko01100//Metabolic pathways;ko00561//Glycerolipid metabolism	K22848;K22848	GO:0043231//intracellular membrane-bounded organelle;GO:0044425//membrane part	GO:0016747//transferase activity, transferring acyl groups other than amino-acyl groups	GO:0006629//lipid metabolic process;GO:0044237//cellular metabolic process;GO:0044763//single-organism cellular process
MSTRG.27280	1.06	1.10	0.84	3.38	3.44	2.58	16.00	17.00	13.00	52.00	53.00	41.00	--	-	-	-	-	-	-	-	-
MSTRG.27284	0.00	0.18	0.00	0.27	0.82	1.15	0.00	2.00	0.00	3.00	9.00	13.00	--	-	-	-	-	-	-	-	-
MSTRG.27285	1.74	2.29	2.55	2.14	3.15	3.79	66.00	89.00	82.00	80.00	109.00	152.00	--	DNA helicase PIF1, ATP-dependent [Corchorus olitorius]	-	-	-	-	-	-	-
MSTRG.27290	6.25	4.94	7.58	8.29	8.94	7.63	70.00	57.00	87.00	95.00	103.00	91.00	--	-	-	-	-	-	-	-	-
MSTRG.27298	1.32	1.29	3.68	0.37	0.46	0.00	14.00	14.00	40.00	4.00	5.00	0.00	--	hypothetical protein PRUPE_7G137600 [Prunus persica]	-	-	-	-	-	-	-
MSTRG.27300	1.81	3.39	3.57	2.04	2.60	3.30	18.00	33.00	35.00	24.00	31.00	38.00	SYP132	syntaxin-132-like [Dorcoceras hygrometricum]	Genetic Information Processing	Folding, sorting and degradation	ko04130//SNARE interactions in vesicular transport	K08486	GO:0005911//cell-cell junction;GO:0031224//intrinsic component of membrane;GO:0031984//organelle subcompartment;GO:0043231//intracellular membrane-bounded organelle;GO:0044444//cytoplasmic part	GO:0005515//protein binding	GO:0001101//response to acid chemical;GO:0015031//protein transport;GO:0016192//vesicle-mediated transport;GO:0061024//membrane organization
MSTRG.2731	384.56	348.82	346.45	1690.84	1655.59	1537.66	4745.91	4410.84	4382.51	21361.10	20939.12	20031.59	--	-	-	-	-	-	-	-	-
MSTRG.27319	4.53	3.36	5.10	3.66	5.58	5.51	99.00	82.00	151.00	139.00	169.00	202.00	RE1	integrase [Boechera divaricarpa]	Genetic Information Processing	Transcription	ko03020//RNA polymerase	K03006	-	GO:0005488//binding;GO:0016772//transferase activity, transferring phosphorus-containing groups	GO:0044237//cellular metabolic process
MSTRG.2732	0.11	0.21	0.43	2.31	0.95	1.54	1.09	2.16	4.49	23.90	9.88	16.41	--	-	-	-	-	-	-	-	-
MSTRG.27335	0.47	0.15	0.31	1.70	1.23	0.75	6.00	2.00	4.00	22.00	16.00	10.00	--	-	-	-	-	-	-	-	-
MSTRG.27336	0.78	2.07	1.80	1.38	1.17	1.34	11.00	30.00	26.00	20.00	17.00	20.00	--	PREDICTED: uncharacterized protein LOC104593595 [Nelumbo nucifera]	-	-	-	-	-	-	-
MSTRG.27352	3.03	3.01	3.59	0.53	0.16	1.03	56.00	57.00	68.00	10.00	3.00	20.00	ARI8	PREDICTED: probable E3 ubiquitin-protein ligase ARI8 [Nelumbo nucifera]	-	-	-	-	-	GO:0019787//ubiquitin-like protein transferase activity;GO:0046914//transition metal ion binding;GO:0097159//organic cyclic compound binding	GO:0032446//protein modification by small protein conjugation
MSTRG.27356	1.88	1.39	1.80	0.49	0.20	0.16	45.00	34.00	44.00	12.00	5.00	4.00	BRXL3	PREDICTED: protein Brevis radix-like 2 isoform X3 [Nelumbo nucifera]	-	-	-	-	GO:0043231//intracellular membrane-bounded organelle	-	-
MSTRG.27373	0.30	1.17	0.49	0.20	0.19	0.57	3.00	12.00	5.00	2.00	2.00	6.00	--	EEIG1/EHBP1 N-terminal domain-containing protein [Cinnamomum micranthum f. kanehirae]	-	-	-	-	GO:0043231//intracellular membrane-bounded organelle	-	-
MSTRG.27380	6.40	7.04	8.10	4.32	3.78	4.13	94.00	106.00	122.00	65.00	57.00	64.00	At1g21780	PREDICTED: protein trichome birefringence-like 6 isoform X1 [Nelumbo nucifera]	-	-	-	-	-	-	GO:0007126//meiotic nuclear division;GO:0030243//cellulose metabolic process;GO:1902589//single-organism organelle organization;GO:1903046//meiotic cell cycle process
MSTRG.27385	0.98	0.53	1.07	0.43	0.00	0.83	9.00	5.00	10.00	4.00	0.00	8.00	--	PREDICTED: PAN domain-containing protein At5g03700 [Nelumbo nucifera]	-	-	-	-	-	-	-
MSTRG.27388	1.42	1.04	1.15	0.92	2.19	1.12	12.00	9.00	10.00	8.00	19.00	10.00	--	-	-	-	-	-	-	-	-
MSTRG.27394	3.04	1.69	5.79	0.60	2.14	1.36	34.00	19.00	44.00	6.00	21.00	14.00	--	-	-	-	-	-	-	-	-
MSTRG.27396	3.67	3.50	3.81	2.11	2.02	1.87	80.00	78.00	85.00	47.00	45.00	43.00	--	PREDICTED: probable transcription factor At3g04930 [Nelumbo nucifera]	-	-	-	-	-	-	-
MSTRG.27397	2.24	3.36	1.43	1.60	2.94	1.55	26.00	40.00	17.00	19.00	35.00	19.00	--	nitrate regulatory gene2 protein [Populus trichocarpa]	-	-	-	-	-	-	-
MSTRG.27422	1.65	1.84	2.07	4.09	2.65	2.57	40.00	51.00	55.00	102.00	70.00	70.00	CBSX5	PREDICTED: CBS domain-containing protein CBSX5-like [Nelumbo nucifera]	-	-	-	-	-	-	-
MSTRG.27432	0.71	1.22	1.15	1.22	0.79	0.96	9.00	15.90	15.00	16.00	10.39	13.00	--	-	-	-	-	-	-	-	-
MSTRG.27433	0.78	0.52	0.00	0.13	0.96	1.10	6.00	4.10	0.00	1.00	7.61	9.00	--	-	-	-	-	-	-	-	-
MSTRG.27438	0.74	0.54	0.48	0.73	0.48	0.83	9.00	7.00	6.00	9.00	6.00	11.00	OEP24A	PREDICTED: outer envelope pore protein 24A, chloroplastic-like [Nelumbo nucifera]	-	-	-	-	GO:0031355//integral component of plastid outer membrane	GO:0005244//voltage-gated ion channel activity;GO:0022829//wide pore channel activity	GO:0006605//protein targeting;GO:0034220//ion transmembrane transport
MSTRG.27462	2.68	3.26	3.43	4.34	3.55	3.33	110.00	137.00	144.00	182.00	149.00	144.00	--	LINE-1 retrotransposable element ORF2 protein [Vitis vinifera]	-	-	-	-	-	-	-
MSTRG.27480	97.38	90.21	85.96	19.82	23.30	19.28	1713.00	1626.00	1550.00	357.00	420.00	358.00	--	hypothetical protein BVC80_41g14 [Macleaya cordata]	-	-	-	-	-	-	-
MSTRG.27490	0.00	0.00	1.63	0.00	0.00	0.00	0.00	0.00	8.00	0.00	0.00	0.00	--	-	-	-	-	-	-	-	-
MSTRG.27509	0.00	0.00	0.00	1.74	1.27	1.23	0.00	0.00	0.00	11.00	8.00	8.00	--	Cell division cycle protein-like protein [Corchorus olitorius]	-	-	-	-	-	-	-
MSTRG.27519	3.02	2.74	2.61	2.68	1.14	3.28	28.00	25.00	24.00	25.00	11.00	32.00	--	-	-	-	-	-	-	-	-
MSTRG.27532	1.64	1.00	1.40	1.20	1.56	1.67	40.00	25.00	35.00	30.00	39.00	43.00	--	PREDICTED: aspartic proteinase-like protein 2 isoform X1 [Nelumbo nucifera]	-	-	-	-	-	-	-
MSTRG.27535	0.00	0.06	0.00	1.86	2.05	1.07	0.00	1.39	0.00	40.00	44.00	23.68	--	receptor-like kinase TMK2 isoform X2 [Spinacia oleracea]	-	-	-	-	-	-	-
MSTRG.27540	7.39	6.88	7.60	1.26	0.93	1.35	109.00	104.00	115.00	19.00	14.00	21.00	--	Retrovirus-related Pol polyprotein from transposon TNT 1-94 [Glycine soja]	-	-	-	-	-	-	-
MSTRG.2755	2.04	2.26	1.82	0.71	1.42	1.18	59.00	67.00	54.00	21.00	42.00	36.00	SKI2	PREDICTED: extracellular ribonuclease LE-like [Nelumbo nucifera]	-	-	-	-	-	GO:0004518//nuclease activity	GO:0009838//abscission;GO:0010260//organ senescence;GO:0071704//organic substance metabolic process
MSTRG.27577	0.00	0.00	0.00	0.57	0.76	0.09	0.00	0.00	0.00	6.00	8.00	1.00	--	-	-	-	-	-	-	-	-
MSTRG.2758	40.47	38.25	42.94	0.08	0.15	0.00	1059.29	1020.41	1150.91	2.00	4.05	0.00	--	-	-	-	-	-	-	-	-
MSTRG.2759	1.41	2.68	2.87	0.00	0.07	0.00	39.71	77.59	83.09	0.00	1.95	0.00	--	-	-	-	-	-	-	-	-
MSTRG.27590	0.16	0.08	0.00	1.14	0.00	0.72	2.00	1.00	0.00	14.96	0.00	9.71	--	-	-	-	-	-	-	-	-
MSTRG.27591	0.00	0.07	0.22	2.35	1.62	1.23	0.00	1.00	3.00	32.04	22.00	17.29	--	-	-	-	-	-	-	-	-
[truncated: 24,826 more rows]
