# Supplementary material for: Cytological and Molecular Mechanism of Low Pollen Grain Viability in a Germplasm Line of Double Lotus
Source: Plants (Basel). 2023 Jan 13;12(2):387. doi: 10.3390/plants12020387 (PMC9867118; doi:10.3390/plants12020387)
Supplement: Supplementary file 1 [file plants-12-00387-s001.zip › ΘÖäσèáμûçΣ╗╢/Table S4 DEGs in SJGS1-VS-SJGS2.xls]

id	SJGS2-1_count	SJGS2-2_count	SJGS2-3_count	SJGS1-1_count	SJGS1-2_count	SJGS1-3_count	SJGS2-1_fpkm	SJGS2-2_fpkm	SJGS2-3_fpkm	SJGS1-1_fpkm	SJGS1-2_fpkm	SJGS1-3_fpkm	SJGS2_mean	SJGS1_mean	log2(fc)	PValue	FDR	Symbol	Description	KEGG_A_class	KEGG_B_class	Pathway	K_ID	GO Component	GO Function	GO Process
MSTRG.17553	7672	7722	8051	156	200	192	266.64	268.08	271.35	5.55	6.94	6.66	268.69	6.38333333333333	-5.39548883214515	0	0	--	RING/FYVE/PHD zinc finger superfamily protein [Hibiscus syriacus]	-	-	-	-	-	-	-
MSTRG.18952	15435	14637	14402	104	126	124	968.41	917.32	876.27	6.68	7.90	7.77	920.666666666667	7.45	-6.9492946779621	0	0	--	PREDICTED: lipid transfer-like protein VAS [Nelumbo nucifera]	-	-	-	-	-	-	-
MSTRG.19160	6616	6032	7554	465	501	473	72.29	66.10	80.44	5.08	5.22	5.06	72.9433333333333	5.12	-3.83256041350513	0	0	--	PREDICTED: Reverse mRNAase zinc-binding domain [Prunus dulcis]	-	-	-	-	-	-	-
MSTRG.19179	250	217	258	4386	4266	4642	4.14	3.64	4.16	75.87	72.05	78.51	3.98	75.4766666666667	4.24519037362729	0	0	--	PREDICTED: mitochondrial fission protein ELM1 [Nelumbo nucifera]	-	-	-	-	GO:0031966//mitochondrial membrane	GO:0005488//binding	GO:0007005//mitochondrion organization
MSTRG.20435	4512	4558	4503	179	221	189	410.32	414.04	397.12	16.66	20.08	17.17	407.16	17.97	-4.50193352192219	0	0	--	-	-	-	-	-	-	-	-
MSTRG.23635	2059	1894	2091	98	115	92	61.04	56.09	60.12	2.97	3.41	2.72	59.0833333333333	3.03333333333333	-4.28377527192818	0	0	--	protein AUXIN-REGULATED GENE INVOLVED IN ORGAN SIZE-like [Hevea brasiliensis]	-	-	-	-	-	-	-
MSTRG.2731	21361	20939	20032	4746	4411	4383	1690.84	1655.59	1537.66	384.56	348.82	346.45	1628.03	359.943333333333	-2.17728558174191	0	0	--	-	-	-	-	-	-	-	-
MSTRG.3509	2373	2344	2255	297	299	287	81.28	80.01	75.20	10.32	10.05	9.54	78.83	9.97	-2.98307936480057	0	0	SUFE2	PREDICTED: quinolinate synthase, chloroplastic [Nelumbo nucifera]	Metabolism;Metabolism	Global and overview maps;Metabolism of cofactors and vitamins	ko01100//Metabolic pathways;ko00760//Nicotinate and nicotinamide metabolism	K03517;K03517	GO:0009536//plastid	GO:0003824//catalytic activity;GO:0030234//enzyme regulator activity;GO:0046983//protein dimerization activity;GO:0051536//iron-sulfur cluster binding	GO:0019359//nicotinamide nucleotide biosynthetic process;GO:0031325//positive regulation of cellular metabolic process;GO:0043085//positive regulation of catalytic activity;GO:0045333//cellular respiration
MSTRG.9122	5645	5791	5399	944	1009	1094	481.57	493.47	446.65	82.44	86.00	93.21	473.896666666667	87.2166666666667	-2.44189675502775	0	0	--	PREDICTED: respiratory supercomplex factor 2 homolog C1565.01-like [Nelumbo nucifera]	-	-	-	-	GO:0031224//intrinsic component of membrane	-	GO:0009725//response to hormone
MSTRG.9327	914	960	935	4905	5404	5216	8.70	9.12	8.63	47.77	51.36	49.56	8.81666666666667	49.5633333333333	2.49096799616211	0	0	--	PREDICTED: MDIS1-interacting receptor like kinase 2-like [Nelumbo nucifera]	-	-	-	-	-	GO:0016301//kinase activity	GO:0009987//cellular process;GO:0044699//single-organism process;GO:0050896//response to stimulus
ncbi_104585580	5414	5096	5516	924	796	838	171.66	160.80	168.14	28.37	24.11	25.34	166.866666666667	25.94	-2.68544540560284	0	0	--	XP_010240812.1 PREDICTED: charged multivesicular body protein 7 isoform X1 [Nelumbo nucifera]	Cellular Processes	Transport and catabolism	ko04144//Endocytosis	K15053	GO:0000785//chromatin;GO:0000815//ESCRT III complex;GO:0005575//cellular_component;GO:0005622//intracellular;GO:0005623//cell;GO:0005634//nucleus;GO:0005635//nuclear envelope;GO:0005694//chromosome;GO:0005737//cytoplasm;GO:0005768//endosome;GO:0005829//cytosol;GO:0010008//endosome membrane;GO:0012505//endomembrane system;GO:0016020//membrane;GO:0031090//organelle membrane;GO:0031410//cytoplasmic …	GO:0003674//molecular_function;GO:0005215//transporter activity;GO:0008565//protein transporter activity	GO:0000070//mitotic sister chromatid segregation;GO:0000278//mitotic cell cycle;GO:0000280//nuclear division;GO:0000819//sister chromatid segregation;GO:0000920//cell separation after cytokinesis;GO:0006508//proteolysis;GO:0006511//ubiquitin-dependent protein catabolic process;GO:0006807//nitrogen compound metabolic process;GO:0006810//transport;GO:0006886//intracellular protein transport;GO:0006…
ncbi_104585595	3923	3761	3925	501	527	449	192.00	183.86	186.28	25.10	25.77	21.95	187.38	24.2733333333333	-2.94852283001837	0	0	--	XP_010240834.1 PREDICTED: uncharacterized protein C24B11.05 [Nelumbo nucifera]	Metabolism	Metabolism of cofactors and vitamins	ko00760//Nicotinate and nicotinamide metabolism	K18551	-	GO:0004518//nuclease activity;GO:0008967//phosphoglycolate phosphatase activity;GO:0016787//hydrolase activity;GO:0016791//phosphatase activity;GO:0016827//hydrolase activity, acting on acid carbon-phosphorus bonds;GO:0018784//(S)-2-haloacid dehalogenase activity	GO:0006805//xenobiotic metabolic process;GO:0008152//metabolic process;GO:0009636//response to toxic substance;GO:0009853//photorespiration;GO:0015671//oxygen transport;GO:0019635//2-aminoethylphosphonate catabolic process;GO:0019636//phosphonoacetate metabolic process;GO:0019700//organic phosphonate catabolic process;GO:0043094//cellular metabolic compound salvage
ncbi_104585615	9081	9214	8880	2122	2161	2170	459.36	465.57	435.61	109.89	109.21	109.63	453.513333333333	109.576666666667	-2.04920434424869	0	0	At3g02910	XP_010240851.1 PREDICTED: putative gamma-glutamylcyclotransferase At3g02910 [Nelumbo nucifera]	-	-	-	-	-	GO:0003674//molecular_function;GO:0003824//catalytic activity;GO:0016740//transferase activity;GO:0016746//transferase activity, transferring acyl groups;GO:0016829//lyase activity;GO:0016840//carbon-nitrogen lyase activity;GO:0016842//amidine-lyase activity	GO:0006807//nitrogen compound metabolic process;GO:0008150//biological_process;GO:0008152//metabolic process;GO:0009056//catabolic process;GO:0009628//response to abiotic stimulus;GO:0042219//cellular modified amino acid catabolic process;GO:0050896//response to stimulus;GO:0071704//organic substance metabolic process;GO:0080167//response to karrikin;GO:1901564//organonitrogen compound metabolic …
ncbi_104585744	3176	3131	3015	13034	13167	12979	151.88	149.56	139.82	638.06	629.07	619.87	147.086666666667	629	2.09639354417406	0	0	ANR	XP_010241022.1 PREDICTED: anthocyanidin reductase [Nelumbo nucifera]	Metabolism;Metabolism;Metabolism	Global and overview maps;Global and overview maps;Biosynthesis of other secondary metabolites	ko01100//Metabolic pathways;ko01110//Biosynthesis of secondary metabolites;ko00941//Flavonoid biosynthesis	K08695;K08695;K08695	-	GO:0003824//catalytic activity;GO:0003854//3-beta-hydroxy-delta5-steroid dehydrogenase activity;GO:0003978//UDP-glucose 4-epimerase activity;GO:0008446//GDP-mannose 4,6-dehydratase activity;GO:0008460//dTDP-glucose 4,6-dehydratase activity;GO:0008712//ADP-glyceromanno-heptose 6-epimerase activity;GO:0016491//oxidoreductase activity;GO:0016616//oxidoreductase activity, acting on the CH-OH group of…	GO:0000271//polysaccharide biosynthetic process;GO:0005975//carbohydrate metabolic process;GO:0006012//galactose metabolic process;GO:0006694//steroid biosynthetic process;GO:0009243//O antigen biosynthetic process;GO:0009244//lipopolysaccharide core region biosynthetic process;GO:0019305//dTDP-rhamnose biosynthetic process;GO:0055114//oxidation-reduction process
ncbi_104585812	20	19	24	12127	12841	12721	1.94	1.84	2.26	1203.32	1243.53	1231.46	2.01333333333333	1226.10333333333	9.25027880719876	0	0	ARPN	XP_010241114.1 PREDICTED: basic blue protein-like [Nelumbo nucifera]	-	-	-	-	-	GO:0003674//molecular_function;GO:0003824//catalytic activity;GO:0005488//binding;GO:0009055//electron carrier activity;GO:0016491//oxidoreductase activity;GO:0043167//ion binding;GO:0043169//cation binding;GO:0046872//metal ion binding	GO:0006091//generation of precursor metabolites and energy;GO:0008150//biological_process;GO:0008152//metabolic process;GO:0009987//cellular process;GO:0022900//electron transport chain;GO:0044237//cellular metabolic process;GO:0055114//oxidation-reduction process
ncbi_104586185	1956	2080	1995	85	123	96	102.80	109.19	101.68	4.57	6.46	5.04	104.556666666667	5.35666666666667	-4.28680571953502	0	0	--	XP_010241645.1 PREDICTED: uncharacterized protein LOC104586185 [Nelumbo nucifera]	-	-	-	-	-	GO:0008270//zinc ion binding	-
ncbi_104586216	4142	4190	4072	577	569	622	154.31	155.92	147.11	22.01	21.18	23.14	152.446666666667	22.11	-2.78553367507567	0	0	PAP17	XP_010241716.1 PREDICTED: purple acid phosphatase 17-like [Nelumbo nucifera]	Metabolism;Metabolism	Global and overview maps;Metabolism of cofactors and vitamins	ko01100//Metabolic pathways;ko00740//Riboflavin metabolism	K14379;K14379	-	GO:0008374//O-acyltransferase activity;GO:0016787//hydrolase activity;GO:0016788//hydrolase activity, acting on ester bonds	GO:0006629//lipid metabolic process
ncbi_104586223	2310	2143	2311	90	95	90	138.23	128.10	134.11	5.51	5.68	5.38	133.48	5.52333333333333	-4.59494058468202	0	0	XTH23	XP_010241684.1 PREDICTED: probable xyloglucan endotransglucosylase/hydrolase protein 23 [Nelumbo nucifera]	Environmental Information Processing	Signal transduction	ko04075//Plant hormone signal transduction	K14504	GO:0005575//cellular_component;GO:0005576//extracellular region;GO:0005618//cell wall;GO:0005622//intracellular;GO:0005623//cell;GO:0005737//cytoplasm;GO:0005794//Golgi apparatus;GO:0012505//endomembrane system;GO:0030312//external encapsulating structure;GO:0043226//organelle;GO:0043227//membrane-bounded organelle;GO:0043229//intracellular organelle;GO:0043231//intracellular membrane-bounded org…	GO:0003674//molecular_function;GO:0003824//catalytic activity;GO:0004553//hydrolase activity, hydrolyzing O-glycosyl compounds;GO:0016740//transferase activity;GO:0016757//transferase activity, transferring glycosyl groups;GO:0016758//transferase activity, transferring hexosyl groups;GO:0016762//xyloglucan:xyloglucosyl transferase activity;GO:0016787//hydrolase activity;GO:0016798//hydrolase acti…	GO:0005975//carbohydrate metabolic process;GO:0005976//polysaccharide metabolic process;GO:0006073//cellular glucan metabolic process;GO:0006950//response to stress;GO:0008150//biological_process;GO:0008152//metabolic process;GO:0009266//response to temperature stimulus;GO:0009408//response to heat;GO:0009409//response to cold;GO:0009605//response to external stimulus;GO:0009612//response to mech…
ncbi_104586437	5098	5067	5021	16234	15513	15886	277.62	275.62	265.16	905.00	844.01	863.99	272.8	871	1.67482907446205	0	0	TSJT1	XP_010241982.1 PREDICTED: stem-specific protein TSJT1-like [Nelumbo nucifera]	-	-	-	-	-	GO:0004066//asparagine synthase (glutamine-hydrolyzing) activity	GO:0006529//asparagine biosynthetic process
ncbi_104586725	4267	4393	4004	23	11	18	218.41	224.60	198.75	1.21	0.56	0.92	213.92	0.896666666666667	-7.89828388825789	0	0	GAPC	XP_010242342.1 PREDICTED: glyceraldehyde-3-phosphate dehydrogenase 2, cytosolic [Nelumbo nucifera]	Metabolism;Metabolism;Metabolism;Metabolism;Metabolism;Metabolism	Global and overview maps;Global and overview maps;Global and overview maps;Global and overview maps;Carbohydrate metabolism;Energy metabolism	ko01100//Metabolic pathways;ko01110//Biosynthesis of secondary metabolites;ko01200//Carbon metabolism;ko01230//Biosynthesis of amino acids;ko00010//Glycolysis / Gluconeogenesis;ko00710//Carbon fixation in photosynthetic organisms	K00134;K00134;K00134;K00134;K00134;K00134	-	GO:0004073//aspartate-semialdehyde dehydrogenase activity;GO:0008839//4-hydroxy-tetrahydrodipicolinate reductase;GO:0016620//oxidoreductase activity, acting on the aldehyde or oxo group of donors, NAD or NADP as acceptor;GO:0047850//diaminopimelate dehydrogenase activity;GO:0048001//erythrose-4-phosphate dehydrogenase activity;GO:0050112//inositol 2-dehydrogenase activity;GO:0051287//NAD binding	GO:0006094//gluconeogenesis;GO:0006096//glycolytic process;GO:0008615//pyridoxine biosynthetic process;GO:0009085//lysine biosynthetic process;GO:0009086//methionine biosynthetic process;GO:0009088//threonine biosynthetic process;GO:0009089//lysine biosynthetic process via diaminopimelate;GO:0009097//isoleucine biosynthetic process;GO:0019310//inositol catabolic process;GO:0019682//glyceraldehyde…
ncbi_104586740	652	695	657	4267	4309	4135	13.58	14.29	13.24	89.14	87.73	84.69	13.7033333333333	87.1866666666667	2.66958065138269	0	0	AMY3	XP_010242366.1 PREDICTED: alpha-amylase 3, chloroplastic-like isoform X1 [Nelumbo nucifera]	Metabolism;Metabolism;Metabolism	Global and overview maps;Global and overview maps;Carbohydrate metabolism	ko01100//Metabolic pathways;ko01110//Biosynthesis of secondary metabolites;ko00500//Starch and sucrose metabolism	K01176;K01176;K01176	-	GO:0003824//catalytic activity;GO:0003844//1,4-alpha-glucan branching enzyme activity;GO:0004133//glycogen debranching enzyme activity;GO:0004556//alpha-amylase activity;GO:0005509//calcium ion binding;GO:0008788//alpha,alpha-phosphotrehalase activity;GO:0016798//hydrolase activity, acting on glycosyl bonds;GO:0046527//glucosyltransferase activity;GO:0047470//(1,4)-alpha-D-glucan 1-alpha-D-glucos…	GO:0005975//carbohydrate metabolic process;GO:0005978//glycogen biosynthetic process;GO:0005980//glycogen catabolic process;GO:0005991//trehalose metabolic process;GO:0005992//trehalose biosynthetic process;GO:0009250//glucan biosynthetic process
ncbi_104586748	3650	3469	3790	143	190	151	141.34	134.19	142.32	5.67	7.33	5.84	139.283333333333	6.28	-4.47111426579799	0	0	PCO2	XP_010242379.1 PREDICTED: plant cysteine oxidase 2 isoform X1 [Nelumbo nucifera]	-	-	-	-	-	GO:0016702//oxidoreductase activity, acting on single donors with incorporation of molecular oxygen, incorporation of two atoms of oxygen	GO:0055114//oxidation-reduction process
ncbi_104586812	2032	2148	2087	31	52	54	73.30	77.40	73.01	1.14	1.87	1.95	74.57	1.65333333333333	-5.49514581652052	0	0	UGT74F2	XP_010242475.1 PREDICTED: UDP-glycosyltransferase 74F2-like [Nelumbo nucifera]	-	-	-	-	-	GO:0008194//UDP-glycosyltransferase activity;GO:0016758//transferase activity, transferring hexosyl groups	-
ncbi_104586882	5453	5350	5206	1564	1483	1440	279.33	273.75	258.62	82.01	75.90	73.67	270.566666666667	77.1933333333333	-1.80943595063002	0	0	--	XP_010242559.1 PREDICTED: uncharacterized protein LOC104586882 [Nelumbo nucifera]	-	-	-	-	-	-	-
ncbi_104587046	19011	19487	21361	3259	3174	3344	448.43	459.14	488.63	78.69	74.80	78.78	465.4	77.4233333333333	-2.58763088381871	0	0	LACS9	XP_010242787.1 PREDICTED: long chain acyl-CoA synthetase 9, chloroplastic [Nelumbo nucifera]	Metabolism;Cellular Processes;Metabolism;Metabolism;Metabolism	Global and overview maps;Transport and catabolism;Global and overview maps;Lipid metabolism;Lipid metabolism	ko01100//Metabolic pathways;ko04146//Peroxisome;ko01212//Fatty acid metabolism;ko00071//Fatty acid degradation;ko00061//Fatty acid biosynthesis	K01897;K01897;K01897;K01897;K01897	GO:0005575//cellular_component;GO:0005622//intracellular;GO:0005623//cell;GO:0005737//cytoplasm;GO:0009507//chloroplast;GO:0009526//plastid envelope;GO:0009536//plastid;GO:0009941//chloroplast envelope;GO:0016020//membrane;GO:0031967//organelle envelope;GO:0031975//envelope;GO:0043226//organelle;GO:0043227//membrane-bounded organelle;GO:0043229//intracellular organelle;GO:0043231//intracellular m…	GO:0000166//nucleotide binding;GO:0003674//molecular_function;GO:0003824//catalytic activity;GO:0003987//acetate-CoA ligase activity;GO:0004043//L-aminoadipate-semialdehyde dehydrogenase activity;GO:0004467//long-chain fatty acid-CoA ligase activity;GO:0005488//binding;GO:0005524//ATP binding;GO:0008144//drug binding;GO:0008668//(2,3-dihydroxybenzoyl)adenylate synthase activity;GO:0008756//o-succ…	GO:0001676//long-chain fatty acid metabolic process;GO:0006082//organic acid metabolic process;GO:0006629//lipid metabolic process;GO:0006631//fatty acid metabolic process;GO:0008150//biological_process;GO:0008152//metabolic process;GO:0009234//menaquinone biosynthetic process;GO:0009987//cellular process;GO:0019287//isopentenyl diphosphate biosynthetic process, mevalonate pathway;GO:0019290//sid…
ncbi_104587170	234	274	239	3999	3932	4371	13.77	16.11	13.64	240.97	231.24	256.96	14.5066666666667	243.056666666667	4.06650474457254	0	0	TSJT1	XP_010242965.1 PREDICTED: stem-specific protein TSJT1 [Nelumbo nucifera]	-	-	-	-	-	GO:0004066//asparagine synthase (glutamine-hydrolyzing) activity	GO:0006529//asparagine biosynthetic process
ncbi_104587207	206	178	194	2101	2262	2264	4.79	4.12	4.33	49.80	52.07	52.13	4.41333333333333	51.3333333333333	3.53995532366241	0	0	AO	XP_010243021.1 PREDICTED: L-aspartate oxidase, chloroplastic [Nelumbo nucifera]	Metabolism;Metabolism;Metabolism	Global and overview maps;Amino acid metabolism;Metabolism of cofactors and vitamins	ko01100//Metabolic pathways;ko00250//Alanine, aspartate and glutamate metabolism;ko00760//Nicotinate and nicotinamide metabolism	K00278;K00278;K00278	GO:0005575//cellular_component;GO:0005622//intracellular;GO:0005623//cell;GO:0005737//cytoplasm;GO:0005886//plasma membrane;GO:0009331//glycerol-3-phosphate dehydrogenase complex;GO:0009507//chloroplast;GO:0009536//plastid;GO:0016020//membrane;GO:0032991//macromolecular complex;GO:0043226//organelle;GO:0043227//membrane-bounded organelle;GO:0043229//intracellular organelle;GO:0043231//intracellul…	GO:0000104//succinate dehydrogenase activity;GO:0000166//nucleotide binding;GO:0001716//L-amino-acid oxidase activity;GO:0003674//molecular_function;GO:0003824//catalytic activity;GO:0004368//glycerol-3-phosphate dehydrogenase activity;GO:0005488//binding;GO:0008177//succinate dehydrogenase (ubiquinone) activity;GO:0008734//L-aspartate oxidase activity;GO:0009055//electron carrier activity;GO:000…	GO:0006071//glycerol metabolic process;GO:0006082//organic acid metabolic process;GO:0006091//generation of precursor metabolites and energy;GO:0006099//tricarboxylic acid cycle;GO:0006101//citrate metabolic process;GO:0006139//nucleobase-containing compound metabolic process;GO:0006725//cellular aromatic compound metabolic process;GO:0006732//coenzyme metabolic process;GO:0006733//oxidoreduction…
ncbi_104587211	1713	1677	1691	108	118	123	106.34	103.99	101.80	6.86	7.32	7.63	104.043333333333	7.27	-3.83908535173075	0	0	BCA2	XP_010243030.1 PREDICTED: carbonic anhydrase 2-like [Nelumbo nucifera]	Metabolism;Metabolism	Global and overview maps;Energy metabolism	ko01100//Metabolic pathways;ko00910//Nitrogen metabolism	K01673;K01673	-	GO:0004089//carbonate dehydratase activity;GO:0008270//zinc ion binding	-
ncbi_104587365	7346	7122	7366	117	99	100	237.23	229.74	230.68	3.87	3.19	3.23	232.55	3.43	-6.08318855323916	0	0	--	XP_010243252.1 PREDICTED: uncharacterized protein LOC104587365 [Nelumbo nucifera]	-	-	-	-	GO:0005634//nucleus;GO:0005730//nucleolus	GO:0003677//DNA binding;GO:0008134//transcription factor binding;GO:0008270//zinc ion binding	GO:0006355//regulation of transcription, DNA-templated
ncbi_104587381	7182	6785	7221	2393	2456	2650	213.51	201.48	208.17	72.82	72.94	78.68	207.72	74.8133333333333	-1.47327281333887	0	0	OsI_35105	XP_010243271.1 PREDICTED: pyruvate kinase 1, cytosolic-like [Nelumbo nucifera]	Metabolism;Metabolism;Metabolism;Metabolism;Metabolism;Metabolism;Metabolism	Global and overview maps;Global and overview maps;Global and overview maps;Global and overview maps;Carbohydrate metabolism;Nucleotide metabolism;Carbohydrate metabolism	ko01100//Metabolic pathways;ko01110//Biosynthesis of secondary metabolites;ko01200//Carbon metabolism;ko01230//Biosynthesis of amino acids;ko00010//Glycolysis / Gluconeogenesis;ko00230//Purine metabolism;ko00620//Pyruvate metabolism	K00873;K00873;K00873;K00873;K00873;K00873;K00873	GO:0005737//cytoplasm	GO:0000287//magnesium ion binding;GO:0004743//pyruvate kinase activity;GO:0008703//5-amino-6-(5-phosphoribosylamino)uracil reductase activity;GO:0030955//potassium ion binding	GO:0006096//glycolytic process;GO:0009231//riboflavin biosynthetic process;GO:0055114//oxidation-reduction process
ncbi_104587577	1067	880	969	6973	7126	7005	61.19	50.41	53.89	409.38	408.31	401.23	55.1633333333333	406.306666666667	2.88078749468501	0	0	PRXIIE	XP_010243544.1 PREDICTED: peroxiredoxin-2E-1, chloroplastic [Nelumbo nucifera]	-	-	-	-	GO:0005575//cellular_component;GO:0005618//cell wall;GO:0005622//intracellular;GO:0005623//cell;GO:0005737//cytoplasm;GO:0009505//plant-type cell wall;GO:0009507//chloroplast;GO:0009526//plastid envelope;GO:0009532//plastid stroma;GO:0009536//plastid;GO:0009570//chloroplast stroma;GO:0009579//thylakoid;GO:0009941//chloroplast envelope;GO:0030312//external encapsulating structure;GO:0031967//organ…	GO:0003674//molecular_function;GO:0003824//catalytic activity;GO:0004601//peroxidase activity;GO:0016209//antioxidant activity;GO:0016491//oxidoreductase activity;GO:0016684//oxidoreductase activity, acting on peroxide as acceptor;GO:0051920//peroxiredoxin activity	GO:0006950//response to stress;GO:0006952//defense response;GO:0006979//response to oxidative stress;GO:0008150//biological_process;GO:0008152//metabolic process;GO:0009605//response to external stimulus;GO:0009607//response to biotic stimulus;GO:0009617//response to bacterium;GO:0009636//response to toxic substance;GO:0009987//cellular process;GO:0019725//cellular homeostasis;GO:0042221//respons…
ncbi_104587765	5153	5249	4911	1092	1124	1080	207.75	211.39	192.01	45.07	45.27	43.49	203.716666666667	44.61	-2.19112496308227	0	0	FBA1	XP_010243792.1 PREDICTED: fructose-bisphosphate aldolase 1, cytoplasmic-like [Nelumbo nucifera]	Metabolism;Metabolism;Metabolism;Metabolism;Metabolism;Metabolism;Metabolism;Metabolism	Global and overview maps;Global and overview maps;Global and overview maps;Global and overview maps;Carbohydrate metabolism;Energy metabolism;Carbohydrate metabolism;Carbohydrate metabolism	ko01100//Metabolic pathways;ko01110//Biosynthesis of secondary metabolites;ko01200//Carbon metabolism;ko01230//Biosynthesis of amino acids;ko00010//Glycolysis / Gluconeogenesis;ko00710//Carbon fixation in photosynthetic organisms;ko00030//Pentose phosphate pathway;ko00051//Fructose and mannose metabolism	K01623;K01623;K01623;K01623;K01623;K01623;K01623;K01623	-	GO:0004332//fructose-bisphosphate aldolase activity	GO:0006096//glycolytic process
ncbi_104587949	22749	22496	22171	272	331	345	992.57	980.43	938.10	12.15	14.43	15.03	970.366666666667	13.87	-6.1284903001197	0	0	ADH1	XP_010244041.1 PREDICTED: alcohol dehydrogenase 1 [Nelumbo nucifera]	Metabolism;Metabolism;Metabolism;Metabolism;Metabolism;Metabolism	Global and overview maps;Global and overview maps;Carbohydrate metabolism;Amino acid metabolism;Lipid metabolism;Lipid metabolism	ko01100//Metabolic pathways;ko01110//Biosynthesis of secondary metabolites;ko00010//Glycolysis / Gluconeogenesis;ko00350//Tyrosine metabolism;ko00071//Fatty acid degradation;ko00592//alpha-Linolenic acid metabolism	K18857;K18857;K18857;K18857;K18857;K18857	-	GO:0004024//alcohol dehydrogenase activity, zinc-dependent;GO:0008270//zinc ion binding;GO:0008743//L-threonine 3-dehydrogenase activity;GO:0016491//oxidoreductase activity;GO:0016616//oxidoreductase activity, acting on the CH-OH group of donors, NAD or NADP as acceptor;GO:0016655//oxidoreductase activity, acting on NAD(P)H, quinone or similar compound as acceptor;GO:0018467//formaldehyde dehydro…	GO:0006113//fermentation;GO:0006567//threonine catabolic process;GO:0006813//potassium ion transport;GO:0008152//metabolic process;GO:0009404//toxin metabolic process;GO:0010127//mycothiol-dependent detoxification;GO:0019439//aromatic compound catabolic process;GO:0030494//bacteriochlorophyll biosynthetic process;GO:0045666//positive regulation of neuron differentiation;GO:0045930//negative regul…
ncbi_104587950	13825	13931	13559	639	656	601	604.43	608.38	574.87	28.60	28.65	26.24	595.893333333333	27.83	-4.42034129334259	0	0	ADH2	XP_010244042.1 PREDICTED: alcohol dehydrogenase 3-like [Nelumbo nucifera]	Metabolism;Metabolism;Metabolism;Metabolism;Metabolism;Metabolism	Global and overview maps;Global and overview maps;Carbohydrate metabolism;Amino acid metabolism;Lipid metabolism;Lipid metabolism	ko01100//Metabolic pathways;ko01110//Biosynthesis of secondary metabolites;ko00010//Glycolysis / Gluconeogenesis;ko00350//Tyrosine metabolism;ko00071//Fatty acid degradation;ko00592//alpha-Linolenic acid metabolism	K18857;K18857;K18857;K18857;K18857;K18857	-	GO:0004024//alcohol dehydrogenase activity, zinc-dependent;GO:0008270//zinc ion binding;GO:0008743//L-threonine 3-dehydrogenase activity;GO:0016491//oxidoreductase activity;GO:0016616//oxidoreductase activity, acting on the CH-OH group of donors, NAD or NADP as acceptor;GO:0016655//oxidoreductase activity, acting on NAD(P)H, quinone or similar compound as acceptor;GO:0018467//formaldehyde dehydro…	GO:0006113//fermentation;GO:0006567//threonine catabolic process;GO:0006813//potassium ion transport;GO:0008152//metabolic process;GO:0009404//toxin metabolic process;GO:0010127//mycothiol-dependent detoxification;GO:0019439//aromatic compound catabolic process;GO:0030494//bacteriochlorophyll biosynthetic process;GO:0046292//formaldehyde metabolic process;GO:0055114//oxidation-reduction process
ncbi_104588057	62	58	75	2520	2523	2755	1.62	1.51	1.90	67.33	65.78	71.81	1.67666666666667	68.3066666666667	5.34835858664904	0	0	SBT2.4	XP_010244166.1 PREDICTED: subtilisin-like protease SBT2.4 [Nelumbo nucifera]	-	-	-	-	GO:0005575//cellular_component;GO:0005576//extracellular region;GO:0005618//cell wall;GO:0016020//membrane	GO:0003674//molecular_function;GO:0003824//catalytic activity;GO:0004175//endopeptidase activity;GO:0004252//serine-type endopeptidase activity;GO:0008233//peptidase activity;GO:0008236//serine-type peptidase activity;GO:0016787//hydrolase activity;GO:0017171//serine hydrolase activity;GO:0070011//peptidase activity, acting on L-amino acid peptides	GO:0006508//proteolysis;GO:0006807//nitrogen compound metabolic process;GO:0007275//multicellular organism development;GO:0008150//biological_process;GO:0008152//metabolic process;GO:0009306//protein secretion;GO:0019538//protein metabolic process;GO:0032501//multicellular organismal process;GO:0032502//developmental process;GO:0042335//cuticle development;GO:0043170//macromolecule metabolic proc…
ncbi_104588077	7129	6764	7026	309	317	372	250.59	237.50	239.51	11.12	11.13	13.06	242.533333333333	11.77	-4.36499681677925	0	0	CEL5	XP_010244197.1 PREDICTED: endoglucanase 3-like [Nelumbo nucifera]	Metabolism;Metabolism	Global and overview maps;Carbohydrate metabolism	ko01100//Metabolic pathways;ko00500//Starch and sucrose metabolism	K01179;K01179	GO:0005575//cellular_component;GO:0005576//extracellular region;GO:0005618//cell wall;GO:0005622//intracellular;GO:0005623//cell;GO:0005737//cytoplasm;GO:0005794//Golgi apparatus;GO:0005886//plasma membrane;GO:0005911//cell-cell junction;GO:0009505//plant-type cell wall;GO:0009506//plasmodesma;GO:0012505//endomembrane system;GO:0016020//membrane;GO:0030054//cell junction;GO:0030312//external enca…	GO:0003674//molecular_function;GO:0003824//catalytic activity;GO:0004553//hydrolase activity, hydrolyzing O-glycosyl compounds;GO:0008810//cellulase activity;GO:0016787//hydrolase activity;GO:0016798//hydrolase activity, acting on glycosyl bonds	GO:0000272//polysaccharide catabolic process;GO:0005975//carbohydrate metabolic process;GO:0005976//polysaccharide metabolic process;GO:0006073//cellular glucan metabolic process;GO:0008150//biological_process;GO:0008152//metabolic process;GO:0009056//catabolic process;GO:0009057//macromolecule catabolic process;GO:0009251//glucan catabolic process;GO:0009987//cellular process;GO:0016043//cellula…
ncbi_104588116	2320	2056	2191	29	28	27	72.85	64.49	66.72	0.93	0.88	0.85	68.02	0.886666666666667	-6.26142335592781	0	0	RD21A	XP_010244238.1 PREDICTED: cysteine proteinase RD21A-like [Nelumbo nucifera]	-	-	-	-	-	GO:0008234//cysteine-type peptidase activity	GO:0006508//proteolysis
ncbi_104588131	2002	2178	2045	91	95	66	98.05	106.55	97.13	4.56	4.65	3.23	100.576666666667	4.14666666666667	-4.60019975535498	0	0	At3g16150	XP_010244253.1 PREDICTED: probable isoaspartyl peptidase/L-asparaginase 2 [Nelumbo nucifera]	Metabolism;Metabolism;Metabolism;Metabolism	Global and overview maps;Global and overview maps;Amino acid metabolism;Metabolism of other amino acids	ko01100//Metabolic pathways;ko01110//Biosynthesis of secondary metabolites;ko00250//Alanine, aspartate and glutamate metabolism;ko00460//Cyanoamino acid metabolism	K13051;K13051;K13051;K13051	-	GO:0016787//hydrolase activity	-
ncbi_104588175	2183	2158	2241	267	239	257	55.83	54.97	55.60	6.94	6.07	6.44	55.4666666666667	6.48333333333333	-3.0968133731549	0	0	ENY	XP_010244313.1 PREDICTED: protein indeterminate-domain 2-like [Nelumbo nucifera]	-	-	-	-	-	-	-
ncbi_104588207	14913	13857	15737	2533	2668	2519	517.75	480.55	529.83	90.02	92.54	87.34	509.376666666667	89.9666666666667	-2.50127039861432	0	0	At4g32940	XP_010244352.1 PREDICTED: vacuolar-processing enzyme-like [Nelumbo nucifera]	-	-	-	-	-	GO:0003674//molecular_function;GO:0003824//catalytic activity;GO:0008233//peptidase activity;GO:0008234//cysteine-type peptidase activity;GO:0016787//hydrolase activity;GO:0070011//peptidase activity, acting on L-amino acid peptides	GO:0006508//proteolysis;GO:0006807//nitrogen compound metabolic process;GO:0008150//biological_process;GO:0008152//metabolic process;GO:0019538//protein metabolic process;GO:0043170//macromolecule metabolic process;GO:0044238//primary metabolic process;GO:0071704//organic substance metabolic process;GO:1901564//organonitrogen compound metabolic process
ncbi_104588311	11426	10989	11667	1789	1743	1787	335.98	322.77	332.69	53.85	51.21	52.48	330.48	52.5133333333333	-2.65380728519368	0	0	Bp10	XP_010244491.1 PREDICTED: L-ascorbate oxidase homolog [Nelumbo nucifera]	-	-	-	-	-	GO:0005375//copper ion transmembrane transporter activity;GO:0005507//copper ion binding;GO:0016491//oxidoreductase activity	GO:0006825//copper ion transport;GO:0055114//oxidation-reduction process
ncbi_104588543	4806	5043	5104	836	860	889	123.45	129.84	126.98	21.83	22.13	22.40	126.756666666667	22.12	-2.51863833594384	0	0	SFH13	XP_019051712.1 PREDICTED: phosphatidylinositol/phosphatidylcholine transfer protein SFH13-like isoform X1 [Nelumbo nucifera]	-	-	-	-	-	-	-
ncbi_104588711	12182	11787	13505	1203	1229	1204	279.83	270.87	301.19	27.28	26.73	26.51	283.963333333333	26.84	-3.40324807760989	0	0	AKT2	XP_010245052.1 PREDICTED: potassium channel AKT2/3-like isoform X1 [Nelumbo nucifera]	-	-	-	-	GO:0016020//membrane	GO:0005216//ion channel activity;GO:0005515//protein binding	GO:0006811//ion transport;GO:0055085//transmembrane transport
ncbi_104588924	5370	5534	5659	81	76	93	229.49	236.24	234.53	3.54	3.25	3.97	233.42	3.58666666666667	-6.02414069771659	0	0	YUC10	XP_010245350.1 PREDICTED: probable indole-3-pyruvate monooxygenase YUCCA10 isoform X1 [Nelumbo nucifera]	Metabolism;Metabolism	Global and overview maps;Amino acid metabolism	ko01100//Metabolic pathways;ko00380//Tryptophan metabolism	K11816;K11816	GO:0009342//glutamate synthase complex (NADPH)	GO:0003824//catalytic activity;GO:0004148//dihydrolipoyl dehydrogenase activity;GO:0004362//glutathione-disulfide reductase activity;GO:0004499//N,N-dimethylaniline monooxygenase activity;GO:0004791//thioredoxin-disulfide reductase activity;GO:0008641//small protein activating enzyme activity;GO:0015036//disulfide oxidoreductase activity;GO:0016152//mercury (II) reductase activity;GO:0016166//phy…	GO:0006096//glycolytic process;GO:0006537//glutamate biosynthetic process;GO:0006744//ubiquinone biosynthetic process;GO:0006790//sulfur compound metabolic process;GO:0006805//xenobiotic metabolic process;GO:0009228//thiamine biosynthetic process;GO:0009398//FMN biosynthetic process;GO:0015995//chlorophyll biosynthetic process;GO:0016117//carotenoid biosynthetic process;GO:0030494//bacteriochloro…
ncbi_104588994	38	28	19	39090	42043	41568	3.14	2.31	1.52	3304.86	3469.06	3428.63	2.32333333333333	3400.85	10.515483504336	0	0	STH-2	XP_010245454.1 PREDICTED: pathogenesis-related protein STH-2-like [Nelumbo nucifera]	-	-	-	-	-	-	GO:0006952//defense response
ncbi_104589188	4525	4779	4682	1295	1371	1313	382.49	403.51	383.80	112.06	115.78	110.84	389.933333333333	112.893333333333	-1.78826719490299	0	0	CC-1	XP_010245723.1 PREDICTED: cytochrome c [Nelumbo nucifera]	-	-	-	-	GO:0000159//protein phosphatase type 2A complex;GO:0005575//cellular_component;GO:0005622//intracellular;GO:0005623//cell;GO:0005634//nucleus;GO:0005737//cytoplasm;GO:0005739//mitochondrion;GO:0005740//mitochondrial envelope;GO:0005743//mitochondrial inner membrane;GO:0005746//mitochondrial respiratory chain;GO:0005758//mitochondrial intermembrane space;GO:0005829//cytosol;GO:0008287//protein ser…	GO:0003674//molecular_function;GO:0003824//catalytic activity;GO:0004129//cytochrome-c oxidase activity;GO:0005488//binding;GO:0009055//electron carrier activity;GO:0010242//oxygen evolving activity;GO:0016491//oxidoreductase activity;GO:0020037//heme binding;GO:0043167//ion binding;GO:0043169//cation binding;GO:0045155//electron transporter, transferring electrons from CoQH2-cytochrome c reducta…	GO:0006091//generation of precursor metabolites and energy;GO:0006119//oxidative phosphorylation;GO:0006122//mitochondrial electron transport, ubiquinol to cytochrome c;GO:0006123//mitochondrial electron transport, cytochrome c to oxygen;GO:0006139//nucleobase-containing compound metabolic process;GO:0006163//purine nucleotide metabolic process;GO:0006464//cellular protein modification process;GO…
ncbi_104589269	5474	5945	5708	235	250	288	232.88	252.63	235.49	10.23	10.63	12.24	240.333333333333	11.0333333333333	-4.44509613732097	0	0	S-ACP-DES6	XP_010245830.1 PREDICTED: stearoyl-[acyl-carrier-protein] 9-desaturase 6, chloroplastic [Nelumbo nucifera]	Metabolism;Metabolism;Metabolism;Metabolism	Global and overview maps;Global and overview maps;Lipid metabolism;Lipid metabolism	ko01100//Metabolic pathways;ko01212//Fatty acid metabolism;ko00061//Fatty acid biosynthesis;ko01040//Biosynthesis of unsaturated fatty acids	K03921;K03921;K03921;K03921	GO:0005575//cellular_component;GO:0005622//intracellular;GO:0005623//cell;GO:0005737//cytoplasm;GO:0009507//chloroplast;GO:0009536//plastid;GO:0016020//membrane;GO:0043226//organelle;GO:0043227//membrane-bounded organelle;GO:0043229//intracellular organelle;GO:0043231//intracellular membrane-bounded organelle;GO:0044424//intracellular part;GO:0044444//cytoplasmic part;GO:0044464//cell part	GO:0003674//molecular_function;GO:0003824//catalytic activity;GO:0005488//binding;GO:0016491//oxidoreductase activity;GO:0016705//oxidoreductase activity, acting on paired donors, with incorporation or reduction of molecular oxygen;GO:0016717//oxidoreductase activity, acting on paired donors, with oxidation of a pair of donors resulting in the reduction of molecular oxygen to two molecules of wat…	GO:0006082//organic acid metabolic process;GO:0006629//lipid metabolic process;GO:0006631//fatty acid metabolic process;GO:0006633//fatty acid biosynthetic process;GO:0008150//biological_process;GO:0008152//metabolic process;GO:0008610//lipid biosynthetic process;GO:0009058//biosynthetic process;GO:0009987//cellular process;GO:0016053//organic acid biosynthetic process;GO:0019752//carboxylic acid…
ncbi_104589272	18437	20404	20033	1123	1265	1044	787.49	870.79	829.60	49.15	54.04	44.56	829.293333333333	49.25	-4.07368686491286	0	0	ADH1	XP_019051855.1 PREDICTED: alcohol dehydrogenase 1-like isoform X1 [Nelumbo nucifera]	Metabolism;Metabolism;Metabolism;Metabolism;Metabolism;Metabolism	Global and overview maps;Global and overview maps;Carbohydrate metabolism;Amino acid metabolism;Lipid metabolism;Lipid metabolism	ko01100//Metabolic pathways;ko01110//Biosynthesis of secondary metabolites;ko00010//Glycolysis / Gluconeogenesis;ko00350//Tyrosine metabolism;ko00071//Fatty acid degradation;ko00592//alpha-Linolenic acid metabolism	K18857;K18857;K18857;K18857;K18857;K18857	-	GO:0004024//alcohol dehydrogenase activity, zinc-dependent;GO:0008270//zinc ion binding;GO:0008743//L-threonine 3-dehydrogenase activity;GO:0016491//oxidoreductase activity;GO:0016616//oxidoreductase activity, acting on the CH-OH group of donors, NAD or NADP as acceptor;GO:0016655//oxidoreductase activity, acting on NAD(P)H, quinone or similar compound as acceptor;GO:0018467//formaldehyde dehydro…	GO:0006113//fermentation;GO:0006567//threonine catabolic process;GO:0008152//metabolic process;GO:0009404//toxin metabolic process;GO:0010127//mycothiol-dependent detoxification;GO:0019439//aromatic compound catabolic process;GO:0030494//bacteriochlorophyll biosynthetic process;GO:0046292//formaldehyde metabolic process;GO:0055114//oxidation-reduction process
ncbi_104589398	3336	3421	3144	554	552	635	378.95	388.17	346.34	64.42	62.65	72.04	371.153333333333	66.37	-2.48341214642122	0	0	LSU2	XP_010246014.1 PREDICTED: trichohyalin-like [Nelumbo nucifera]	-	-	-	-	GO:0009318//exodeoxyribonuclease VII complex	GO:0008855//exodeoxyribonuclease VII activity	GO:0006308//DNA catabolic process
ncbi_104589540	12698	12824	13438	6195	6241	6509	436.40	440.24	447.87	217.95	214.29	223.41	441.503333333333	218.55	-1.01446095208383	0	0	UGPA	XP_010246188.1 PREDICTED: UTP--glucose-1-phosphate uridylyltransferase [Nelumbo nucifera]	Metabolism;Metabolism;Metabolism;Metabolism;Metabolism;Metabolism	Global and overview maps;Global and overview maps;Carbohydrate metabolism;Carbohydrate metabolism;Carbohydrate metabolism;Carbohydrate metabolism	ko01100//Metabolic pathways;ko01110//Biosynthesis of secondary metabolites;ko00500//Starch and sucrose metabolism;ko00520//Amino sugar and nucleotide sugar metabolism;ko00040//Pentose and glucuronate interconversions;ko00052//Galactose metabolism	K00963;K00963;K00963;K00963;K00963;K00963	-	GO:0070569//uridylyltransferase activity	-
ncbi_104589582	4097	4120	4064	1039	1087	1139	141.78	142.42	136.39	36.81	37.58	39.37	140.196666666667	37.92	-1.88642117871129	0	0	GAD1	XP_010246277.1 PREDICTED: glutamate decarboxylase 1 [Nelumbo nucifera]	Metabolism;Metabolism;Metabolism;Metabolism;Metabolism;Metabolism	Global and overview maps;Global and overview maps;Amino acid metabolism;Metabolism of other amino acids;Carbohydrate metabolism;Metabolism of other amino acids	ko01100//Metabolic pathways;ko01110//Biosynthesis of secondary metabolites;ko00250//Alanine, aspartate and glutamate metabolism;ko00410//beta-Alanine metabolism;ko00650//Butanoate metabolism;ko00430//Taurine and hypotaurine metabolism	K01580;K01580;K01580;K01580;K01580;K01580	GO:0005575//cellular_component;GO:0005622//intracellular;GO:0005623//cell;GO:0005737//cytoplasm;GO:0005829//cytosol;GO:0044424//intracellular part;GO:0044444//cytoplasmic part;GO:0044464//cell part	GO:0003674//molecular_function;GO:0003824//catalytic activity;GO:0004351//glutamate decarboxylase activity;GO:0004837//tyrosine decarboxylase activity;GO:0005488//binding;GO:0005515//protein binding;GO:0005516//calmodulin binding;GO:0008144//drug binding;GO:0016829//lyase activity;GO:0016830//carbon-carbon lyase activity;GO:0016831//carboxy-lyase activity;GO:0019842//vitamin binding;GO:0030170//p…	GO:0006082//organic acid metabolic process;GO:0006520//cellular amino acid metabolic process;GO:0006536//glutamate metabolic process;GO:0006540//glutamate decarboxylation to succinate;GO:0006807//nitrogen compound metabolic process;GO:0008150//biological_process;GO:0008152//metabolic process;GO:0009064//glutamine family amino acid metabolic process;GO:0009987//cellular process;GO:0010035//respons…
ncbi_104589796	11716	11368	11743	2401	2365	2277	375.73	364.16	365.21	78.82	75.78	72.93	368.366666666667	75.8433333333333	-2.28004824096522	0	0	A6	XP_010246533.1 PREDICTED: probable glucan endo-1,3-beta-glucosidase A6 [Nelumbo nucifera]	-	-	-	-	-	GO:0004553//hydrolase activity, hydrolyzing O-glycosyl compounds	GO:0005975//carbohydrate metabolic process
ncbi_104589950	4232	4278	4534	182	236	171	73.50	74.22	76.37	3.24	4.10	2.97	74.6966666666667	3.43666666666667	-4.4419620323045	0	0	VLN2	XP_010246733.1 PREDICTED: villin-2-like [Nelumbo nucifera]	-	-	-	-	-	GO:0003779//actin binding	GO:0007010//cytoskeleton organization
ncbi_104590190	1662	1827	1673	10840	11035	10528	83.29	91.46	81.31	556.12	552.51	526.94	85.3533333333333	545.19	2.67523969860682	0	0	ANNAT8	NP_001289780.1 uncharacterized protein LOC104590190 [Nelumbo nucifera]	-	-	-	-	-	GO:0005509//calcium ion binding;GO:0005544//calcium-dependent phospholipid binding	GO:0042981//regulation of apoptotic process
ncbi_104590435	3986	3661	3927	817	879	801	129.11	118.45	123.35	27.09	28.45	25.91	123.636666666667	27.15	-2.18708256059633	0	0	INT2	XP_010247407.1 PREDICTED: probable inositol transporter 2 [Nelumbo nucifera]	-	-	-	-	GO:0005575//cellular_component;GO:0005623//cell;GO:0005886//plasma membrane;GO:0005887//integral component of plasma membrane;GO:0016020//membrane;GO:0016021//integral component of membrane;GO:0031224//intrinsic component of membrane;GO:0042995//cell projection;GO:0044425//membrane part;GO:0044464//cell part;GO:0071944//cell periphery;GO:0090406//pollen tube	GO:0003674//molecular_function;GO:0005215//transporter activity;GO:0005351//sugar:proton symporter activity;GO:0005355//glucose transmembrane transporter activity;GO:0005365//myo-inositol transmembrane transporter activity;GO:0005366//myo-inositol:proton symporter activity;GO:0005402//cation:sugar symporter activity;GO:0008028//monocarboxylic acid transmembrane transporter activity;GO:0008324//ca…	GO:0006810//transport;GO:0006811//ion transport;GO:0006812//cation transport;GO:0006817//phosphate ion transport;GO:0006855//drug transmembrane transport;GO:0008150//biological_process;GO:0008643//carbohydrate transport;GO:0008645//hexose transport;GO:0015672//monovalent inorganic cation transport;GO:0015718//monocarboxylic acid transport;GO:0015749//monosaccharide transport;GO:0015791//polyol tr…
ncbi_104590505	1370	1391	1452	7909	8058	8175	27.31	27.70	28.07	161.40	160.49	162.76	27.6933333333333	161.55	2.54437013002924	0	0	HOX32	XP_010247499.1 PREDICTED: homeobox-leucine zipper protein HOX32-like [Nelumbo nucifera]	-	-	-	-	GO:0005575//cellular_component;GO:0005622//intracellular;GO:0005623//cell;GO:0005634//nucleus;GO:0016021//integral component of membrane;GO:0043226//organelle;GO:0043227//membrane-bounded organelle;GO:0043229//intracellular organelle;GO:0043231//intracellular membrane-bounded organelle;GO:0044424//intracellular part;GO:0044464//cell part	GO:0003674//molecular_function;GO:0003676//nucleic acid binding;GO:0003677//DNA binding;GO:0003700//transcription factor activity, sequence-specific DNA binding;GO:0003779//actin binding;GO:0005488//binding;GO:0008289//lipid binding;GO:0097159//organic cyclic compound binding;GO:1901363//heterocyclic compound binding	GO:0006139//nucleobase-containing compound metabolic process;GO:0006351//transcription, DNA-templated;GO:0006355//regulation of transcription, DNA-templated;GO:0006725//cellular aromatic compound metabolic process;GO:0006807//nitrogen compound metabolic process;GO:0008150//biological_process;GO:0008152//metabolic process;GO:0009058//biosynthetic process;GO:0009059//macromolecule biosynthetic proc…
ncbi_104590674	1759	1742	1771	50	38	30	63.63	62.94	62.12	1.85	1.37	1.08	62.8966666666667	1.43333333333333	-5.45553749644528	0	0	AGPP	XP_010247698.1 PREDICTED: glucose-1-phosphate adenylyltransferase small subunit, chloroplastic/amyloplastic-like [Nelumbo nucifera]	Metabolism;Metabolism;Metabolism;Metabolism	Global and overview maps;Global and overview maps;Carbohydrate metabolism;Carbohydrate metabolism	ko01100//Metabolic pathways;ko01110//Biosynthesis of secondary metabolites;ko00500//Starch and sucrose metabolism;ko00520//Amino sugar and nucleotide sugar metabolism	K00975;K00975;K00975;K00975	GO:0005737//cytoplasm	GO:0003977//UDP-N-acetylglucosamine diphosphorylase activity;GO:0003983//UTP:glucose-1-phosphate uridylyltransferase activity;GO:0008878//glucose-1-phosphate adenylyltransferase activity;GO:0008879//glucose-1-phosphate thymidylyltransferase activity;GO:0016772//transferase activity, transferring phosphorus-containing groups;GO:0016779//nucleotidyltransferase activity;GO:0019134//glucosamine-1-pho…	GO:0000271//polysaccharide biosynthetic process;GO:0005978//glycogen biosynthetic process;GO:0009058//biosynthetic process;GO:0009103//lipopolysaccharide biosynthetic process;GO:0009225//nucleotide-sugar metabolic process;GO:0009243//O antigen biosynthetic process;GO:0009252//peptidoglycan biosynthetic process;GO:0019305//dTDP-rhamnose biosynthetic process
ncbi_104590826	168	165	207	2441	2694	2508	7.56	7.42	8.88	110.41	119.28	110.85	7.95333333333333	113.513333333333	3.83515831973124	0	0	KPHMT1	XP_010247884.1 PREDICTED: 3-methyl-2-oxobutanoate hydroxymethyltransferase 1, mitochondrial-like isoform X1 [Nelumbo nucifera]	Metabolism;Metabolism;Metabolism	Global and overview maps;Global and overview maps;Metabolism of cofactors and vitamins	ko01100//Metabolic pathways;ko01110//Biosynthesis of secondary metabolites;ko00770//Pantothenate and CoA biosynthesis	K00606;K00606;K00606	-	GO:0003864//3-methyl-2-oxobutanoate hydroxymethyltransferase activity;GO:0046421//methylisocitrate lyase activity	GO:0015940//pantothenate biosynthetic process;GO:0019629//propionate catabolic process, 2-methylcitrate cycle
ncbi_104591309	2768	2794	2843	439	475	449	92.37	93.14	91.99	15.00	15.84	14.96	92.5	15.2666666666667	-2.59906826802788	0	0	At4g26390	XP_010248420.1 PREDICTED: pyruvate kinase, cytosolic isozyme-like [Nelumbo nucifera]	Metabolism;Metabolism;Metabolism;Metabolism;Metabolism;Metabolism;Metabolism	Global and overview maps;Global and overview maps;Global and overview maps;Global and overview maps;Carbohydrate metabolism;Nucleotide metabolism;Carbohydrate metabolism	ko01100//Metabolic pathways;ko01110//Biosynthesis of secondary metabolites;ko01200//Carbon metabolism;ko01230//Biosynthesis of amino acids;ko00010//Glycolysis / Gluconeogenesis;ko00230//Purine metabolism;ko00620//Pyruvate metabolism	K00873;K00873;K00873;K00873;K00873;K00873;K00873	GO:0005737//cytoplasm	GO:0000287//magnesium ion binding;GO:0003824//catalytic activity;GO:0004743//pyruvate kinase activity;GO:0030955//potassium ion binding	GO:0006096//glycolytic process
ncbi_104591444	667	685	685	20723	22224	21932	31.05	31.85	30.92	987.48	1033.54	1019.60	31.2733333333333	1013.54	5.01832621646668	0	0	CSR1	XP_010248578.1 PREDICTED: motile sperm domain-containing protein 2 [Nelumbo nucifera]	-	-	-	-	GO:0005575//cellular_component;GO:0005622//intracellular;GO:0005623//cell;GO:0005628//prospore membrane;GO:0005737//cytoplasm;GO:0005739//mitochondrion;GO:0005768//endosome;GO:0005811//lipid particle;GO:0005829//cytosol;GO:0012505//endomembrane system;GO:0016020//membrane;GO:0031410//cytoplasmic vesicle;GO:0031982//vesicle;GO:0042763//intracellular immature spore;GO:0042764//ascospore-type prospo…	GO:0003674//molecular_function;GO:0005215//transporter activity;GO:0005319//lipid transporter activity;GO:0005548//phospholipid transporter activity;GO:0008526//phosphatidylinositol transporter activity	GO:0006629//lipid metabolic process;GO:0006644//phospholipid metabolic process;GO:0006650//glycerophospholipid metabolic process;GO:0006793//phosphorus metabolic process;GO:0006796//phosphate-containing compound metabolic process;GO:0006810//transport;GO:0006811//ion transport;GO:0006820//anion transport;GO:0006869//lipid transport;GO:0006892//post-Golgi vesicle-mediated transport;GO:0006893//Gol…
ncbi_104591485	4133	3934	4047	800	815	843	172.43	163.94	163.73	34.17	33.97	35.12	166.7	34.42	-2.27593510183358	0	0	--	XP_010248629.1 PREDICTED: uncharacterized protein LOC104591485 [Nelumbo nucifera]	-	-	-	-	GO:0019867//outer membrane	GO:0005198//structural molecule activity;GO:0005515//protein binding	GO:0006461//protein complex assembly
ncbi_104591738	124	130	91	2480	2522	2426	4.03	4.22	2.87	82.48	81.86	78.72	3.70666666666667	81.02	4.45008379768408	0	0	FBX6	XP_010249033.2 PREDICTED: F-box only protein 6-like [Nelumbo nucifera]	-	-	-	-	-	GO:0005515//protein binding	-
ncbi_104591763	2093	2163	2169	9018	9532	9943	85.39	88.15	85.82	376.65	388.54	405.15	86.4533333333333	390.113333333333	2.17389981253659	0	0	UAM1	XP_010249072.1 PREDICTED: UDP-arabinopyranose mutase 1-like [Nelumbo nucifera]	Metabolism;Metabolism	Global and overview maps;Carbohydrate metabolism	ko01100//Metabolic pathways;ko00520//Amino sugar and nucleotide sugar metabolism	K13379;K13379	GO:0005575//cellular_component;GO:0005622//intracellular;GO:0005623//cell;GO:0005737//cytoplasm;GO:0005794//Golgi apparatus;GO:0005829//cytosol;GO:0012505//endomembrane system;GO:0043226//organelle;GO:0043227//membrane-bounded organelle;GO:0043229//intracellular organelle;GO:0043231//intracellular membrane-bounded organelle;GO:0044424//intracellular part;GO:0044444//cytoplasmic part;GO:0044464//c…	GO:0003674//molecular_function;GO:0003824//catalytic activity;GO:0016853//isomerase activity;GO:0016866//intramolecular transferase activity	GO:0006139//nucleobase-containing compound metabolic process;GO:0006725//cellular aromatic compound metabolic process;GO:0006793//phosphorus metabolic process;GO:0006807//nitrogen compound metabolic process;GO:0008150//biological_process;GO:0008152//metabolic process;GO:0009225//nucleotide-sugar metabolic process;GO:0009832//plant-type cell wall biogenesis;GO:0009987//cellular process;GO:0016043/…
ncbi_104591764	6127	6033	6114	2123	2267	2155	315.12	310.85	305.28	111.88	116.98	110.36	310.416666666667	113.073333333333	-1.45694728850267	0	0	lvr	XP_010249073.1 PREDICTED: uncharacterized protein LOC104591764 [Nelumbo nucifera]	-	-	-	-	-	GO:0004316//3-oxoacyl-[acyl-carrier-protein] reductase (NADPH) activity;GO:0004757//sepiapterin reductase activity;GO:0008667//2,3-dihydro-2,3-dihydroxybenzoate dehydrogenase activity;GO:0008678//2-deoxy-D-gluconate 3-dehydrogenase activity;GO:0016491//oxidoreductase activity;GO:0050662//coenzyme binding;GO:0051287//NAD binding	GO:0000272//polysaccharide catabolic process;GO:0006633//fatty acid biosynthetic process;GO:0006729//tetrahydrobiopterin biosynthetic process;GO:0055114//oxidation-reduction process
ncbi_104591906	2020	2196	2133	34	48	32	57.94	62.81	59.25	1.00	1.41	0.91	60	1.10666666666667	-5.76066985475747	0	0	PAT07	XP_010249346.1 PREDICTED: probable protein S-acyltransferase 7 [Nelumbo nucifera]	-	-	-	-	-	GO:0016409//palmitoyltransferase activity	-
ncbi_104591912	954	851	963	4924	5212	5211	40.77	36.33	39.91	215.43	222.55	222.43	39.0033333333333	220.136666666667	2.49673013405379	0	0	--	XP_010249360.1 PREDICTED: uncharacterized protein LOC104591912 [Nelumbo nucifera]	-	-	-	-	-	-	-
ncbi_104592043	8009	7684	8416	1430	1444	1446	208.51	199.83	212.48	38.11	37.56	37.60	206.94	37.7566666666667	-2.45440922699557	0	0	HXK1	XP_010249484.1 PREDICTED: hexokinase-1 [Nelumbo nucifera]	Metabolism;Metabolism;Metabolism;Metabolism;Metabolism;Metabolism;Metabolism;Metabolism	Global and overview maps;Global and overview maps;Global and overview maps;Carbohydrate metabolism;Carbohydrate metabolism;Carbohydrate metabolism;Carbohydrate metabolism;Carbohydrate metabolism	ko01100//Metabolic pathways;ko01110//Biosynthesis of secondary metabolites;ko01200//Carbon metabolism;ko00500//Starch and sucrose metabolism;ko00010//Glycolysis / Gluconeogenesis;ko00520//Amino sugar and nucleotide sugar metabolism;ko00051//Fructose and mannose metabolism;ko00052//Galactose metabolism	K00844;K00844;K00844;K00844;K00844;K00844;K00844;K00844	-	GO:0005524//ATP binding;GO:0016773//phosphotransferase activity, alcohol group as acceptor	GO:0005975//carbohydrate metabolic process
ncbi_104592213	14783	14488	14177	451	501	448	603.52	590.82	561.28	18.85	20.43	18.27	585.206666666667	19.1833333333333	-4.931020871984	0	0	RD22	XP_010249743.1 PREDICTED: BURP domain protein RD22 [Nelumbo nucifera]	-	-	-	-	-	-	-
ncbi_104592290	10510	9991	10848	1924	1855	1766	347.06	329.44	347.54	65.37	61.40	58.58	341.346666666667	61.7833333333333	-2.46594804924258	0	0	FATB1	XP_010249881.1 PREDICTED: palmitoyl-acyl carrier protein thioesterase, chloroplastic [Nelumbo nucifera]	Metabolism;Metabolism;Metabolism	Global and overview maps;Global and overview maps;Lipid metabolism	ko01100//Metabolic pathways;ko01212//Fatty acid metabolism;ko00061//Fatty acid biosynthesis	K10781;K10781;K10781	GO:0005575//cellular_component;GO:0005622//intracellular;GO:0005623//cell;GO:0005737//cytoplasm;GO:0009507//chloroplast;GO:0009536//plastid;GO:0043226//organelle;GO:0043227//membrane-bounded organelle;GO:0043229//intracellular organelle;GO:0043231//intracellular membrane-bounded organelle;GO:0044424//intracellular part;GO:0044444//cytoplasmic part;GO:0044464//cell part	GO:0000036//ACP phosphopantetheine attachment site binding involved in fatty acid biosynthetic process;GO:0003674//molecular_function;GO:0003824//catalytic activity;GO:0004312//fatty acid synthase activity;GO:0005488//binding;GO:0016297//acyl-[acyl-carrier-protein] hydrolase activity;GO:0016740//transferase activity;GO:0016746//transferase activity, transferring acyl groups;GO:0016747//transferas…	GO:0006082//organic acid metabolic process;GO:0006629//lipid metabolic process;GO:0006631//fatty acid metabolic process;GO:0006633//fatty acid biosynthetic process;GO:0008150//biological_process;GO:0008152//metabolic process;GO:0008610//lipid biosynthetic process;GO:0009058//biosynthetic process;GO:0009987//cellular process;GO:0016053//organic acid biosynthetic process;GO:0019752//carboxylic acid…
ncbi_104592369	2949	3159	2992	26	35	40	263.01	281.42	258.77	2.37	3.12	3.56	267.733333333333	3.01666666666667	-6.47169766686756	0	0	--	XP_010250013.1 PREDICTED: early nodulin-93-like [Nelumbo nucifera]	-	-	-	-	-	-	-
ncbi_104592421	499	545	523	4094	4211	4000	16.45	17.95	16.72	138.17	138.70	131.70	17.04	136.19	2.9986235340388	0	0	GLCAT14B	XP_010250092.1 PREDICTED: beta-glucuronosyltransferase GlcAT14B-like [Nelumbo nucifera]	-	-	-	-	GO:0000139//Golgi membrane;GO:0005575//cellular_component;GO:0005622//intracellular;GO:0005623//cell;GO:0005737//cytoplasm;GO:0005783//endoplasmic reticulum;GO:0005789//endoplasmic reticulum membrane;GO:0005794//Golgi apparatus;GO:0012505//endomembrane system;GO:0016020//membrane;GO:0016021//integral component of membrane;GO:0031090//organelle membrane;GO:0031224//intrinsic component of membrane;…	GO:0003674//molecular_function;GO:0003824//catalytic activity;GO:0008194//UDP-glycosyltransferase activity;GO:0008375//acetylglucosaminyltransferase activity;GO:0016740//transferase activity;GO:0016757//transferase activity, transferring glycosyl groups;GO:0016758//transferase activity, transferring hexosyl groups;GO:0016763//transferase activity, transferring pentosyl groups;GO:0030158//protein …	GO:0006022//aminoglycan metabolic process;GO:0006023//aminoglycan biosynthetic process;GO:0006024//glycosaminoglycan biosynthetic process;GO:0006029//proteoglycan metabolic process;GO:0006082//organic acid metabolic process;GO:0006790//sulfur compound metabolic process;GO:0006807//nitrogen compound metabolic process;GO:0008150//biological_process;GO:0008152//metabolic process;GO:0009058//biosynth…
ncbi_104592522	3319	3481	3461	74	65	80	96.72	101.32	97.80	2.21	1.89	2.33	98.6133333333333	2.14333333333333	-5.52385458207625	0	0	PAP26	XP_010250242.1 PREDICTED: bifunctional purple acid phosphatase 26-like [Nelumbo nucifera]	-	-	-	-	-	GO:0003993//acid phosphatase activity;GO:0016787//hydrolase activity;GO:0046872//metal ion binding	-
ncbi_104592600	2627	2650	2800	396	452	397	102.40	103.19	105.85	15.80	17.60	15.45	103.813333333333	16.2833333333333	-2.67252378249153	0	0	Os01g0760600	XP_010250350.2 PREDICTED: aspartate aminotransferase, cytoplasmic [Nelumbo nucifera]	Metabolism;Metabolism;Metabolism;Metabolism;Metabolism;Metabolism;Metabolism;Metabolism;Metabolism;Metabolism;Metabolism;Metabolism;Metabolism;Metabolism;Metabolism	Global and overview maps;Global and overview maps;Global and overview maps;Global and overview maps;Amino acid metabolism;Energy metabolism;Amino acid metabolism;Amino acid metabolism;Amino acid metabolism;Amino acid metabolism;Global and overview maps;Amino acid metabolism;Amino acid metabolism;Biosynthesis of other secondary metabolites;Biosynthesis of other secondary metabolites	ko01100//Metabolic pathways;ko01110//Biosynthesis of secondary metabolites;ko01200//Carbon metabolism;ko01230//Biosynthesis of amino acids;ko00270//Cysteine and methionine metabolism;ko00710//Carbon fixation in photosynthetic organisms;ko00330//Arginine and proline metabolism;ko00250//Alanine, aspartate and glutamate metabolism;ko00350//Tyrosine metabolism;ko00400//Phenylalanine, tyrosine and try…	K14454;K14454;K14454;K14454;K14454;K14454;K14454;K14454;K14454;K14454;K14454;K14454;K14454;K14454;K14454	GO:0005737//cytoplasm	GO:0030170//pyridoxal phosphate binding;GO:0048472//threonine-phosphate decarboxylase activity	GO:0009058//biosynthetic process;GO:0009236//cobalamin biosynthetic process
ncbi_104592800	25537	24750	25049	2265	2354	2246	896.69	868.08	852.96	81.42	82.58	78.76	872.576666666667	80.92	-3.43071367050896	0	0	GDPD2	XP_010250593.1 PREDICTED: glycerophosphodiester phosphodiesterase GDPD2-like [Nelumbo nucifera]	Metabolism	Lipid metabolism	ko00564//Glycerophospholipid metabolism	K18696	-	GO:0008081//phosphoric diester hydrolase activity;GO:0030788//precorrin-2 C20-methyltransferase activity	GO:0006629//lipid metabolic process;GO:0009236//cobalamin biosynthetic process
ncbi_104592972	2447	2260	2347	36	39	31	118.06	108.92	109.81	1.78	1.88	1.49	112.263333333333	1.71666666666667	-6.03113305988379	0	0	SEN102	XP_010250858.1 PREDICTED: cysteine proteinase COT44 [Nelumbo nucifera]	-	-	-	-	-	GO:0008234//cysteine-type peptidase activity	GO:0006508//proteolysis
ncbi_104593003	9285	9255	9585	1691	1841	1625	373.64	372.02	374.05	69.66	74.02	65.31	373.236666666667	69.6633333333333	-2.42161931165007	0	0	KCR1	XP_010250910.1 PREDICTED: very-long-chain 3-oxoacyl-CoA reductase 1 [Nelumbo nucifera]	Metabolism;Metabolism;Metabolism;Metabolism;Metabolism	Global and overview maps;Global and overview maps;Global and overview maps;Lipid metabolism;Lipid metabolism	ko01100//Metabolic pathways;ko01110//Biosynthesis of secondary metabolites;ko01212//Fatty acid metabolism;ko00062//Fatty acid elongation;ko01040//Biosynthesis of unsaturated fatty acids	K10251;K10251;K10251;K10251;K10251	-	GO:0004316//3-oxoacyl-[acyl-carrier-protein] reductase (NADPH) activity;GO:0004757//sepiapterin reductase activity;GO:0008667//2,3-dihydro-2,3-dihydroxybenzoate dehydrogenase activity;GO:0008678//2-deoxy-D-gluconate 3-dehydrogenase activity;GO:0016491//oxidoreductase activity;GO:0050662//coenzyme binding;GO:0051287//NAD binding;GO:0070403//NAD+ binding	GO:0000272//polysaccharide catabolic process;GO:0006631//fatty acid metabolic process;GO:0006633//fatty acid biosynthetic process;GO:0006729//tetrahydrobiopterin biosynthetic process;GO:0055114//oxidation-reduction process
ncbi_104593058	3153	3267	3349	830	850	897	76.90	79.94	79.70	20.88	20.79	21.97	78.8466666666667	21.2133333333333	-1.89407842976842	0	0	QS	XP_010251027.1 PREDICTED: quinolinate synthase, chloroplastic [Nelumbo nucifera]	Metabolism;Metabolism	Global and overview maps;Metabolism of cofactors and vitamins	ko01100//Metabolic pathways;ko00760//Nicotinate and nicotinamide metabolism	K03517;K03517	GO:0005575//cellular_component;GO:0005622//intracellular;GO:0005623//cell;GO:0005737//cytoplasm;GO:0009507//chloroplast;GO:0009536//plastid;GO:0043226//organelle;GO:0043227//membrane-bounded organelle;GO:0043229//intracellular organelle;GO:0043231//intracellular membrane-bounded organelle;GO:0044424//intracellular part;GO:0044444//cytoplasmic part;GO:0044464//cell part	GO:0003674//molecular_function;GO:0003824//catalytic activity;GO:0004655//porphobilinogen synthase activity;GO:0005488//binding;GO:0005515//protein binding;GO:0008047//enzyme activator activity;GO:0008987//quinolinate synthetase A activity;GO:0016740//transferase activity;GO:0030234//enzyme regulator activity;GO:0031071//cysteine desulfurase activity;GO:0042802//identical protein binding;GO:00428…	GO:0006082//organic acid metabolic process;GO:0006091//generation of precursor metabolites and energy;GO:0006139//nucleobase-containing compound metabolic process;GO:0006520//cellular amino acid metabolic process;GO:0006531//aspartate metabolic process;GO:0006725//cellular aromatic compound metabolic process;GO:0006732//coenzyme metabolic process;GO:0006733//oxidoreduction coenzyme metabolic proc…
ncbi_104593194	11287	11372	11670	4473	4389	4512	447.81	450.68	449.00	181.67	173.97	178.78	449.163333333333	178.14	-1.33422866148919	0	0	HIPP09	XP_010251253.1 PREDICTED: heavy metal-associated isoprenylated plant protein 3-like [Nelumbo nucifera]	-	-	-	-	GO:0005777//peroxisome;GO:0016021//integral component of membrane	GO:0005507//copper ion binding;GO:0016491//oxidoreductase activity;GO:0045340//mercury ion binding;GO:0046872//metal ion binding	GO:0006825//copper ion transport;GO:0015694//mercury ion transport;GO:0016560//protein import into peroxisome matrix, docking;GO:0055114//oxidation-reduction process
ncbi_104593195	6310	6326	6706	29	26	23	210.28	210.57	216.71	0.99	0.87	0.77	212.52	0.876666666666667	-7.92135450890192	0	0	SRO2	XP_010251252.1 PREDICTED: probable inactive poly [ADP-ribose] polymerase SRO2 [Nelumbo nucifera]	-	-	-	-	GO:0005575//cellular_component;GO:0005622//intracellular;GO:0005623//cell;GO:0005634//nucleus;GO:0005737//cytoplasm;GO:0005739//mitochondrion;GO:0016363//nuclear matrix;GO:0031974//membrane-enclosed lumen;GO:0031981//nuclear lumen;GO:0034399//nuclear periphery;GO:0043226//organelle;GO:0043227//membrane-bounded organelle;GO:0043229//intracellular organelle;GO:0043231//intracellular membrane-bounde…	GO:0003674//molecular_function;GO:0003824//catalytic activity;GO:0003950//NAD+ ADP-ribosyltransferase activity;GO:0016740//transferase activity;GO:0016757//transferase activity, transferring glycosyl groups;GO:0016763//transferase activity, transferring pentosyl groups	GO:0006950//response to stress;GO:0006970//response to osmotic stress;GO:0007275//multicellular organism development;GO:0008150//biological_process;GO:0008152//metabolic process;GO:0009628//response to abiotic stimulus;GO:0009651//response to salt stress;GO:0009987//cellular process;GO:0032501//multicellular organismal process;GO:0032502//developmental process;GO:0044237//cellular metabolic proce…
ncbi_104593198	10626	11048	11748	4719	4804	4994	746.23	775.00	800.07	339.25	337.06	350.26	773.766666666667	342.19	-1.1771009800139	0	0	BCA2	XP_010251259.1 PREDICTED: carbonic anhydrase 2-like [Nelumbo nucifera]	Metabolism;Metabolism	Global and overview maps;Energy metabolism	ko01100//Metabolic pathways;ko00910//Nitrogen metabolism	K01673;K01673	-	GO:0004089//carbonate dehydratase activity;GO:0008270//zinc ion binding	-
ncbi_104593217	21553	21133	21791	1684	1684	1641	537.78	526.71	527.27	43.01	41.98	40.89	530.586666666667	41.96	-3.66050183890975	0	0	GP2	XP_010251282.1 PREDICTED: polygalacturonase 1 beta-like protein 3 [Nelumbo nucifera]	-	-	-	-	-	-	-
ncbi_104593336	261	271	272	3341	3429	3428	7.60	7.88	7.68	99.53	99.69	99.63	7.72	99.6166666666667	3.68971438432373	0	0	BT3	XP_010251393.1 PREDICTED: BTB/POZ and TAZ domain-containing protein 3-like [Nelumbo nucifera]	-	-	-	-	-	GO:0005515//protein binding	-
ncbi_104593491	612	622	684	3572	3843	3842	19.79	20.09	21.45	118.26	124.18	124.10	20.4433333333333	122.18	2.57930579016071	0	0	CBP1	XP_010251666.1 PREDICTED: serine carboxypeptidase-like 20 [Nelumbo nucifera]	-	-	-	-	-	GO:0004185//serine-type carboxypeptidase activity	GO:0006508//proteolysis
ncbi_104593612	4216	4145	4662	1149	1074	1111	121.91	120.32	131.50	34.30	31.24	32.47	124.576666666667	32.67	-1.9309955155629	0	0	GAMYB	XP_010251854.1 PREDICTED: transcription factor GAMYB [Nelumbo nucifera]	-	-	-	-	GO:0005634//nucleus	GO:0003676//nucleic acid binding;GO:0005524//ATP binding;GO:0016818//hydrolase activity, acting on acid anhydrides, in phosphorus-containing anhydrides	GO:0006338//chromatin remodeling
ncbi_104593741	2092	2050	2185	197	207	175	126.12	123.45	127.75	12.16	12.47	10.54	125.773333333333	11.7233333333333	-3.42337133273609	0	0	--	XP_010252017.1 PREDICTED: uncharacterized protein LOC104593741 [Nelumbo nucifera]	-	-	-	-	-	-	-
ncbi_104593774	492618	454681	454951	2065	2076	2149	50549.16	46604.13	45272.25	216.92	212.83	220.23	47475.18	216.66	-7.77559683395259	0	0	--	XP_010252071.1 PREDICTED: non-specific lipid-transfer protein 1-like [Nelumbo nucifera]	-	-	-	-	-	-	-
ncbi_104593806	97722	96149	94351	8981	8850	9111	10475.83	10295.67	9808.59	985.58	947.85	975.45	10193.3633333333	969.626666666667	-3.39405696539522	0	0	pKIWI504	XP_010252122.1 PREDICTED: metallothionein-like protein 2 [Nelumbo nucifera]	-	-	-	-	-	GO:0008270//zinc ion binding;GO:0046872//metal ion binding	-
ncbi_104593836	6825	6854	7024	2176	2217	2118	194.62	195.30	194.50	63.71	63.52	60.63	194.806666666667	62.62	-1.63734763653311	0	0	WAXY	XP_010252174.1 PREDICTED: granule-bound starch synthase 1, chloroplastic/amyloplastic isoform X1 [Nelumbo nucifera]	Metabolism;Metabolism;Metabolism	Global and overview maps;Global and overview maps;Carbohydrate metabolism	ko01100//Metabolic pathways;ko01110//Biosynthesis of secondary metabolites;ko00500//Starch and sucrose metabolism	K13679;K13679;K13679	-	GO:0004373//glycogen (starch) synthase activity;GO:0008194//UDP-glycosyltransferase activity;GO:0009011//starch synthase activity;GO:0016757//transferase activity, transferring glycosyl groups	GO:0005978//glycogen biosynthetic process;GO:0010125//mycothiol biosynthetic process;GO:0071793//bacillithiol biosynthetic process
ncbi_104593942	40	34	43	5320	5487	5599	2.32	1.97	2.42	315.97	318.06	324.43	2.23666666666667	319.486666666667	7.15826164762058	0	0	B3GALT8	XP_019052710.1 PREDICTED: probable beta-1,3-galactosyltransferase 8 [Nelumbo nucifera]	-	-	-	-	GO:0000139//Golgi membrane;GO:0005575//cellular_component;GO:0005622//intracellular;GO:0005623//cell;GO:0005737//cytoplasm;GO:0005794//Golgi apparatus;GO:0012505//endomembrane system;GO:0016020//membrane;GO:0016021//integral component of membrane;GO:0031090//organelle membrane;GO:0031224//intrinsic component of membrane;GO:0031984//organelle subcompartment;GO:0043226//organelle;GO:0043227//membra…	GO:0003674//molecular_function;GO:0003676//nucleic acid binding;GO:0003824//catalytic activity;GO:0008378//galactosyltransferase activity;GO:0016740//transferase activity;GO:0016757//transferase activity, transferring glycosyl groups;GO:0016758//transferase activity, transferring hexosyl groups	GO:0006464//cellular protein modification process;GO:0006486//protein glycosylation;GO:0006807//nitrogen compound metabolic process;GO:0008150//biological_process;GO:0008152//metabolic process;GO:0009058//biosynthetic process;GO:0009059//macromolecule biosynthetic process;GO:0009100//glycoprotein metabolic process;GO:0009101//glycoprotein biosynthetic process;GO:0009987//cellular process;GO:00195…
ncbi_104594011	6182	6275	5884	1551	1515	1599	359.64	364.64	331.95	92.37	88.05	92.90	352.076666666667	91.1066666666667	-1.95026108679582	0	0	PPME1	XP_010252431.1 PREDICTED: putative pectinesterase 63 [Nelumbo nucifera]	Metabolism;Metabolism	Global and overview maps;Carbohydrate metabolism	ko01100//Metabolic pathways;ko00040//Pentose and glucuronate interconversions	K01051;K01051	-	GO:0030599//pectinesterase activity	GO:0042545//cell wall modification
ncbi_104594110	1127	1190	1091	12811	12927	12816	58.99	62.22	55.38	686.46	676.02	669.98	58.8633333333333	677.486666666667	3.52475140652351	0	0	PAP	XP_010252567.1 PREDICTED: plastid-lipid-associated protein, chloroplastic-like [Nelumbo nucifera]	-	-	-	-	-	-	-
ncbi_104594193	332	294	324	5520	5440	5721	8.24	7.29	7.80	140.29	134.94	141.85	7.77666666666667	139.026666666667	4.16006592071636	0	0	At4g17280	XP_010252681.1 PREDICTED: cytochrome b561 and DOMON domain-containing protein At5g47530-like [Nelumbo nucifera]	-	-	-	-	GO:0005618//cell wall	GO:0004674//protein serine/threonine kinase activity;GO:0005524//ATP binding	GO:0006468//protein phosphorylation
ncbi_104594359	329	339	324	4095	4290	4289	13.43	13.66	12.63	172.41	176.41	175.64	13.24	174.82	3.72289521622069	0	0	PHL7	XP_010252929.1 PREDICTED: myb family transcription factor PHL7-like isoform X1 [Nelumbo nucifera]	-	-	-	-	-	-	-
ncbi_104594498	79295	80128	73351	17533	17646	17106	6573.97	6635.60	5897.28	1488.02	1461.60	1416.36	6368.95	1455.32666666667	-2.12971252518519	0	0	LSAT_1X82001	XP_010253094.1 PREDICTED: non-specific lipid-transfer protein 1-like [Nelumbo nucifera]	-	-	-	-	-	-	-
ncbi_104594527	2734	2725	2743	345	368	383	136.91	136.31	133.21	17.69	18.41	19.15	135.476666666667	18.4166666666667	-2.87896052672032	0	0	CIPK14	NP_001306623.1 CBL-interacting serine/threonine-protein kinase 14 [Nelumbo nucifera]	-	-	-	-	-	GO:0004672//protein kinase activity;GO:0005524//ATP binding;GO:0016709//oxidoreductase activity, acting on paired donors, with incorporation or reduction of molecular oxygen, NAD(P)H as one donor, and incorporation of one atom of oxygen	GO:0006468//protein phosphorylation;GO:0006744//ubiquinone biosynthetic process;GO:0007165//signal transduction
ncbi_104594541	115297	118702	110534	31779	31775	30210	10962.36	11273.48	10191.68	3093.12	3018.37	2868.67	10809.1733333333	2993.38666666667	-1.85240563833557	0	0	MTI	XP_010253171.1 PREDICTED: metallothionein-like protein 2 [Nelumbo nucifera]	-	-	-	-	GO:0005575//cellular_component;GO:0005623//cell	GO:0003674//molecular_function;GO:0005488//binding;GO:0005507//copper ion binding;GO:0008270//zinc ion binding;GO:0043167//ion binding;GO:0043169//cation binding;GO:0046872//metal ion binding;GO:0046914//transition metal ion binding	GO:0006873//cellular ion homeostasis;GO:0006875//cellular metal ion homeostasis;GO:0006878//cellular copper ion homeostasis;GO:0008150//biological_process;GO:0009987//cellular process;GO:0019725//cellular homeostasis;GO:0030003//cellular cation homeostasis;GO:0042592//homeostatic process;GO:0046916//cellular transition metal ion homeostasis;GO:0048878//chemical homeostasis;GO:0050801//ion homeost…
ncbi_104594591	437	413	432	3309	3488	3657	20.23	19.13	19.60	160.87	162.90	171.47	19.6533333333333	165.08	3.07031941463312	0	0	TIC32B	XP_010253252.1 PREDICTED: short-chain dehydrogenase TIC 32, chloroplastic isoform X1 [Nelumbo nucifera]	-	-	-	-	GO:0005575//cellular_component;GO:0005622//intracellular;GO:0005623//cell;GO:0005737//cytoplasm;GO:0009507//chloroplast;GO:0009526//plastid envelope;GO:0009528//plastid inner membrane;GO:0009536//plastid;GO:0009706//chloroplast inner membrane;GO:0009941//chloroplast envelope;GO:0016020//membrane;GO:0019866//organelle inner membrane;GO:0031090//organelle membrane;GO:0031967//organelle envelope;GO:…	GO:0003674//molecular_function;GO:0003824//catalytic activity;GO:0003978//UDP-glucose 4-epimerase activity;GO:0004316//3-oxoacyl-[acyl-carrier-protein] reductase (NADPH) activity;GO:0004757//sepiapterin reductase activity;GO:0005488//binding;GO:0005515//protein binding;GO:0005516//calmodulin binding;GO:0008667//2,3-dihydro-2,3-dihydroxybenzoate dehydrogenase activity;GO:0008678//2-deoxy-D-glucona…	GO:0000272//polysaccharide catabolic process;GO:0006012//galactose metabolic process;GO:0006633//fatty acid biosynthetic process;GO:0006729//tetrahydrobiopterin biosynthetic process;GO:0006810//transport;GO:0006935//chemotaxis;GO:0008104//protein localization;GO:0008150//biological_process;GO:0008152//metabolic process;GO:0015031//protein transport;GO:0015833//peptide transport;GO:0015995//chloro…
ncbi_104594602	1415	1585	1380	7893	8100	7933	115.83	129.60	109.55	661.41	662.43	648.54	118.326666666667	657.46	2.47412788020278	0	0	MtrDRAFT_AC149210g4v1	XP_010253272.1 PREDICTED: histone H2A [Nelumbo nucifera]	-	-	-	-	GO:0000228//nuclear chromosome;GO:0000785//chromatin;GO:0000786//nucleosome;GO:0000790//nuclear chromatin;GO:0005575//cellular_component;GO:0005622//intracellular;GO:0005623//cell;GO:0005634//nucleus;GO:0005694//chromosome;GO:0031974//membrane-enclosed lumen;GO:0031981//nuclear lumen;GO:0032991//macromolecular complex;GO:0032993//protein-DNA complex;GO:0043226//organelle;GO:0043227//membrane-boun…	GO:0003674//molecular_function;GO:0003676//nucleic acid binding;GO:0003677//DNA binding;GO:0005488//binding;GO:0005515//protein binding;GO:0046982//protein heterodimerization activity;GO:0046983//protein dimerization activity;GO:0097159//organic cyclic compound binding;GO:1901363//heterocyclic compound binding	GO:0006325//chromatin organization;GO:0006342//chromatin silencing;GO:0006355//regulation of transcription, DNA-templated;GO:0006996//organelle organization;GO:0008150//biological_process;GO:0009889//regulation of biosynthetic process;GO:0009890//negative regulation of biosynthetic process;GO:0009892//negative regulation of metabolic process;GO:0009987//cellular process;GO:0010468//regulation of …
ncbi_104594659	391	343	414	4477	4762	4515	17.94	15.72	18.42	210.31	218.32	206.92	17.36	211.85	3.60920427580677	0	0	MGLL	XP_010253357.1 PREDICTED: caffeoylshikimate esterase-like [Nelumbo nucifera]	Metabolism;Metabolism	Global and overview maps;Lipid metabolism	ko01100//Metabolic pathways;ko00561//Glycerolipid metabolism	K01054;K01054	-	GO:0003824//catalytic activity;GO:0008236//serine-type peptidase activity;GO:0016787//hydrolase activity;GO:0016788//hydrolase activity, acting on ester bonds;GO:0047570//3-oxoadipate enol-lactonase activity;GO:0070205//2-succinyl-6-hydroxy-2,4-cyclohexadiene-1-carboxylate synthase activity	GO:0006508//proteolysis;GO:0009102//biotin biosynthetic process;GO:0009234//menaquinone biosynthetic process;GO:0042952//beta-ketoadipate pathway
ncbi_104594685	3052	2769	3030	23	24	29	81.42	73.79	78.39	0.63	0.64	0.77	77.8666666666667	0.68	-6.83932731179588	0	0	ABCG6	XP_010253396.1 PREDICTED: ABC transporter G family member 6-like [Nelumbo nucifera]	-	-	-	-	GO:0005575//cellular_component;GO:0005887//integral component of plasma membrane;GO:0009380//excinuclease repair complex;GO:0009898//cytoplasmic side of plasma membrane;GO:0016020//membrane;GO:0016021//integral component of membrane;GO:0043190//ATP-binding cassette (ABC) transporter complex;GO:0055051//ATP-binding cassette (ABC) transporter complex, integrated substrate binding;GO:0055052//ATP-bi…	GO:0003674//molecular_function;GO:0003723//RNA binding;GO:0003724//RNA helicase activity;GO:0003824//catalytic activity;GO:0003924//GTPase activity;GO:0004020//adenylylsulfate kinase activity;GO:0004527//exonuclease activity;GO:0005260//channel-conductance-controlling ATPase activity;GO:0005319//lipid transporter activity;GO:0005524//ATP binding;GO:0005525//GTP binding;GO:0008565//protein transpo…	GO:0000910//cytokinesis;GO:0006260//DNA replication;GO:0006289//nucleotide-excision repair;GO:0006310//DNA recombination;GO:0006777//Mo-molybdopterin cofactor biosynthetic process;GO:0006790//sulfur compound metabolic process;GO:0006810//transport;GO:0006817//phosphate ion transport;GO:0006824//cobalt ion transport;GO:0006855//drug transmembrane transport;GO:0006869//lipid transport;GO:0007601//v…
ncbi_104594854	25450	25112	25255	4680	4505	4612	1150.74	1134.19	1107.39	216.62	203.51	208.27	1130.77333333333	209.466666666667	-2.43251718104254	0	0	PIP2-4	XP_010253676.1 PREDICTED: aquaporin PIP2-4-like [Nelumbo nucifera]	-	-	-	-	GO:0016020//membrane	GO:0015267//channel activity	GO:0055085//transmembrane transport
ncbi_104594867	4617	4673	4932	1386	1523	1534	122.02	124.26	126.74	37.37	40.88	40.28	124.34	39.51	-1.65400073255977	0	0	pgm	XP_010253693.1 PREDICTED: uncharacterized protein LOC104594867 isoform X1 [Nelumbo nucifera]	-	-	-	-	-	GO:0000287//magnesium ion binding;GO:0003674//molecular_function;GO:0003824//catalytic activity;GO:0004614//phosphoglucomutase activity;GO:0004615//phosphomannomutase activity;GO:0005488//binding;GO:0008966//phosphoglucosamine mutase activity;GO:0016853//isomerase activity;GO:0016866//intramolecular transferase activity;GO:0016868//intramolecular transferase activity, phosphotransferases;GO:00431…	GO:0000271//polysaccharide biosynthetic process;GO:0005975//carbohydrate metabolic process;GO:0005976//polysaccharide metabolic process;GO:0006082//organic acid metabolic process;GO:0006139//nucleobase-containing compound metabolic process;GO:0006629//lipid metabolic process;GO:0006725//cellular aromatic compound metabolic process;GO:0006807//nitrogen compound metabolic process;GO:0008150//biolog…
ncbi_104594872	2629	2704	2699	389	375	402	61.28	62.95	61.01	9.28	8.73	9.36	61.7466666666667	9.12333333333333	-2.75872832233874	0	0	EDR2L	XP_010253703.1 PREDICTED: protein ENHANCED DISEASE RESISTANCE 2-like [Nelumbo nucifera]	-	-	-	-	-	GO:0008289//lipid binding	-
ncbi_104594906	2334	2253	2429	7887	7913	8030	51.49	49.65	51.97	178.12	174.41	176.92	51.0366666666667	176.483333333333	1.78992593399456	0	0	At5g58620	XP_010253756.1 PREDICTED: zinc finger CCCH domain-containing protein 66-like [Nelumbo nucifera]	-	-	-	-	-	GO:0005515//protein binding;GO:0046872//metal ion binding	-
ncbi_104594925	3281	3322	3307	444	410	411	92.61	93.66	90.52	12.83	11.56	11.59	92.2633333333333	11.9933333333333	-2.94352472984552	0	0	AS	XP_010253782.1 PREDICTED: asparagine synthetase [glutamine-hydrolyzing] [Nelumbo nucifera]	Metabolism;Metabolism;Metabolism;Metabolism	Global and overview maps;Global and overview maps;Global and overview maps;Amino acid metabolism	ko01100//Metabolic pathways;ko01110//Biosynthesis of secondary metabolites;ko01230//Biosynthesis of amino acids;ko00250//Alanine, aspartate and glutamate metabolism	K01953;K01953;K01953;K01953	GO:0005737//cytoplasm	GO:0004066//asparagine synthase (glutamine-hydrolyzing) activity;GO:0004360//glutamine-fructose-6-phosphate transaminase (isomerizing) activity;GO:0004808//tRNA (5-methylaminomethyl-2-thiouridylate)-methyltransferase activity;GO:0008795//NAD+ synthase activity	GO:0006040//amino sugar metabolic process;GO:0006396//RNA processing;GO:0006529//asparagine biosynthetic process;GO:0009252//peptidoglycan biosynthetic process;GO:0009435//NAD biosynthetic process
ncbi_104594972	3570	3310	3366	166	202	162	112.97	104.63	103.30	5.38	6.39	5.12	106.966666666667	5.63	-4.24788255636779	0	0	HSP70	XP_010253827.1 PREDICTED: heat shock cognate 70 kDa protein 2-like [Nelumbo nucifera]	Genetic Information Processing;Cellular Processes;Genetic Information Processing	Folding, sorting and degradation;Transport and catabolism;Transcription	ko04141//Protein processing in endoplasmic reticulum;ko04144//Endocytosis;ko03040//Spliceosome	K03283;K03283;K03283	-	GO:0004856//xylulokinase activity;GO:0005515//protein binding;GO:0005524//ATP binding;GO:0016773//phosphotransferase activity, alcohol group as acceptor;GO:0016787//hydrolase activity;GO:0016887//ATPase activity;GO:0051082//unfolded protein binding	GO:0005975//carbohydrate metabolic process;GO:0005997//xylulose metabolic process;GO:0006457//protein folding;GO:0006935//chemotaxis;GO:0006950//response to stress;GO:0007165//signal transduction;GO:0008360//regulation of cell shape;GO:0042732//D-xylose metabolic process;GO:0043093//FtsZ-dependent cytokinesis
ncbi_104595016	6104	5937	6460	433	423	394	295.39	286.98	303.16	21.45	20.45	19.04	295.176666666667	20.3133333333333	-3.86107977831456	0	0	AIRP2	XP_010253862.1 PREDICTED: uncharacterized protein LOC104595016 [Nelumbo nucifera]	-	-	-	-	GO:0000109//nucleotide-excision repair complex;GO:0005680//anaphase-promoting complex	GO:0008270//zinc ion binding;GO:0046872//metal ion binding;GO:0061630//ubiquitin protein ligase activity;GO:0097602//cullin family protein binding	GO:0006289//nucleotide-excision repair;GO:0031145//anaphase-promoting complex-dependent proteasomal ubiquitin-dependent protein catabolic process
ncbi_104595160	12947	13078	14518	4808	5017	5256	327.21	330.15	355.82	124.39	126.68	132.66	337.726666666667	127.91	-1.40072703957268	0	0	AIM1	XP_010254066.1 PREDICTED: peroxisomal fatty acid beta-oxidation multifunctional protein AIM1 [Nelumbo nucifera]	Metabolism;Metabolism;Metabolism;Metabolism;Metabolism	Global and overview maps;Global and overview maps;Global and overview maps;Lipid metabolism;Lipid metabolism	ko01100//Metabolic pathways;ko01110//Biosynthesis of secondary metabolites;ko01212//Fatty acid metabolism;ko00071//Fatty acid degradation;ko00592//alpha-Linolenic acid metabolism	K10527;K10527;K10527;K10527;K10527	GO:0005575//cellular_component;GO:0005618//cell wall;GO:0005622//intracellular;GO:0005623//cell;GO:0005737//cytoplasm;GO:0005777//peroxisome;GO:0005856//cytoskeleton;GO:0005874//microtubule;GO:0005911//cell-cell junction;GO:0009506//plasmodesma;GO:0009507//chloroplast;GO:0009536//plastid;GO:0015630//microtubule cytoskeleton;GO:0016507//mitochondrial fatty acid beta-oxidation multienzyme complex;G…	GO:0003674//molecular_function;GO:0003676//nucleic acid binding;GO:0003723//RNA binding;GO:0003729//mRNA binding;GO:0003824//catalytic activity;GO:0003857//3-hydroxyacyl-CoA dehydrogenase activity;GO:0003860//3-hydroxyisobutyryl-CoA hydrolase activity;GO:0004165//dodecenoyl-CoA delta-isomerase activity;GO:0004300//enoyl-CoA hydratase activity;GO:0005488//binding;GO:0005515//protein binding;GO:000…	GO:0000003//reproduction;GO:0003006//developmental process involved in reproduction;GO:0006082//organic acid metabolic process;GO:0006400//tRNA modification;GO:0006465//signal peptide processing;GO:0006508//proteolysis;GO:0006629//lipid metabolic process;GO:0006631//fatty acid metabolic process;GO:0006635//fatty acid beta-oxidation;GO:0007275//multicellular organism development;GO:0008150//biolog…
ncbi_104595171	7974	7529	7871	2170	2332	2210	327.61	308.98	313.60	91.27	95.72	90.68	316.73	92.5566666666667	-1.7748447095678	0	0	Os01g0760600	XP_010254083.1 PREDICTED: aspartate aminotransferase, cytoplasmic-like [Nelumbo nucifera]	Metabolism;Metabolism;Metabolism;Metabolism;Metabolism;Metabolism;Metabolism;Metabolism;Metabolism;Metabolism;Metabolism;Metabolism;Metabolism;Metabolism;Metabolism	Global and overview maps;Global and overview maps;Global and overview maps;Global and overview maps;Amino acid metabolism;Energy metabolism;Amino acid metabolism;Amino acid metabolism;Amino acid metabolism;Amino acid metabolism;Global and overview maps;Amino acid metabolism;Amino acid metabolism;Biosynthesis of other secondary metabolites;Biosynthesis of other secondary metabolites	ko01100//Metabolic pathways;ko01110//Biosynthesis of secondary metabolites;ko01200//Carbon metabolism;ko01230//Biosynthesis of amino acids;ko00270//Cysteine and methionine metabolism;ko00710//Carbon fixation in photosynthetic organisms;ko00330//Arginine and proline metabolism;ko00250//Alanine, aspartate and glutamate metabolism;ko00350//Tyrosine metabolism;ko00400//Phenylalanine, tyrosine and try…	K14454;K14454;K14454;K14454;K14454;K14454;K14454;K14454;K14454;K14454;K14454;K14454;K14454;K14454;K14454	GO:0005737//cytoplasm	GO:0003824//catalytic activity;GO:0030170//pyridoxal phosphate binding;GO:0048472//threonine-phosphate decarboxylase activity	GO:0009058//biosynthetic process;GO:0009236//cobalamin biosynthetic process;GO:0042398//cellular modified amino acid biosynthetic process
ncbi_104595225	3905	3689	4077	430	376	422	149.00	140.60	150.85	16.80	14.33	16.08	146.816666666667	15.7366666666667	-3.22181386526534	0	0	ALDH2C4	XP_010254147.1 PREDICTED: aldehyde dehydrogenase family 2 member C4-like [Nelumbo nucifera]	Metabolism	Biosynthesis of other secondary metabolites	ko00940//Phenylpropanoid biosynthesis	K12355	-	GO:0003842//1-pyrroline-5-carboxylate dehydrogenase activity;GO:0004350//glutamate-5-semialdehyde dehydrogenase activity;GO:0004491//methylmalonate-semialdehyde dehydrogenase (acylating) activity;GO:0004777//succinate-semialdehyde dehydrogenase (NAD+) activity;GO:0008802//betaine-aldehyde dehydrogenase activity;GO:0009013//succinate-semialdehyde dehydrogenase [NAD(P)+] activity;GO:0016491//oxidor…	GO:0006527//arginine catabolic process;GO:0006561//proline biosynthetic process;GO:0006562//proline catabolic process;GO:0006574//valine catabolic process;GO:0006578//amino-acid betaine biosynthetic process;GO:0009450//gamma-aminobutyric acid catabolic process;GO:0010124//phenylacetate catabolic process;GO:0055114//oxidation-reduction process
ncbi_104595320	14093	13903	14946	1688	1728	1807	302.45	298.04	311.07	37.09	37.04	38.73	303.853333333333	37.62	-3.01380336465628	0	0	BOR4	XP_010254316.1 PREDICTED: boron transporter 4 [Nelumbo nucifera]	-	-	-	-	GO:0016021//integral component of membrane	-	GO:0006820//anion transport
ncbi_104595380	41	23	19	21768	23225	23014	2.23	1.25	1.00	1209.43	1259.36	1247.47	1.49333333333333	1238.75333333333	9.69613699263281	0	0	CXE17	XP_010254388.1 PREDICTED: probable carboxylesterase 17 [Nelumbo nucifera]	-	-	-	-	-	GO:0016787//hydrolase activity	-
ncbi_104595486	3192	3192	3309	25	23	13	116.70	116.57	117.32	0.94	0.84	0.47	116.863333333333	0.75	-7.28371603452638	0	0	At5g09550	XP_010254526.1 PREDICTED: guanosine nucleotide diphosphate dissociation inhibitor At5g09550-like [Nelumbo nucifera]	-	-	-	-	-	GO:0005092//GDP-dissociation inhibitor activity;GO:0016166//phytoene dehydrogenase activity;GO:0016491//oxidoreductase activity	GO:0007264//small GTPase mediated signal transduction;GO:0016117//carotenoid biosynthetic process;GO:0055114//oxidation-reduction process
ncbi_104595512	4811	5318	5693	735	701	721	71.15	78.56	81.65	11.13	10.36	10.65	77.12	10.7133333333333	-2.84769762327603	0	0	CTR1	XP_010254566.1 PREDICTED: serine/threonine-protein kinase CTR1-like [Nelumbo nucifera]	-	-	-	-	-	GO:0004672//protein kinase activity;GO:0005524//ATP binding	GO:0006468//protein phosphorylation
ncbi_104595517	3690	3561	3673	107	75	87	138.35	133.36	133.54	4.11	2.81	3.26	135.083333333333	3.39333333333333	-5.31500271921657	0	0	GT4	XP_010254573.1 PREDICTED: UDP-glycosyltransferase 91C1-like [Nelumbo nucifera]	-	-	-	-	-	GO:0008194//UDP-glycosyltransferase activity;GO:0016758//transferase activity, transferring hexosyl groups	GO:0005975//carbohydrate metabolic process;GO:0030259//lipid glycosylation
ncbi_104595528	7506	7397	7673	1494	1348	1539	412.22	405.78	408.65	83.99	73.96	84.41	408.883333333333	80.7866666666667	-2.33950014780304	0	0	GGP5	XP_010254586.1 PREDICTED: gamma-glutamyl peptidase 5-like [Nelumbo nucifera]	-	-	-	-	GO:0005951//carbamoyl-phosphate synthase complex	GO:0000107//imidazoleglycerol-phosphate synthase activity;GO:0003824//catalytic activity;GO:0003922//GMP synthase (glutamine-hydrolyzing) activity;GO:0004088//carbamoyl-phosphate synthase (glutamine-hydrolyzing) activity;GO:0004642//phosphoribosylformylglycinamidine synthase activity;GO:0008234//cysteine-type peptidase activity;GO:0016787//hydrolase activity;GO:0016884//carbon-nitrogen ligase act…	GO:0000105//histidine biosynthetic process;GO:0006177//GMP biosynthetic process;GO:0006508//proteolysis;GO:0009152//purine ribonucleotide biosynthetic process;GO:0009220//pyrimidine ribonucleotide biosynthetic process;GO:0042823//pyridoxal phosphate biosynthetic process
ncbi_104595562	12000	11602	12514	4786	4885	4604	273.14	263.62	276.16	111.62	111.05	104.67	270.973333333333	109.113333333333	-1.31232347639291	0	0	GRDP1	XP_010254637.1 PREDICTED: glycine-rich domain-containing protein 1 [Nelumbo nucifera]	-	-	-	-	-	-	-
ncbi_104595669	7194	7133	7295	12	18	13	337.78	334.55	332.17	0.58	0.84	0.61	334.833333333333	0.676666666666667	-8.95078212132284	0	0	--	XP_019053021.1 PREDICTED: uncharacterized protein LOC104595669 [Nelumbo nucifera]	-	-	-	-	GO:0005576//extracellular region;GO:0005886//plasma membrane;GO:0045263//proton-transporting ATP synthase complex, coupling factor F(o);GO:0061617//MICOS complex	GO:0005524//ATP binding;GO:0008289//lipid binding;GO:0008855//exodeoxyribonuclease VII activity;GO:0015078//hydrogen ion transmembrane transporter activity;GO:0015221//lipopolysaccharide transmembrane transporter activity	GO:0006869//lipid transport;GO:0007059//chromosome segregation;GO:0009306//protein secretion;GO:0015920//lipopolysaccharide transport;GO:0015986//ATP synthesis coupled proton transport;GO:0030261//chromosome condensation;GO:0042407//cristae formation
ncbi_104595721	2769	2947	2865	28	25	35	72.20	76.86	72.48	0.73	0.66	0.92	73.8466666666667	0.77	-6.58353054522803	0	0	PERK4	XP_010254881.1 PREDICTED: proline-rich receptor-like protein kinase PERK4 [Nelumbo nucifera]	-	-	-	-	GO:0005575//cellular_component;GO:0005622//intracellular;GO:0005623//cell;GO:0005886//plasma membrane;GO:0016020//membrane;GO:0016021//integral component of membrane;GO:0031224//intrinsic component of membrane;GO:0044425//membrane part;GO:0044464//cell part;GO:0071944//cell periphery	GO:0000166//nucleotide binding;GO:0003674//molecular_function;GO:0003824//catalytic activity;GO:0004672//protein kinase activity;GO:0004674//protein serine/threonine kinase activity;GO:0004675//transmembrane receptor protein serine/threonine kinase activity;GO:0004888//transmembrane signaling receptor activity;GO:0005488//binding;GO:0005524//ATP binding;GO:0008144//drug binding;GO:0016301//kinase…	GO:0001101//response to acid chemical;GO:0006464//cellular protein modification process;GO:0006468//protein phosphorylation;GO:0006793//phosphorus metabolic process;GO:0006796//phosphate-containing compound metabolic process;GO:0006807//nitrogen compound metabolic process;GO:0007154//cell communication;GO:0007165//signal transduction;GO:0007166//cell surface receptor signaling pathway;GO:0007167/…
ncbi_104595726	425	432	415	3273	3392	3315	24.06	24.49	22.78	189.91	192.03	187.70	23.7766666666667	189.88	2.99746957692717	0	0	NUS1	XP_010254889.1 PREDICTED: dehydrodolichyl diphosphate synthase complex subunit NUS1 isoform X1 [Nelumbo nucifera]	Metabolism;Metabolism	Global and overview maps;Metabolism of terpenoids and polyketides	ko01110//Biosynthesis of secondary metabolites;ko00900//Terpenoid backbone biosynthesis	K11778;K11778	GO:0005575//cellular_component;GO:0005622//intracellular;GO:0005623//cell;GO:0005634//nucleus;GO:0005635//nuclear envelope;GO:0005737//cytoplasm;GO:0005783//endoplasmic reticulum;GO:0005789//endoplasmic reticulum membrane;GO:0005811//lipid particle;GO:0012505//endomembrane system;GO:0016020//membrane;GO:0016021//integral component of membrane;GO:0031090//organelle membrane;GO:0031224//intrinsic c…	GO:0003674//molecular_function;GO:0003824//catalytic activity;GO:0004659//prenyltransferase activity;GO:0016740//transferase activity;GO:0016765//transferase activity, transferring alkyl or aryl (other than methyl) groups	GO:0001525//angiogenesis;GO:0001568//blood vessel development;GO:0001944//vasculature development;GO:0002040//sprouting angiogenesis;GO:0002790//peptide secretion;GO:0006066//alcohol metabolic process;GO:0006464//cellular protein modification process;GO:0006486//protein glycosylation;GO:0006629//lipid metabolic process;GO:0006720//isoprenoid metabolic process;GO:0006807//nitrogen compound metabol…
ncbi_104595820	171	166	147	3159	2946	3166	4.29	4.15	3.76	85.86	77.49	83.91	4.06666666666667	82.42	4.34107581655141	0	0	At5g66560	XP_010255028.1 PREDICTED: BTB/POZ domain-containing protein At5g66560-like [Nelumbo nucifera]	-	-	-	-	-	GO:0004674//protein serine/threonine kinase activity;GO:0005096//GTPase activator activity;GO:0005515//protein binding	GO:0006357//regulation of transcription from RNA polymerase II promoter;GO:0006468//protein phosphorylation;GO:0007165//signal transduction
ncbi_104595876	423	368	433	3094	3028	3121	9.86	8.56	9.78	73.80	70.49	72.62	9.4	72.3033333333333	2.94332949803442	0	0	At4g33300	XP_010255124.1 PREDICTED: probable disease resistance protein At4g33300 [Nelumbo nucifera]	-	-	-	-	GO:0005737//cytoplasm	GO:0003677//DNA binding;GO:0003697//single-stranded DNA binding;GO:0005524//ATP binding;GO:0008094//DNA-dependent ATPase activity;GO:0016887//ATPase activity;GO:0043531//ADP binding	GO:0006281//DNA repair;GO:0006310//DNA recombination;GO:0009432//SOS response
ncbi_104596034	3780	3960	3878	658	616	663	100.31	104.97	99.80	17.87	16.33	17.57	101.693333333333	17.2566666666667	-2.55899938155894	0	0	PHT4;4	XP_010255321.1 PREDICTED: ascorbate transporter, chloroplastic-like [Nelumbo nucifera]	-	-	-	-	GO:0005887//integral component of plasma membrane	GO:0008028//monocarboxylic acid transmembrane transporter activity;GO:0015114//phosphate ion transmembrane transporter activity;GO:0015238//drug transmembrane transporter activity;GO:0015297//antiporter activity;GO:0015307//drug:proton antiporter activity;GO:0015535//fucose:proton symporter activity;GO:0022857//transmembrane transporter activity;GO:0042910//xenobiotic transporter activity	GO:0006817//phosphate ion transport;GO:0006855//drug transmembrane transport;GO:0015718//monocarboxylic acid transport;GO:0015756//fucose transport;GO:0015893//drug transport;GO:0042493//response to drug;GO:0042908//xenobiotic transport;GO:0055085//transmembrane transport
ncbi_104596190	711	603	720	8652	9040	9179	16.89	14.31	16.58	210.37	214.52	217.74	15.9266666666667	214.21	3.74950957303995	0	0	ABCB28	XP_010255552.1 PREDICTED: ABC transporter B family member 28 [Nelumbo nucifera]	Environmental Information Processing	Membrane transport	ko02010//ABC transporters	K05657	GO:0005575//cellular_component;GO:0005622//intracellular;GO:0005623//cell;GO:0005737//cytoplasm;GO:0005887//integral component of plasma membrane;GO:0009380//excinuclease repair complex;GO:0009507//chloroplast;GO:0009526//plastid envelope;GO:0009536//plastid;GO:0009898//cytoplasmic side of plasma membrane;GO:0009941//chloroplast envelope;GO:0016020//membrane;GO:0016021//integral component of memb…	GO:0000166//nucleotide binding;GO:0003674//molecular_function;GO:0003824//catalytic activity;GO:0003924//GTPase activity;GO:0004385//guanylate kinase activity;GO:0005215//transporter activity;GO:0005260//channel-conductance-controlling ATPase activity;GO:0005319//lipid transporter activity;GO:0005488//binding;GO:0005524//ATP binding;GO:0005525//GTP binding;GO:0008144//drug binding;GO:0008565//pro…	GO:0000910//cytokinesis;GO:0006289//nucleotide-excision repair;GO:0006810//transport;GO:0006817//phosphate ion transport;GO:0006824//cobalt ion transport;GO:0006855//drug transmembrane transport;GO:0006869//lipid transport;GO:0007059//chromosome segregation;GO:0007601//visual perception;GO:0008150//biological_process;GO:0008272//sulfate transport;GO:0015675//nickel cation transport;GO:0015689//mo…
ncbi_104596196	3252	3091	3470	47	67	46	83.06	78.52	85.80	1.28	1.72	1.22	82.46	1.40666666666667	-5.87334205790203	0	0	At4g22990	XP_010255559.1 PREDICTED: SPX domain-containing membrane protein At4g22990 [Nelumbo nucifera]	-	-	-	-	GO:0016021//integral component of membrane	GO:0022857//transmembrane transporter activity	GO:0055085//transmembrane transport
ncbi_104596254	26248	27377	28503	4159	4520	4327	792.70	825.88	834.75	128.57	136.39	130.50	817.776666666667	131.82	-2.63313762394754	0	0	CER1	XP_010255641.1 PREDICTED: protein ECERIFERUM 1-like [Nelumbo nucifera]	Metabolism;Metabolism	Global and overview maps;Lipid metabolism	ko01110//Biosynthesis of secondary metabolites;ko00073//Cutin, suberine and wax biosynthesis	K15404;K15404	-	GO:0005506//iron ion binding;GO:0016491//oxidoreductase activity	GO:0008610//lipid biosynthetic process;GO:0055114//oxidation-reduction process
ncbi_104596317	5150	5128	5646	991	1066	1067	192.19	191.16	204.33	37.86	39.75	39.77	195.893333333333	39.1266666666667	-2.32384418795434	0	0	BHLH094	XP_010255699.1 PREDICTED: transcription factor bHLH79-like [Nelumbo nucifera]	-	-	-	-	-	GO:0046983//protein dimerization activity	-
ncbi_104596326	1115	1202	1131	11598	12221	11859	81.30	87.55	79.97	865.71	890.28	863.60	82.94	873.196666666667	3.39616667065125	0	0	At5g17165	XP_010255709.1 PREDICTED: uncharacterized protein LOC104596326 [Nelumbo nucifera]	-	-	-	-	-	-	-
ncbi_104596336	2643	2679	2709	66	73	56	82.46	83.50	82.01	2.10	2.28	1.74	82.6566666666667	2.04	-5.34049012735108	0	0	--	XP_010255724.1 PREDICTED: uncharacterized protein LOC104596336 isoform X1 [Nelumbo nucifera]	-	-	-	-	-	GO:0016829//lyase activity;GO:0030170//pyridoxal phosphate binding;GO:0031071//cysteine desulfurase activity	GO:0009058//biosynthetic process;GO:0016226//iron-sulfur cluster assembly;GO:0052699//ergothioneine biosynthetic process
ncbi_104596341	4511	4246	4457	272	230	213	255.99	240.68	245.28	15.80	13.04	12.07	247.316666666667	13.6366666666667	-4.18079652458488	0	0	AOX1A	NP_001289783.1 ubiquinol oxidase 2, mitochondrial-like precursor [Nelumbo nucifera]	-	-	-	-	-	GO:0004497//monooxygenase activity;GO:0009916//alternative oxidase activity	GO:0006744//ubiquinone biosynthetic process;GO:0055114//oxidation-reduction process
ncbi_104596407	2151	2120	2245	340	323	294	76.32	75.13	77.24	12.35	11.45	10.42	76.23	11.4066666666667	-2.74048161700625	0	0	--	XP_010255856.1 PREDICTED: uncharacterized protein LOC104596407 [Nelumbo nucifera]	-	-	-	-	-	-	-
ncbi_104596433	5906	6060	6634	1702	1904	1772	165.83	169.97	180.64	48.92	53.41	49.69	172.146666666667	50.6733333333333	-1.76433960703799	0	0	HIPP32	XP_010255891.1 PREDICTED: keratin, type I cytoskeletal 9 [Nelumbo nucifera]	-	-	-	-	-	GO:0005507//copper ion binding;GO:0045340//mercury ion binding;GO:0046872//metal ion binding	GO:0006825//copper ion transport;GO:0015694//mercury ion transport
ncbi_104596469	533	574	556	5120	5055	5597	9.78	10.51	9.88	96.44	92.92	103.23	10.0566666666667	97.53	3.27769386098596	0	0	FZL	XP_010255947.1 PREDICTED: probable transmembrane GTPase FZO-like, chloroplastic isoform X1 [Nelumbo nucifera]	-	-	-	-	GO:0005575//cellular_component;GO:0005622//intracellular;GO:0005623//cell;GO:0005737//cytoplasm;GO:0005739//mitochondrion;GO:0005740//mitochondrial envelope;GO:0005741//mitochondrial outer membrane;GO:0009507//chloroplast;GO:0009526//plastid envelope;GO:0009527//plastid outer membrane;GO:0009528//plastid inner membrane;GO:0009534//chloroplast thylakoid;GO:0009535//chloroplast thylakoid membrane;G…	GO:0000166//nucleotide binding;GO:0001882//nucleoside binding;GO:0001883//purine nucleoside binding;GO:0003674//molecular_function;GO:0003824//catalytic activity;GO:0003924//GTPase activity;GO:0004789//thiamine-phosphate diphosphorylase activity;GO:0005488//binding;GO:0005524//ATP binding;GO:0005525//GTP binding;GO:0008565//protein transporter activity;GO:0016462//pyrophosphatase activity;GO:0016…	GO:0000003//reproduction;GO:0002682//regulation of immune system process;GO:0002683//negative regulation of immune system process;GO:0002831//regulation of response to biotic stimulus;GO:0002832//negative regulation of response to biotic stimulus;GO:0003006//developmental process involved in reproduction;GO:0006400//tRNA modification;GO:0006576//cellular biogenic amine metabolic process;GO:000699…
ncbi_104596512	4082	4077	3975	1044	1025	938	174.69	174.28	164.97	45.74	43.82	40.09	171.313333333333	43.2166666666667	-1.98697773541649	0	0	--	XP_010256007.1 PREDICTED: uncharacterized protein LOC104596512 [Nelumbo nucifera]	-	-	-	-	-	GO:0008967//phosphoglycolate phosphatase activity;GO:0016787//hydrolase activity;GO:0016791//phosphatase activity;GO:0016862//intramolecular oxidoreductase activity, interconverting keto- and enol-groups;GO:0018784//(S)-2-haloacid dehalogenase activity	GO:0006805//xenobiotic metabolic process;GO:0008152//metabolic process;GO:0009853//photorespiration;GO:0015671//oxygen transport;GO:0019509//L-methionine biosynthetic process from methylthioadenosine;GO:0043094//cellular metabolic compound salvage
ncbi_104596524	1027	1012	1213	9193	9719	9979	26.13	25.72	30.01	239.58	247.11	253.64	27.2866666666667	246.776666666667	3.17693791944252	0	0	ZDS	XP_010256022.1 PREDICTED: zeta-carotene desaturase, chloroplastic/chromoplastic isoform X1 [Nelumbo nucifera]	Metabolism;Metabolism;Metabolism	Global and overview maps;Global and overview maps;Metabolism of terpenoids and polyketides	ko01100//Metabolic pathways;ko01110//Biosynthesis of secondary metabolites;ko00906//Carotenoid biosynthesis	K00514;K00514;K00514	GO:0005575//cellular_component;GO:0005622//intracellular;GO:0005623//cell;GO:0005737//cytoplasm;GO:0009331//glycerol-3-phosphate dehydrogenase complex;GO:0009342//glutamate synthase complex (NADPH);GO:0009507//chloroplast;GO:0009509//chromoplast;GO:0009526//plastid envelope;GO:0009536//plastid;GO:0009941//chloroplast envelope;GO:0031967//organelle envelope;GO:0031975//envelope;GO:0043226//organel…	GO:0003674//molecular_function;GO:0003824//catalytic activity;GO:0004355//glutamate synthase (NADPH) activity;GO:0004368//glycerol-3-phosphate dehydrogenase activity;GO:0004729//oxygen-dependent protoporphyrinogen oxidase activity;GO:0004764//shikimate 3-dehydrogenase (NADP+) activity;GO:0008767//UDP-galactopyranose mutase activity;GO:0016166//phytoene dehydrogenase activity;GO:0016491//oxidoredu…	GO:0006071//glycerol metabolic process;GO:0006400//tRNA modification;GO:0006537//glutamate biosynthetic process;GO:0006629//lipid metabolic process;GO:0006631//fatty acid metabolic process;GO:0006720//isoprenoid metabolic process;GO:0006721//terpenoid metabolic process;GO:0006744//ubiquinone biosynthetic process;GO:0006779//porphyrin-containing compound biosynthetic process;GO:0008150//biological…
ncbi_104596533	749	798	695	5447	5831	5517	54.55	58.06	49.09	406.12	424.30	401.31	53.9	410.576666666667	2.92929446240819	0	0	RPS18A	XP_010256035.1 PREDICTED: 40S ribosomal protein S18-like [Nelumbo nucifera]	Genetic Information Processing	Translation	ko03010//Ribosome	K02964	GO:0005575//cellular_component;GO:0005622//intracellular;GO:0005623//cell;GO:0005737//cytoplasm;GO:0005840//ribosome;GO:0022627//cytosolic small ribosomal subunit;GO:0032991//macromolecular complex;GO:0043226//organelle;GO:0043228//non-membrane-bounded organelle;GO:0043229//intracellular organelle;GO:0043232//intracellular non-membrane-bounded organelle;GO:0044424//intracellular part;GO:0044444//…	GO:0003674//molecular_function;GO:0003676//nucleic acid binding;GO:0003723//RNA binding;GO:0003735//structural constituent of ribosome;GO:0005198//structural molecule activity;GO:0005488//binding;GO:0019843//rRNA binding;GO:0097159//organic cyclic compound binding;GO:1901363//heterocyclic compound binding	GO:0006412//translation;GO:0006518//peptide metabolic process;GO:0006807//nitrogen compound metabolic process;GO:0008150//biological_process;GO:0008152//metabolic process;GO:0009058//biosynthetic process;GO:0009059//macromolecule biosynthetic process;GO:0009987//cellular process;GO:0010467//gene expression;GO:0019538//protein metabolic process;GO:0034641//cellular nitrogen compound metabolic proc…
ncbi_104596567	5951	5685	6018	433	365	397	211.48	201.80	207.40	15.75	12.96	14.09	206.893333333333	14.2666666666667	-3.85816695736563	0	0	At5g10770	XP_010256102.1 PREDICTED: aspartyl protease family protein At5g10770-like [Nelumbo nucifera]	-	-	-	-	-	-	-
ncbi_104596580	39862	37887	42251	9576	10004	9941	691.55	656.56	710.87	170.06	173.40	172.22	686.326666666667	171.893333333333	-1.99738181772871	0	0	AHA11	XP_010256122.1 PREDICTED: ATPase 11, plasma membrane-type isoform X1 [Nelumbo nucifera]	Metabolism;Metabolism	Global and overview maps;Energy metabolism	ko01100//Metabolic pathways;ko00190//Oxidative phosphorylation	K01535;K01535	GO:0031004//potassium ion-transporting ATPase complex	GO:0004008//copper-exporting ATPase activity;GO:0004647//phosphoserine phosphatase activity;GO:0005375//copper ion transmembrane transporter activity;GO:0005388//calcium-transporting ATPase activity;GO:0008556//potassium-transporting ATPase activity;GO:0008967//phosphoglycolate phosphatase activity;GO:0015434//cadmium-transporting ATPase activity;GO:0015444//magnesium-importing ATPase activity;GO…	GO:0006545//glycine biosynthetic process;GO:0006564//L-serine biosynthetic process;GO:0006813//potassium ion transport;GO:0006816//calcium ion transport;GO:0006825//copper ion transport;GO:0008152//metabolic process;GO:0009103//lipopolysaccharide biosynthetic process;GO:0015691//cadmium ion transport;GO:0015693//magnesium ion transport;GO:0030001//metal ion transport
ncbi_104596690	664	655	657	15597	16425	16938	26.24	25.88	25.21	637.77	655.50	676.59	25.7766666666667	656.62	4.67092107621425	0	0	At1g06690	XP_010256244.1 PREDICTED: uncharacterized oxidoreductase At1g06690, chloroplastic [Nelumbo nucifera]	-	-	-	-	GO:0005575//cellular_component;GO:0005622//intracellular;GO:0005623//cell;GO:0005737//cytoplasm;GO:0009507//chloroplast;GO:0009526//plastid envelope;GO:0009532//plastid stroma;GO:0009534//chloroplast thylakoid;GO:0009535//chloroplast thylakoid membrane;GO:0009536//plastid;GO:0009570//chloroplast stroma;GO:0009579//thylakoid;GO:0009941//chloroplast envelope;GO:0010287//plastoglobule;GO:0016020//me…	GO:0003674//molecular_function;GO:0003824//catalytic activity;GO:0016491//oxidoreductase activity;GO:0047834//D-threo-aldose 1-dehydrogenase activity	GO:0008150//biological_process;GO:0008152//metabolic process;GO:0055114//oxidation-reduction process
ncbi_104596709	173	166	132	2274	2320	2381	6.37	6.11	4.71	85.74	85.37	87.58	5.73	86.23	3.91158283590985	0	0	AMT3-1	XP_010256269.1 PREDICTED: ammonium transporter 3 member 1-like [Nelumbo nucifera]	-	-	-	-	GO:0016020//membrane	GO:0008519//ammonium transmembrane transporter activity	GO:0015696//ammonium transport
ncbi_104596784	17154	16155	16904	11	9	4	2435.75	2291.34	2327.67	1.60	1.28	0.57	2351.58666666667	1.15	-10.9977849265436	0	0	GASA2	XP_010256373.2 PREDICTED: gibberellin-regulated protein 2-like [Nelumbo nucifera]	-	-	-	-	-	-	-
ncbi_104596809	793	719	899	4558	4933	4605	20.22	18.32	22.23	118.99	125.68	117.29	20.2566666666667	120.653333333333	2.57439907768815	0	0	ABCG25	XP_010256405.1 PREDICTED: ABC transporter G family member 25 [Nelumbo nucifera]	-	-	-	-	GO:0005575//cellular_component;GO:0005623//cell;GO:0005886//plasma membrane;GO:0005887//integral component of plasma membrane;GO:0009380//excinuclease repair complex;GO:0009898//cytoplasmic side of plasma membrane;GO:0016020//membrane;GO:0016021//integral component of membrane;GO:0031224//intrinsic component of membrane;GO:0043190//ATP-binding cassette (ABC) transporter complex;GO:0044425//membra…	GO:0000166//nucleotide binding;GO:0003674//molecular_function;GO:0003723//RNA binding;GO:0003724//RNA helicase activity;GO:0003824//catalytic activity;GO:0003924//GTPase activity;GO:0004020//adenylylsulfate kinase activity;GO:0004127//cytidylate kinase activity;GO:0004527//exonuclease activity;GO:0005215//transporter activity;GO:0005260//channel-conductance-controlling ATPase activity;GO:0005319/…	GO:0000910//cytokinesis;GO:0001101//response to acid chemical;GO:0006139//nucleobase-containing compound metabolic process;GO:0006260//DNA replication;GO:0006289//nucleotide-excision repair;GO:0006310//DNA recombination;GO:0006412//translation;GO:0006777//Mo-molybdopterin cofactor biosynthetic process;GO:0006790//sulfur compound metabolic process;GO:0006810//transport;GO:0006811//ion transport;GO…
ncbi_104596823	3884	3856	3650	750	779	789	184.90	184.03	168.81	36.35	36.93	37.53	179.246666666667	36.9366666666667	-2.27882070839389	0	0	HIR1	XP_010256438.1 PREDICTED: hypersensitive-induced response protein 1 [Nelumbo nucifera]	-	-	-	-	GO:0030288//outer membrane-bounded periplasmic space	GO:0003674//molecular_function	GO:0045861//negative regulation of proteolysis
ncbi_104596841	5248	5327	5250	1375	1380	1290	158.79	161.00	154.04	42.59	41.72	38.98	157.943333333333	41.0966666666667	-1.94231375594398	0	0	CINV2	XP_010256463.1 PREDICTED: probable alkaline/neutral invertase D [Nelumbo nucifera]	-	-	-	-	-	GO:0033926//glycopeptide alpha-N-acetylgalactosaminidase activity	-
ncbi_104596917	1988	1960	1956	148	120	115	93.68	92.26	89.39	7.14	5.65	5.41	91.7766666666667	6.06666666666667	-3.91915145923957	0	0	PCO2	XP_010256539.1 PREDICTED: plant cysteine oxidase 2-like [Nelumbo nucifera]	-	-	-	-	-	GO:0016702//oxidoreductase activity, acting on single donors with incorporation of molecular oxygen, incorporation of two atoms of oxygen	GO:0055114//oxidation-reduction process
ncbi_104596969	3039	3241	3086	290	314	254	130.57	139.10	128.58	12.76	13.48	10.90	132.75	12.38	-3.42262864136461	0	0	PIP1-1	XP_010256616.1 PREDICTED: aquaporin PIP1-1-like [Nelumbo nucifera]	-	-	-	-	GO:0016020//membrane	GO:0015267//channel activity	GO:0055085//transmembrane transport
ncbi_104596970	8429	8289	8625	2547	2511	2702	278.74	273.80	276.59	86.22	82.96	89.24	276.376666666667	86.14	-1.68188059142864	0	0	GPAT6	XP_010256617.1 PREDICTED: glycerol-3-phosphate 2-O-acyltransferase 6-like [Nelumbo nucifera]	Metabolism;Metabolism;Metabolism;Metabolism	Global and overview maps;Global and overview maps;Lipid metabolism;Lipid metabolism	ko01100//Metabolic pathways;ko01110//Biosynthesis of secondary metabolites;ko00564//Glycerophospholipid metabolism;ko00561//Glycerolipid metabolism	K13508;K13508;K13508;K13508	-	GO:0008773//[protein-PII] uridylyltransferase activity;GO:0016746//transferase activity, transferring acyl groups;GO:0016787//hydrolase activity	GO:0008152//metabolic process
ncbi_104597014	5837	5676	5840	1864	1800	1875	116.17	112.63	112.53	37.83	35.68	37.07	113.776666666667	36.86	-1.62607674381415	0	0	PHS2	XP_010256681.1 PREDICTED: alpha-glucan phosphorylase, H isozyme isoform X1 [Nelumbo nucifera]	Metabolism;Metabolism;Metabolism	Global and overview maps;Global and overview maps;Carbohydrate metabolism	ko01100//Metabolic pathways;ko01110//Biosynthesis of secondary metabolites;ko00500//Starch and sucrose metabolism	K00688;K00688;K00688	GO:0005575//cellular_component;GO:0005622//intracellular;GO:0005623//cell;GO:0005737//cytoplasm;GO:0005829//cytosol;GO:0009507//chloroplast;GO:0009536//plastid;GO:0043226//organelle;GO:0043227//membrane-bounded organelle;GO:0043229//intracellular organelle;GO:0043231//intracellular membrane-bounded organelle;GO:0044424//intracellular part;GO:0044444//cytoplasmic part;GO:0044464//cell part	GO:0003674//molecular_function;GO:0003824//catalytic activity;GO:0004645//phosphorylase activity;GO:0005488//binding;GO:0008144//drug binding;GO:0008184//glycogen phosphorylase activity;GO:0016740//transferase activity;GO:0016757//transferase activity, transferring glycosyl groups;GO:0016758//transferase activity, transferring hexosyl groups;GO:0019842//vitamin binding;GO:0030170//pyridoxal phosp…	GO:0000272//polysaccharide catabolic process;GO:0001101//response to acid chemical;GO:0005975//carbohydrate metabolic process;GO:0005976//polysaccharide metabolic process;GO:0005977//glycogen metabolic process;GO:0005980//glycogen catabolic process;GO:0006073//cellular glucan metabolic process;GO:0006091//generation of precursor metabolites and energy;GO:0006112//energy reserve metabolic process;…
ncbi_104597165	7541	7532	7981	1249	1449	1313	403.46	403.21	415.07	67.05	76.06	69.30	407.246666666667	70.8033333333333	-2.52401370295426	0	0	--	XP_010256890.1 PREDICTED: uncharacterized protein LOC104597165 [Nelumbo nucifera]	-	-	-	-	-	GO:0008967//phosphoglycolate phosphatase activity;GO:0016787//hydrolase activity;GO:0016791//phosphatase activity;GO:0018784//(S)-2-haloacid dehalogenase activity	GO:0006805//xenobiotic metabolic process;GO:0008152//metabolic process;GO:0009853//photorespiration;GO:0015671//oxygen transport;GO:0043094//cellular metabolic compound salvage
ncbi_104597407	985	1087	965	9410	9907	9900	30.46	33.57	28.94	297.86	306.06	305.73	30.99	303.216666666667	3.2904743951098	0	0	GK-2	XP_010257209.1 PREDICTED: guanylate kinase 2-like [Nelumbo nucifera]	Metabolism;Metabolism	Global and overview maps;Nucleotide metabolism	ko01100//Metabolic pathways;ko00230//Purine metabolism	K00942;K00942	GO:0005737//cytoplasm	GO:0003674//molecular_function;GO:0003723//RNA binding;GO:0003724//RNA helicase activity;GO:0003924//GTPase activity;GO:0004385//guanylate kinase activity;GO:0005515//protein binding;GO:0005524//ATP binding;GO:0005525//GTP binding;GO:0017111//nucleoside-triphosphatase activity;GO:0043022//ribosome binding	GO:0006412//translation;GO:0015949//nucleobase-containing small molecule interconversion;GO:0019634//organic phosphonate metabolic process;GO:0042254//ribosome biogenesis
ncbi_104597423	3140	2987	3312	399	415	401	91.87	87.30	93.97	11.95	12.13	11.72	91.0466666666667	11.9333333333333	-2.93160911251502	0	0	DTX42	XP_010257243.1 PREDICTED: protein DETOXIFICATION 42 [Nelumbo nucifera]	-	-	-	-	GO:0016020//membrane	GO:0003674//molecular_function;GO:0015238//drug transmembrane transporter activity;GO:0015297//antiporter activity;GO:0042910//xenobiotic transporter activity	GO:0006855//drug transmembrane transport;GO:0030436//asexual sporulation;GO:0042493//response to drug;GO:0055085//transmembrane transport
ncbi_104597543	11381	11647	11924	1848	1966	1912	529.77	541.54	538.26	88.06	91.43	88.89	536.523333333333	89.46	-2.58432625151971	0	0	CLKR27	XP_010257447.1 PREDICTED: uncharacterized protein LOC104597543 [Nelumbo nucifera]	-	-	-	-	-	GO:0003824//catalytic activity;GO:0004316//3-oxoacyl-[acyl-carrier-protein] reductase (NADPH) activity;GO:0004757//sepiapterin reductase activity;GO:0004764//shikimate 3-dehydrogenase (NADP+) activity;GO:0008667//2,3-dihydro-2,3-dihydroxybenzoate dehydrogenase activity;GO:0008678//2-deoxy-D-gluconate 3-dehydrogenase activity;GO:0016491//oxidoreductase activity;GO:0016630//protochlorophyllide redu…	GO:0000272//polysaccharide catabolic process;GO:0006633//fatty acid biosynthetic process;GO:0006729//tetrahydrobiopterin biosynthetic process;GO:0009423//chorismate biosynthetic process;GO:0015995//chlorophyll biosynthetic process;GO:0055114//oxidation-reduction process
ncbi_104597556	5574	5727	6009	1734	1734	1652	221.42	227.24	231.48	70.51	68.82	65.54	226.713333333333	68.29	-1.73112300149845	0	0	FAD2	XP_010257471.1 PREDICTED: delta(12)-fatty-acid desaturase FAD2 [Nelumbo nucifera]	Metabolism;Metabolism;Metabolism	Global and overview maps;Global and overview maps;Lipid metabolism	ko01100//Metabolic pathways;ko01212//Fatty acid metabolism;ko01040//Biosynthesis of unsaturated fatty acids	K10256;K10256;K10256	-	GO:0016717//oxidoreductase activity, acting on paired donors, with oxidation of a pair of donors resulting in the reduction of molecular oxygen to two molecules of water	GO:0006629//lipid metabolic process;GO:0055114//oxidation-reduction process
ncbi_104597559	7334	7440	7346	949	956	1034	291.89	295.75	283.53	38.65	38.01	41.09	290.39	39.25	-2.88722721378008	0	0	ACT3	XP_010257475.1 PREDICTED: actin [Nelumbo nucifera]	-	-	-	-	-	-	-
ncbi_104597871	2053	1754	1951	53	50	73	68.45	58.42	63.08	1.81	1.67	2.43	63.3166666666667	1.97	-5.00631777137485	0	0	BASL	XP_010257930.2 PREDICTED: protein BREAKING OF ASYMMETRY IN THE STOMATAL LINEAGE [Nelumbo nucifera]	-	-	-	-	-	-	-
ncbi_104597872	5864	5886	5858	359	324	357	239.25	239.88	231.78	14.99	13.21	14.55	236.97	14.25	-4.05567060354891	0	0	GEK1	XP_010257933.1 PREDICTED: D-aminoacyl-tRNA deacylase-like [Nelumbo nucifera]	-	-	-	-	-	GO:0016788//hydrolase activity, acting on ester bonds;GO:0051499//D-aminoacyl-tRNA deacylase activity	-
ncbi_104597886	6884	6974	7051	2283	2184	2164	319.29	323.10	317.15	108.40	101.20	100.24	319.846666666667	103.28	-1.63081954230632	0	0	MADS2	XP_010257958.1 PREDICTED: developmental protein SEPALLATA 1 [Nelumbo nucifera]	-	-	-	-	GO:0005634//nucleus	GO:0003677//DNA binding;GO:0003700//transcription factor activity, sequence-specific DNA binding;GO:0008855//exodeoxyribonuclease VII activity;GO:0046983//protein dimerization activity;GO:0047429//nucleoside-triphosphate diphosphatase activity	GO:0006355//regulation of transcription, DNA-templated;GO:0009143//nucleoside triphosphate catabolic process
ncbi_104597909	278	331	307	3827	3929	3993	8.62	10.25	9.23	121.49	121.73	123.66	9.36666666666667	122.293333333333	3.7066662244725	0	0	CYP78A5	XP_010257993.1 PREDICTED: cytochrome P450 78A5 [Nelumbo nucifera]	-	-	-	-	-	GO:0005506//iron ion binding;GO:0016705//oxidoreductase activity, acting on paired donors, with incorporation or reduction of molecular oxygen;GO:0020037//heme binding	GO:0055114//oxidation-reduction process
ncbi_104598081	2457	2438	2494	216	263	294	122.94	121.86	121.02	11.05	13.15	14.71	121.94	12.97	-3.23292106640477	0	0	ACT3	XP_019053429.1 PREDICTED: actin-like [Nelumbo nucifera]	-	-	-	-	-	-	-
ncbi_104598218	60811	71071	69063	2931	3018	2774	2066.90	2412.93	2276.39	101.98	102.48	94.16	2252.07333333333	99.54	-4.49983360882526	0	0	VIT_19s0014g04930	XP_010258444.1 PREDICTED: (-)-germacrene D synthase-like [Nelumbo nucifera]	Metabolism	Metabolism of terpenoids and polyketides	ko00909//Sesquiterpenoid and triterpenoid biosynthesis	K15803	-	GO:0000287//magnesium ion binding;GO:0010333//terpene synthase activity;GO:0016829//lyase activity	-
ncbi_104598353	3300	3033	3487	256	195	233	96.00	88.33	98.28	7.80	6.00	6.88	94.2033333333333	6.89333333333333	-3.77250442478309	0	0	--	XP_010258683.1 PREDICTED: uncharacterized protein LOC104598353 [Nelumbo nucifera]	-	-	-	-	-	-	-
ncbi_104598465	33	20	25	17208	18816	18470	1.01	0.61	0.74	540.57	576.87	566.06	0.786666666666667	561.166666666667	9.47846114624053	0	0	PKSA	XP_010258840.1 PREDICTED: type III polyketide synthase A-like [Nelumbo nucifera]	-	-	-	-	GO:0016020//membrane	GO:0003674//molecular_function;GO:0003824//catalytic activity;GO:0004315//3-oxoacyl-[acyl-carrier-protein] synthase activity;GO:0016210//naringenin-chalcone synthase activity;GO:0016740//transferase activity;GO:0016746//transferase activity, transferring acyl groups;GO:0016747//transferase activity, transferring acyl groups other than amino-acyl groups	GO:0006633//fatty acid biosynthetic process;GO:0008150//biological_process;GO:0008152//metabolic process;GO:0009058//biosynthetic process;GO:0009812//flavonoid metabolic process;GO:0009813//flavonoid biosynthetic process;GO:0071704//organic substance metabolic process;GO:1901576//organic substance biosynthetic process
ncbi_104598641	21054	20498	21346	8511	7965	8764	920.99	895.21	904.69	383.26	350.31	385.23	906.963333333333	372.933333333333	-1.28212647363941	0	0	HMT-2	XP_010259110.1 PREDICTED: homocysteine S-methyltransferase 2-like isoform X1 [Nelumbo nucifera]	Metabolism;Metabolism;Metabolism	Global and overview maps;Global and overview maps;Amino acid metabolism	ko01100//Metabolic pathways;ko01110//Biosynthesis of secondary metabolites;ko00270//Cysteine and methionine metabolism	K00547;K00547;K00547	-	GO:0008705//methionine synthase activity	GO:0009086//methionine biosynthetic process
ncbi_104598800	5928	5858	5877	817	987	989	417.72	412.45	401.60	59.14	69.63	69.75	410.59	66.1733333333333	-2.63337663172713	0	0	--	XP_010259331.1 PREDICTED: universal stress protein A-like protein isoform X1 [Nelumbo nucifera]	-	-	-	-	-	-	-
ncbi_104598801	12978	13204	12094	309	305	340	963.66	979.35	870.86	23.49	22.63	25.21	937.956666666667	23.7766666666667	-5.30190289422365	0	0	--	XP_010259333.1 PREDICTED: universal stress protein PHOS32-like [Nelumbo nucifera]	-	-	-	-	-	GO:0003700//transcription factor activity, sequence-specific DNA binding;GO:0008270//zinc ion binding;GO:0043565//sequence-specific DNA binding	GO:0006355//regulation of transcription, DNA-templated
ncbi_104598812	12721	12506	12785	1385	1490	1311	399.65	392.45	389.51	44.54	46.77	41.13	393.87	44.1466666666667	-3.15734311987716	0	0	AAE7	XP_010259347.1 PREDICTED: acetate/butyrate--CoA ligase AAE7, peroxisomal [Nelumbo nucifera]	Metabolism;Metabolism;Metabolism;Metabolism;Metabolism;Metabolism;Metabolism	Global and overview maps;Global and overview maps;Global and overview maps;Carbohydrate metabolism;Carbohydrate metabolism;Carbohydrate metabolism;Carbohydrate metabolism	ko01100//Metabolic pathways;ko01110//Biosynthesis of secondary metabolites;ko01200//Carbon metabolism;ko00010//Glycolysis / Gluconeogenesis;ko00620//Pyruvate metabolism;ko00630//Glyoxylate and dicarboxylate metabolism;ko00650//Butanoate metabolism	K01913;K01913;K01913;K01913;K01913;K01913;K01913	-	GO:0003987//acetate-CoA ligase activity;GO:0004043//L-aminoadipate-semialdehyde dehydrogenase activity;GO:0008668//(2,3-dihydroxybenzoyl)adenylate synthase activity;GO:0008756//o-succinylbenzoate-CoA ligase activity;GO:0030729//acetoacetate-CoA ligase activity;GO:0047473//D-alanine-poly(phosphoribitol) ligase activity;GO:0050218//propionate-CoA ligase activity	GO:0009234//menaquinone biosynthetic process;GO:0019287//isopentenyl diphosphate biosynthetic process, mevalonate pathway;GO:0019290//siderophore biosynthetic process;GO:0019350//teichoic acid biosynthetic process;GO:0019427//acetyl-CoA biosynthetic process from acetate;GO:0019878//lysine biosynthetic process via aminoadipic acid
ncbi_104598913	3426	3488	3302	531	531	474	150.91	153.41	140.96	23.92	23.34	20.82	148.426666666667	22.6933333333333	-2.70940987164565	0	0	SWEET16	XP_010259506.1 PREDICTED: bidirectional sugar transporter SWEET16-like isoform X1 [Nelumbo nucifera]	-	-	-	-	GO:0005575//cellular_component;GO:0005623//cell;GO:0005886//plasma membrane;GO:0005887//integral component of plasma membrane;GO:0016020//membrane;GO:0016021//integral component of membrane;GO:0031224//intrinsic component of membrane;GO:0031226//intrinsic component of plasma membrane;GO:0044425//membrane part;GO:0044459//plasma membrane part;GO:0044464//cell part;GO:0071944//cell periphery	GO:0003674//molecular_function;GO:0005198//structural molecule activity;GO:0005215//transporter activity;GO:0015144//carbohydrate transmembrane transporter activity;GO:0022857//transmembrane transporter activity;GO:0051119//sugar transmembrane transporter activity	GO:0006810//transport;GO:0008150//biological_process;GO:0008643//carbohydrate transport;GO:0016226//iron-sulfur cluster assembly;GO:0034219//carbohydrate transmembrane transport;GO:0051179//localization;GO:0051234//establishment of localization;GO:0055085//transmembrane transport;GO:0071702//organic substance transport
ncbi_104598928	4027	3902	4359	585	543	622	125.34	121.30	131.55	18.64	16.88	19.33	126.063333333333	18.2833333333333	-2.78554769069003	0	0	TPT	XP_010259531.1 PREDICTED: triose phosphate/phosphate translocator, chloroplastic-like isoform X1 [Nelumbo nucifera]	-	-	-	-	GO:0005575//cellular_component;GO:0005622//intracellular;GO:0005623//cell;GO:0005737//cytoplasm;GO:0009507//chloroplast;GO:0009526//plastid envelope;GO:0009536//plastid;GO:0009941//chloroplast envelope;GO:0016020//membrane;GO:0016021//integral component of membrane;GO:0031090//organelle membrane;GO:0031224//intrinsic component of membrane;GO:0031967//organelle envelope;GO:0031969//chloroplast mem…	GO:0003674//molecular_function;GO:0005215//transporter activity;GO:0005342//organic acid transmembrane transporter activity;GO:0008028//monocarboxylic acid transmembrane transporter activity;GO:0008509//anion transmembrane transporter activity;GO:0008514//organic anion transmembrane transporter activity;GO:0015075//ion transmembrane transporter activity;GO:0015120//phosphoglycerate transmembrane …	GO:0006810//transport;GO:0006811//ion transport;GO:0006820//anion transport;GO:0008150//biological_process;GO:0008643//carbohydrate transport;GO:0009314//response to radiation;GO:0009416//response to light stimulus;GO:0009628//response to abiotic stimulus;GO:0009642//response to light intensity;GO:0009643//photosynthetic acclimation;GO:0015711//organic anion transport;GO:0015713//phosphoglycerate…
ncbi_104598956	2619	2493	2411	374	398	350	130.44	124.03	116.45	19.07	19.80	17.41	123.64	18.76	-2.72041382634285	0	0	GRF12	XP_010259579.1 PREDICTED: 14-3-3-like protein GF14 iota [Nelumbo nucifera]	-	-	-	-	GO:0019028//viral capsid	GO:0005198//structural molecule activity;GO:0005515//protein binding	-
ncbi_104599159	4413	4505	4613	187	205	206	166.85	170.13	169.01	7.23	7.76	7.79	168.663333333333	7.59333333333333	-4.47326922071948	0	0	At3g27220	XP_010259871.1 PREDICTED: kelch repeat-containing protein At3g27220-like isoform X1 [Nelumbo nucifera]	-	-	-	-	-	GO:0005515//protein binding	-
ncbi_104599187	23	25	40	2756	2763	2775	0.44	0.48	0.75	54.27	53.10	53.31	0.556666666666667	53.56	6.58819845357141	0	0	RBOHF	XP_010259924.1 PREDICTED: respiratory burst oxidase homolog protein A-like [Nelumbo nucifera]	Organismal Systems;Environmental Information Processing	Environmental adaptation;Signal transduction	ko04626//Plant-pathogen interaction;ko04016//MAPK signaling pathway - plant	K13447;K13447	GO:0005575//cellular_component;GO:0005622//intracellular;GO:0005623//cell;GO:0005886//plasma membrane;GO:0016020//membrane;GO:0016021//integral component of membrane;GO:0031224//intrinsic component of membrane;GO:0044425//membrane part;GO:0044464//cell part;GO:0071944//cell periphery	GO:0003674//molecular_function;GO:0003824//catalytic activity;GO:0004601//peroxidase activity;GO:0005488//binding;GO:0005509//calcium ion binding;GO:0016174//NAD(P)H oxidase activity;GO:0016209//antioxidant activity;GO:0016491//oxidoreductase activity;GO:0016651//oxidoreductase activity, acting on NAD(P)H;GO:0016684//oxidoreductase activity, acting on peroxide as acceptor;GO:0043167//ion binding;…	GO:0000160//phosphorelay signal transduction system;GO:0001101//response to acid chemical;GO:0002252//immune effector process;GO:0002376//immune system process;GO:0002679//respiratory burst involved in defense response;GO:0006950//response to stress;GO:0006952//defense response;GO:0006970//response to osmotic stress;GO:0007154//cell communication;GO:0007165//signal transduction;GO:0007231//osmose…
ncbi_104599231	11465	10658	10808	1489	1738	1614	248.11	230.39	226.82	32.99	37.58	34.88	235.106666666667	35.15	-2.74171885411079	0	0	ABCG6	XP_010259980.1 PREDICTED: ABC transporter G family member 6-like [Nelumbo nucifera]	-	-	-	-	GO:0005575//cellular_component;GO:0005887//integral component of plasma membrane;GO:0009380//excinuclease repair complex;GO:0009898//cytoplasmic side of plasma membrane;GO:0016020//membrane;GO:0016021//integral component of membrane;GO:0043190//ATP-binding cassette (ABC) transporter complex;GO:0055051//ATP-binding cassette (ABC) transporter complex, integrated substrate binding;GO:0055052//ATP-bi…	GO:0000309//nicotinamide-nucleotide adenylyltransferase activity;GO:0003674//molecular_function;GO:0003723//RNA binding;GO:0003724//RNA helicase activity;GO:0003924//GTPase activity;GO:0004020//adenylylsulfate kinase activity;GO:0004527//exonuclease activity;GO:0004798//thymidylate kinase activity;GO:0005260//channel-conductance-controlling ATPase activity;GO:0005319//lipid transporter activity;G…	GO:0000910//cytokinesis;GO:0006260//DNA replication;GO:0006289//nucleotide-excision repair;GO:0006310//DNA recombination;GO:0006790//sulfur compound metabolic process;GO:0006810//transport;GO:0006817//phosphate ion transport;GO:0006824//cobalt ion transport;GO:0006855//drug transmembrane transport;GO:0006869//lipid transport;GO:0007601//visual perception;GO:0008150//biological_process;GO:0008272/…
ncbi_104599280	3830	3655	3898	151	141	143	128.92	122.86	127.23	5.20	4.75	4.81	126.336666666667	4.92	-4.68247128721546	0	0	At2g39490	XP_010260056.1 PREDICTED: F-box protein At2g39490 [Nelumbo nucifera]	-	-	-	-	-	GO:0005515//protein binding	-
ncbi_104599313	1541	1593	1604	5910	6093	5885	124.57	128.63	125.74	489.06	492.08	475.11	126.313333333333	485.416666666667	1.94221670933187	0	0	H2B-3	XP_008788090.1 histone H2B.11-like [Phoenix dactylifera]	-	-	-	-	GO:0005669//transcription factor TFIID complex	GO:0003677//DNA binding	GO:0006352//DNA-templated transcription, initiation
ncbi_104599347	139	143	138	3527	3616	3635	6.02	6.19	5.80	156.38	156.47	157.23	6.00333333333333	156.693333333333	4.70603621465	0	0	MPK3	XP_010260161.1 PREDICTED: mitogen-activated protein kinase 3-like [Nelumbo nucifera]	Organismal Systems;Environmental Information Processing	Environmental adaptation;Signal transduction	ko04626//Plant-pathogen interaction;ko04016//MAPK signaling pathway - plant	K20536;K20536	-	GO:0004672//protein kinase activity;GO:0005524//ATP binding	GO:0006468//protein phosphorylation
ncbi_104599415	66	94	63	3159	3339	3246	2.58	3.67	2.39	126.44	130.43	126.76	2.88	127.876666666667	5.47254042140963	0	0	ENODL1	XP_010260244.1 PREDICTED: early nodulin-like protein 2 [Nelumbo nucifera]	-	-	-	-	-	GO:0009055//electron carrier activity	-
ncbi_104599803	4636	4820	4974	1188	1164	1125	256.03	266.25	265.03	63.36	63.26	58.59	262.436666666667	61.7366666666667	-2.08776980690381	0	0	MADS2	XP_010260833.1 PREDICTED: MADS-box protein CMB1 isoform X1 [Nelumbo nucifera]	-	-	-	-	GO:0005634//nucleus	GO:0003677//DNA binding;GO:0003700//transcription factor activity, sequence-specific DNA binding;GO:0008855//exodeoxyribonuclease VII activity;GO:0046983//protein dimerization activity;GO:0047429//nucleoside-triphosphate diphosphatase activity	GO:0006355//regulation of transcription, DNA-templated;GO:0009143//nucleoside triphosphate catabolic process
ncbi_104599927	552	615	632	7197	6977	7207	8.34	9.29	9.27	111.38	105.38	108.81	8.96666666666667	108.523333333333	3.59728968913822	0	0	CESA2	XP_010260984.1 PREDICTED: cellulose synthase A catalytic subunit 2 [UDP-forming]-like [Nelumbo nucifera]	-	-	-	-	GO:0016020//membrane	GO:0008375//acetylglucosaminyltransferase activity;GO:0016760//cellulose synthase (UDP-forming) activity	GO:0030244//cellulose biosynthetic process;GO:0042710//biofilm formation
ncbi_104600364	92360	89359	102617	4834	5015	5076	774.74	748.73	834.74	41.51	42.03	42.52	786.07	42.02	-4.22550972393049	0	0	GLT1	XP_010261570.1 PREDICTED: glutamate synthase 1 [NADH], chloroplastic [Nelumbo nucifera]	Metabolism;Metabolism;Metabolism;Metabolism;Metabolism	Global and overview maps;Global and overview maps;Global and overview maps;Amino acid metabolism;Energy metabolism	ko01100//Metabolic pathways;ko01110//Biosynthesis of secondary metabolites;ko01230//Biosynthesis of amino acids;ko00250//Alanine, aspartate and glutamate metabolism;ko00910//Nitrogen metabolism	K00264;K00264;K00264;K00264;K00264	GO:0009342//glutamate synthase complex (NADPH)	GO:0003824//catalytic activity;GO:0004148//dihydrolipoyl dehydrogenase activity;GO:0004355//glutamate synthase (NADPH) activity;GO:0004499//N,N-dimethylaniline monooxygenase activity;GO:0004729//oxygen-dependent protoporphyrinogen oxidase activity;GO:0004791//thioredoxin-disulfide reductase activity;GO:0015036//disulfide oxidoreductase activity;GO:0015930//glutamate synthase activity;GO:0016152//…	GO:0006096//glycolytic process;GO:0006537//glutamate biosynthetic process;GO:0006779//porphyrin-containing compound biosynthetic process;GO:0006790//sulfur compound metabolic process;GO:0006805//xenobiotic metabolic process;GO:0006807//nitrogen compound metabolic process;GO:0009228//thiamine biosynthetic process;GO:0009398//FMN biosynthetic process;GO:0015995//chlorophyll biosynthetic process;GO:…
ncbi_104600397	3140	3033	3329	31	20	23	110.92	107.01	114.04	1.12	0.71	0.81	110.656666666667	0.88	-6.97437113186319	0	0	At1g32060	XP_010261622.1 PREDICTED: phosphoribulokinase, chloroplastic [Nelumbo nucifera]	Metabolism;Metabolism;Metabolism	Global and overview maps;Global and overview maps;Energy metabolism	ko01100//Metabolic pathways;ko01200//Carbon metabolism;ko00710//Carbon fixation in photosynthetic organisms	K00855;K00855;K00855	GO:0005737//cytoplasm;GO:0009898//cytoplasmic side of plasma membrane;GO:0055052//ATP-binding cassette (ABC) transporter complex, substrate-binding subunit-containing	GO:0004594//pantothenate kinase activity;GO:0004849//uridine kinase activity;GO:0005524//ATP binding;GO:0015415//phosphate ion transmembrane-transporting ATPase activity;GO:0016301//kinase activity	GO:0006817//phosphate ion transport;GO:0015937//coenzyme A biosynthetic process;GO:0046108//uridine metabolic process
ncbi_104600451	18196	17799	18646	182	178	221	545.96	533.45	542.54	5.59	5.34	6.62	540.65	5.85	-6.53011450539447	0	0	ALAAT2	XP_010261672.1 PREDICTED: alanine aminotransferase 2-like [Nelumbo nucifera]	Metabolism;Metabolism;Metabolism;Metabolism;Metabolism;Metabolism;Metabolism	Global and overview maps;Global and overview maps;Global and overview maps;Energy metabolism;Amino acid metabolism;Global and overview maps;Amino acid metabolism	ko01100//Metabolic pathways;ko01200//Carbon metabolism;ko01230//Biosynthesis of amino acids;ko00710//Carbon fixation in photosynthetic organisms;ko00250//Alanine, aspartate and glutamate metabolism;ko01210//2-Oxocarboxylic acid metabolism;ko00220//Arginine biosynthesis	K00814;K00814;K00814;K00814;K00814;K00814;K00814	GO:0005737//cytoplasm	GO:0003824//catalytic activity;GO:0004400//histidinol-phosphate transaminase activity;GO:0004838//L-tyrosine:2-oxoglutarate aminotransferase activity;GO:0009016//succinyldiaminopimelate transaminase activity;GO:0030170//pyridoxal phosphate binding;GO:0047688//aspartate 4-decarboxylase activity;GO:0048472//threonine-phosphate decarboxylase activity	GO:0000105//histidine biosynthetic process;GO:0006531//aspartate metabolic process;GO:0006559//L-phenylalanine catabolic process;GO:0006572//tyrosine catabolic process;GO:0009058//biosynthetic process;GO:0009236//cobalamin biosynthetic process;GO:0019877//diaminopimelate biosynthetic process;GO:0042398//cellular modified amino acid biosynthetic process
ncbi_104600499	9672	10311	10545	838	706	790	172.34	183.54	182.21	15.29	12.57	14.06	179.363333333333	13.9733333333333	-3.68213687364605	0	0	PUB35	XP_010261770.1 PREDICTED: U-box domain-containing protein 35-like [Nelumbo nucifera]	-	-	-	-	-	GO:0004672//protein kinase activity;GO:0005524//ATP binding	GO:0006468//protein phosphorylation
ncbi_104600563	1047	969	1018	5015	5025	5142	17.23	15.93	16.24	84.48	82.61	84.50	16.4666666666667	83.8633333333333	2.34849163333467	0	0	ER1	XP_010261893.1 PREDICTED: LRR receptor-like serine/threonine-protein kinase ERECTA [Nelumbo nucifera]	Environmental Information Processing	Signal transduction	ko04016//MAPK signaling pathway - plant	K20718	-	GO:0004672//protein kinase activity;GO:0005515//protein binding;GO:0005524//ATP binding	GO:0006468//protein phosphorylation
ncbi_104600726	10808	10513	11662	1103	1054	961	222.45	216.12	232.75	23.24	21.68	19.76	223.773333333333	21.56	-3.37560903997462	0	0	BGAL1	XP_010262131.1 PREDICTED: beta-galactosidase isoform X1 [Nelumbo nucifera]	-	-	-	-	GO:0009341//beta-galactosidase complex	GO:0004565//beta-galactosidase activity;GO:0030246//carbohydrate binding	GO:0005975//carbohydrate metabolic process
ncbi_104600805	3312	3413	3354	176	150	140	91.88	94.58	90.23	5.00	4.16	3.88	92.23	4.34666666666667	-4.40725472900201	0	0	PUB34	XP_010262238.2 PREDICTED: U-box domain-containing protein 52 [Nelumbo nucifera]	-	-	-	-	GO:0031237//intrinsic component of periplasmic side of plasma membrane	GO:0004672//protein kinase activity;GO:0005215//transporter activity;GO:0005524//ATP binding;GO:0016491//oxidoreductase activity	GO:0006468//protein phosphorylation;GO:0006810//transport;GO:0009405//pathogenesis;GO:0055114//oxidation-reduction process
ncbi_104601214	1461	1606	1622	6753	6952	6867	41.27	45.32	44.44	195.29	196.21	193.74	43.6766666666667	195.08	2.15913121609248	0	0	THIC	XP_010262777.1 PREDICTED: phosphomethylpyrimidine synthase, chloroplastic [Nelumbo nucifera]	Metabolism;Metabolism	Global and overview maps;Metabolism of cofactors and vitamins	ko01100//Metabolic pathways;ko00730//Thiamine metabolism	K03147;K03147	-	GO:0003824//catalytic activity;GO:0051536//iron-sulfur cluster binding	GO:0009228//thiamine biosynthetic process
ncbi_104601254	6054	5990	5988	1933	2065	1943	211.77	209.30	203.13	69.22	72.17	67.88	208.066666666667	69.7566666666667	-1.57664284907178	0	0	CYP90A1	XP_010262836.1 PREDICTED: cytochrome P450 90A1 [Nelumbo nucifera]	Metabolism;Metabolism;Metabolism	Global and overview maps;Global and overview maps;Metabolism of terpenoids and polyketides	ko01100//Metabolic pathways;ko01110//Biosynthesis of secondary metabolites;ko00905//Brassinosteroid biosynthesis	K09588;K09588;K09588	-	GO:0005506//iron ion binding;GO:0016705//oxidoreductase activity, acting on paired donors, with incorporation or reduction of molecular oxygen;GO:0020037//heme binding	GO:0055114//oxidation-reduction process
ncbi_104601259	4459	4165	4993	271	343	319	66.43	61.98	72.14	4.13	5.11	4.75	66.85	4.66333333333333	-3.84149409853712	0	0	ABCG31	XP_010262843.1 PREDICTED: ABC transporter G family member 31-like [Nelumbo nucifera]	-	-	-	-	GO:0005575//cellular_component;GO:0005737//cytoplasm;GO:0005887//integral component of plasma membrane;GO:0009380//excinuclease repair complex;GO:0009898//cytoplasmic side of plasma membrane;GO:0016020//membrane;GO:0016021//integral component of membrane;GO:0043190//ATP-binding cassette (ABC) transporter complex;GO:0055051//ATP-binding cassette (ABC) transporter complex, integrated substrate bind…	GO:0000166//nucleotide binding;GO:0003674//molecular_function;GO:0003677//DNA binding;GO:0003723//RNA binding;GO:0003724//RNA helicase activity;GO:0003924//GTPase activity;GO:0004127//cytidylate kinase activity;GO:0004385//guanylate kinase activity;GO:0005260//channel-conductance-controlling ATPase activity;GO:0005319//lipid transporter activity;GO:0005524//ATP binding;GO:0005525//GTP binding;GO:…	GO:0000910//cytokinesis;GO:0002949//tRNA threonylcarbamoyladenosine modification;GO:0006139//nucleobase-containing compound metabolic process;GO:0006289//nucleotide-excision repair;GO:0006400//tRNA modification;GO:0006810//transport;GO:0006817//phosphate ion transport;GO:0006824//cobalt ion transport;GO:0006855//drug transmembrane transport;GO:0006869//lipid transport;GO:0007601//visual perceptio…
ncbi_104601277	2861	2771	2806	29403	29884	30121	70.95	68.64	67.48	746.43	740.40	746.00	69.0233333333333	744.276666666667	3.43068295524675	0	0	PAL1	XP_010262867.1 PREDICTED: phenylalanine ammonia-lyase [Nelumbo nucifera]	Metabolism;Metabolism;Metabolism;Metabolism	Global and overview maps;Global and overview maps;Biosynthesis of other secondary metabolites;Amino acid metabolism	ko01100//Metabolic pathways;ko01110//Biosynthesis of secondary metabolites;ko00940//Phenylpropanoid biosynthesis;ko00360//Phenylalanine metabolism	K10775;K10775;K10775;K10775	-	GO:0004397//histidine ammonia-lyase activity;GO:0016841//ammonia-lyase activity;GO:0050368//tyrosine 2,3-aminomutase activity	GO:0006548//histidine catabolic process;GO:0009058//biosynthetic process;GO:0009698//phenylpropanoid metabolic process
ncbi_104601375	14909	14546	14246	2833	2820	2742	931.80	908.09	863.44	181.26	176.09	171.15	901.11	176.166666666667	-2.35476225809089	0	0	NHL1	XP_010262976.1 PREDICTED: NDR1/HIN1-like protein 12 [Nelumbo nucifera]	-	-	-	-	-	-	-
ncbi_104601460	4036	3683	4220	463	478	437	87.40	79.83	87.96	10.31	10.27	9.45	85.0633333333333	10.01	-3.08709541605011	0	0	LIPF	XP_010263100.1 PREDICTED: uncharacterized protein LOC104601460 [Nelumbo nucifera]	-	-	-	-	GO:0005575//cellular_component;GO:0005576//extracellular region	GO:0003674//molecular_function;GO:0003824//catalytic activity;GO:0008121//ubiquinol-cytochrome-c reductase activity;GO:0016787//hydrolase activity;GO:0016788//hydrolase activity, acting on ester bonds	GO:0006629//lipid metabolic process;GO:0008150//biological_process;GO:0008152//metabolic process;GO:0009056//catabolic process;GO:0016042//lipid catabolic process;GO:0044238//primary metabolic process;GO:0055114//oxidation-reduction process;GO:0071704//organic substance metabolic process;GO:1901575//organic substance catabolic process
ncbi_104601580	2460	2144	2548	13666	13727	14002	23.43	20.28	23.14	132.73	129.91	132.51	22.2833333333333	131.716666666667	2.56340094273726	0	0	SEN1	XP_010263263.1 PREDICTED: uncharacterized protein LOC104601580 isoform X1 [Nelumbo nucifera]	-	-	-	-	GO:0009338//exodeoxyribonuclease V complex	GO:0003678//DNA helicase activity;GO:0004386//helicase activity;GO:0005524//ATP binding;GO:0008854//exodeoxyribonuclease V activity;GO:0016887//ATPase activity	GO:0006281//DNA repair;GO:0006310//DNA recombination
ncbi_104601719	1980	1994	1991	6790	6933	6918	131.36	132.14	128.09	461.13	459.52	458.35	130.53	459.666666666667	1.81620662830586	0	0	SCE1	XP_010263454.1 PREDICTED: SUMO-conjugating enzyme SCE1-like [Nelumbo nucifera]	Genetic Information Processing;Genetic Information Processing	Translation;Folding, sorting and degradation	ko03013//RNA transport;ko04120//Ubiquitin mediated proteolysis	K10577;K10577	-	-	-
ncbi_104601965	5037	4982	4980	1345	1414	1388	364.40	360.02	349.38	99.61	102.20	100.29	357.933333333333	100.7	-1.8296272208326	0	0	MEE14	XP_010263785.1 PREDICTED: CCG-binding protein 1 [Nelumbo nucifera]	-	-	-	-	-	-	-
ncbi_104602023	1372	1316	1385	8357	8766	8763	43.46	41.64	42.55	271.00	277.43	277.24	42.55	275.223333333333	2.69337174935801	0	0	SS2	XP_010263865.1 PREDICTED: squalene synthase-like [Nelumbo nucifera]	Metabolism;Metabolism;Metabolism;Metabolism	Global and overview maps;Global and overview maps;Lipid metabolism;Metabolism of terpenoids and polyketides	ko01100//Metabolic pathways;ko01110//Biosynthesis of secondary metabolites;ko00100//Steroid biosynthesis;ko00909//Sesquiterpenoid and triterpenoid biosynthesis	K00801;K00801;K00801;K00801	GO:0005575//cellular_component;GO:0005622//intracellular;GO:0005623//cell;GO:0005737//cytoplasm;GO:0005739//mitochondrion;GO:0005740//mitochondrial envelope;GO:0005741//mitochondrial outer membrane;GO:0005783//endoplasmic reticulum;GO:0005789//endoplasmic reticulum membrane;GO:0012505//endomembrane system;GO:0016020//membrane;GO:0016021//integral component of membrane;GO:0019867//outer membrane;G…	GO:0003674//molecular_function;GO:0003824//catalytic activity;GO:0004310//farnesyl-diphosphate farnesyltransferase activity;GO:0004311//farnesyltranstransferase activity;GO:0004659//prenyltransferase activity;GO:0016491//oxidoreductase activity;GO:0016740//transferase activity;GO:0016765//transferase activity, transferring alkyl or aryl (other than methyl) groups;GO:0051996//squalene synthase act…	GO:0006066//alcohol metabolic process;GO:0006629//lipid metabolic process;GO:0006644//phospholipid metabolic process;GO:0006694//steroid biosynthetic process;GO:0006695//cholesterol biosynthetic process;GO:0006696//ergosterol biosynthetic process;GO:0006720//isoprenoid metabolic process;GO:0006721//terpenoid metabolic process;GO:0006793//phosphorus metabolic process;GO:0006796//phosphate-containi…
ncbi_104602139	1948	1828	1868	47	48	71	166.18	155.77	154.54	4.10	4.09	6.05	158.83	4.74666666666667	-5.0644248854847	0	0	--	XP_010264026.1 PREDICTED: uncharacterized protein At4g13230-like [Nelumbo nucifera]	-	-	-	-	GO:0005576//extracellular region	GO:0008289//lipid binding	GO:0006869//lipid transport;GO:0042157//lipoprotein metabolic process
ncbi_104602143	10667	11021	11116	2593	2605	2609	433.03	446.90	437.61	107.76	105.65	105.78	439.18	106.396666666667	-2.0453594034337	0	0	ADH	XP_010264031.1 PREDICTED: alcohol dehydrogenase 1-like [Nelumbo nucifera]	Metabolism;Metabolism;Metabolism;Metabolism;Metabolism;Metabolism	Global and overview maps;Global and overview maps;Carbohydrate metabolism;Amino acid metabolism;Lipid metabolism;Lipid metabolism	ko01100//Metabolic pathways;ko01110//Biosynthesis of secondary metabolites;ko00010//Glycolysis / Gluconeogenesis;ko00350//Tyrosine metabolism;ko00071//Fatty acid degradation;ko00592//alpha-Linolenic acid metabolism	K18857;K18857;K18857;K18857;K18857;K18857	-	GO:0004024//alcohol dehydrogenase activity, zinc-dependent;GO:0008270//zinc ion binding;GO:0008743//L-threonine 3-dehydrogenase activity;GO:0016491//oxidoreductase activity;GO:0016616//oxidoreductase activity, acting on the CH-OH group of donors, NAD or NADP as acceptor;GO:0016655//oxidoreductase activity, acting on NAD(P)H, quinone or similar compound as acceptor;GO:0018467//formaldehyde dehydro…	GO:0006113//fermentation;GO:0006567//threonine catabolic process;GO:0006813//potassium ion transport;GO:0008152//metabolic process;GO:0009404//toxin metabolic process;GO:0010127//mycothiol-dependent detoxification;GO:0019439//aromatic compound catabolic process;GO:0030494//bacteriochlorophyll biosynthetic process;GO:0046292//formaldehyde metabolic process;GO:0055114//oxidation-reduction process
ncbi_104602250	2740	2979	2662	17677	18567	18602	85.46	92.81	80.52	564.40	578.56	579.44	86.2633333333333	574.133333333333	2.73456644880975	0	0	EPSPS-1	XP_010264165.1 PREDICTED: 3-phosphoshikimate 1-carboxyvinyltransferase 2 [Nelumbo nucifera]	Metabolism;Metabolism;Metabolism;Metabolism	Global and overview maps;Global and overview maps;Global and overview maps;Amino acid metabolism	ko01100//Metabolic pathways;ko01110//Biosynthesis of secondary metabolites;ko01230//Biosynthesis of amino acids;ko00400//Phenylalanine, tyrosine and tryptophan biosynthesis	K00800;K00800;K00800;K00800	GO:0005575//cellular_component;GO:0005622//intracellular;GO:0005623//cell;GO:0005737//cytoplasm;GO:0009507//chloroplast;GO:0009536//plastid;GO:0043226//organelle;GO:0043227//membrane-bounded organelle;GO:0043229//intracellular organelle;GO:0043231//intracellular membrane-bounded organelle;GO:0044424//intracellular part;GO:0044444//cytoplasmic part;GO:0044464//cell part	GO:0003674//molecular_function;GO:0003824//catalytic activity;GO:0003866//3-phosphoshikimate 1-carboxyvinyltransferase activity;GO:0008760//UDP-N-acetylglucosamine 1-carboxyvinyltransferase activity;GO:0016740//transferase activity;GO:0016765//transferase activity, transferring alkyl or aryl (other than methyl) groups	GO:0006082//organic acid metabolic process;GO:0006520//cellular amino acid metabolic process;GO:0006725//cellular aromatic compound metabolic process;GO:0006807//nitrogen compound metabolic process;GO:0006950//response to stress;GO:0008150//biological_process;GO:0008152//metabolic process;GO:0008652//cellular amino acid biosynthetic process;GO:0009058//biosynthetic process;GO:0009072//aromatic am…
ncbi_104602479	2612	2863	2695	28	28	31	247.62	271.11	247.76	2.72	2.65	2.94	255.496666666667	2.77	-6.52727468268727	0	0	--	XP_010264473.1 PREDICTED: respiratory supercomplex factor 2 homolog C1565.01-like [Nelumbo nucifera]	-	-	-	-	-	-	-
ncbi_104602527	4966	4817	4879	1559	1648	1557	263.50	255.03	250.89	84.96	87.42	82.65	256.473333333333	85.01	-1.59310436503857	0	0	IFI30	XP_010264555.1 PREDICTED: gamma-interferon-inducible lysosomal thiol reductase isoform X1 [Nelumbo nucifera]	-	-	-	-	GO:0000323//lytic vacuole;GO:0005575//cellular_component;GO:0005576//extracellular region;GO:0005622//intracellular;GO:0005623//cell;GO:0005737//cytoplasm;GO:0005764//lysosome;GO:0005773//vacuole;GO:0005775//vacuolar lumen;GO:0005829//cytosol;GO:0030054//cell junction;GO:0031974//membrane-enclosed lumen;GO:0043202//lysosomal lumen;GO:0043226//organelle;GO:0043227//membrane-bounded organelle;GO:00…	GO:0003674//molecular_function;GO:0003824//catalytic activity;GO:0015036//disulfide oxidoreductase activity;GO:0016491//oxidoreductase activity;GO:0016667//oxidoreductase activity, acting on a sulfur group of donors	GO:0002376//immune system process;GO:0002474//antigen processing and presentation of peptide antigen via MHC class I;GO:0002478//antigen processing and presentation of exogenous peptide antigen;GO:0002495//antigen processing and presentation of peptide antigen via MHC class II;GO:0002504//antigen processing and presentation of peptide or polysaccharide antigen via MHC class II;GO:0006950//respons…
ncbi_104602557	21716	21963	22865	1178	1176	1217	630.53	636.99	643.82	35.01	34.11	35.29	637.113333333333	34.8033333333333	-4.19425263633774	0	0	PDC4	XP_010264586.1 PREDICTED: pyruvate decarboxylase 2 [Nelumbo nucifera]	Metabolism;Metabolism;Metabolism	Global and overview maps;Global and overview maps;Carbohydrate metabolism	ko01100//Metabolic pathways;ko01110//Biosynthesis of secondary metabolites;ko00010//Glycolysis / Gluconeogenesis	K01568;K01568;K01568	GO:0005948//acetolactate synthase complex	GO:0000287//magnesium ion binding;GO:0003824//catalytic activity;GO:0003984//acetolactate synthase activity;GO:0008949//oxalyl-CoA decarboxylase activity;GO:0009028//tartronate-semialdehyde synthase activity;GO:0016823//hydrolase activity, acting on acid carbon-carbon bonds, in ketonic substances;GO:0030976//thiamine pyrophosphate binding;GO:0033980//phosphonopyruvate decarboxylase activity;GO:00…	GO:0006113//fermentation;GO:0009097//isoleucine biosynthetic process;GO:0009099//valine biosynthetic process;GO:0009234//menaquinone biosynthetic process;GO:0009444//pyruvate oxidation;GO:0009636//response to toxic substance;GO:0009684//indoleacetic acid biosynthetic process;GO:0017000//antibiotic biosynthetic process;GO:0019310//inositol catabolic process;GO:0019385//methanogenesis, from acetate…
ncbi_104602587	2558	2498	2555	9435	9153	9496	58.27	56.87	56.48	220.26	208.05	216.18	57.2066666666667	214.83	1.90894028438115	0	0	At5g58620	XP_010264619.1 PREDICTED: zinc finger CCCH domain-containing protein 66-like isoform X1 [Nelumbo nucifera]	-	-	-	-	-	GO:0005515//protein binding;GO:0046872//metal ion binding	-
ncbi_104602629	372	357	348	3653	3935	3820	20.24	19.09	18.26	205.13	215.72	209.27	19.1966666666667	210.04	3.45173637435328	0	0	YRDC	XP_010264691.1 PREDICTED: yrdC domain-containing protein, mitochondrial isoform X1 [Nelumbo nucifera]	-	-	-	-	GO:0005575//cellular_component;GO:0005622//intracellular;GO:0005623//cell;GO:0005737//cytoplasm;GO:0005739//mitochondrion;GO:0016020//membrane;GO:0043226//organelle;GO:0043227//membrane-bounded organelle;GO:0043229//intracellular organelle;GO:0043231//intracellular membrane-bounded organelle;GO:0044424//intracellular part;GO:0044444//cytoplasmic part;GO:0044464//cell part	GO:0000049//tRNA binding;GO:0003674//molecular_function;GO:0003676//nucleic acid binding;GO:0003723//RNA binding;GO:0003725//double-stranded RNA binding;GO:0003824//catalytic activity;GO:0003998//acylphosphatase activity;GO:0005488//binding;GO:0005506//iron ion binding;GO:0016491//oxidoreductase activity;GO:0016725//oxidoreductase activity, acting on CH or CH2 groups;GO:0016740//transferase activ…	GO:0002949//tRNA threonylcarbamoyladenosine modification;GO:0006081//cellular aldehyde metabolic process;GO:0006082//organic acid metabolic process;GO:0006090//pyruvate metabolic process;GO:0006139//nucleobase-containing compound metabolic process;GO:0006396//RNA processing;GO:0006399//tRNA metabolic process;GO:0006400//tRNA modification;GO:0006450//regulation of translational fidelity;GO:0006464…
ncbi_104602773	1618	1696	1716	153	130	147	27.44	28.73	28.25	2.66	2.21	2.49	28.14	2.45333333333333	-3.51980715790068	0	0	ogdh	XP_010264879.1 PREDICTED: 2-oxoglutarate dehydrogenase, mitochondrial-like [Nelumbo nucifera]	Metabolism;Metabolism;Metabolism;Metabolism	Global and overview maps;Global and overview maps;Global and overview maps;Carbohydrate metabolism	ko01100//Metabolic pathways;ko01110//Biosynthesis of secondary metabolites;ko01200//Carbon metabolism;ko00020//Citrate cycle (TCA cycle)	K00164;K00164;K00164;K00164	GO:0045250//cytosolic pyruvate dehydrogenase complex;GO:0045252//oxoglutarate dehydrogenase complex	GO:0004591//oxoglutarate dehydrogenase (succinyl-transferring) activity;GO:0004739//pyruvate dehydrogenase (acetyl-transferring) activity;GO:0016624//oxidoreductase activity, acting on the aldehyde or oxo group of donors, disulfide as acceptor	GO:0006086//acetyl-CoA biosynthetic process from pyruvate;GO:0006099//tricarboxylic acid cycle;GO:0006554//lysine catabolic process;GO:0006568//tryptophan metabolic process
ncbi_104602930	2955	2956	3184	30	11	24	194.05	193.90	202.76	2.02	0.72	1.57	196.903333333333	1.43666666666667	-7.09861835569555	0	0	At3g01520	XP_010265105.1 PREDICTED: uncharacterized protein LOC104602930 [Nelumbo nucifera]	-	-	-	-	-	GO:0008912//lactaldehyde reductase activity	-
ncbi_104603014	565	596	547	9880	9951	9366	17.53	18.47	16.46	313.79	308.45	290.21	17.4866666666667	304.15	4.12045579221554	0	0	ASPG1	XP_010265215.1 PREDICTED: protein ASPARTIC PROTEASE IN GUARD CELL 1 [Nelumbo nucifera]	-	-	-	-	GO:0005575//cellular_component;GO:0005576//extracellular region	GO:0003674//molecular_function;GO:0003824//catalytic activity;GO:0004175//endopeptidase activity;GO:0004190//aspartic-type endopeptidase activity;GO:0008233//peptidase activity;GO:0016787//hydrolase activity;GO:0070001//aspartic-type peptidase activity;GO:0070011//peptidase activity, acting on L-amino acid peptides	GO:0006508//proteolysis;GO:0006807//nitrogen compound metabolic process;GO:0008150//biological_process;GO:0008152//metabolic process;GO:0019538//protein metabolic process;GO:0043170//macromolecule metabolic process;GO:0044238//primary metabolic process;GO:0071704//organic substance metabolic process;GO:1901564//organonitrogen compound metabolic process
ncbi_104603085	14205	13853	15108	431	437	428	348.92	339.90	359.88	10.84	10.72	10.50	349.566666666667	10.6866666666667	-5.03168379166093	0	0	ABCG21	XP_010265331.1 PREDICTED: ABC transporter G family member 21-like [Nelumbo nucifera]	-	-	-	-	GO:0005575//cellular_component;GO:0005887//integral component of plasma membrane;GO:0009380//excinuclease repair complex;GO:0009898//cytoplasmic side of plasma membrane;GO:0016020//membrane;GO:0016021//integral component of membrane;GO:0043190//ATP-binding cassette (ABC) transporter complex;GO:0055051//ATP-binding cassette (ABC) transporter complex, integrated substrate binding;GO:0055052//ATP-bi…	GO:0003674//molecular_function;GO:0003824//catalytic activity;GO:0003924//GTPase activity;GO:0004527//exonuclease activity;GO:0005260//channel-conductance-controlling ATPase activity;GO:0005319//lipid transporter activity;GO:0005524//ATP binding;GO:0005525//GTP binding;GO:0008565//protein transporter activity;GO:0009381//excinuclease ABC activity;GO:0015220//choline transmembrane transporter acti…	GO:0000910//cytokinesis;GO:0006260//DNA replication;GO:0006289//nucleotide-excision repair;GO:0006310//DNA recombination;GO:0006777//Mo-molybdopterin cofactor biosynthetic process;GO:0006810//transport;GO:0006817//phosphate ion transport;GO:0006824//cobalt ion transport;GO:0006855//drug transmembrane transport;GO:0006869//lipid transport;GO:0007601//visual perception;GO:0008150//biological_proces…
ncbi_104603205	11611	11299	12242	4921	5037	4886	216.66	210.60	221.52	94.00	93.90	91.05	216.26	92.9833333333333	-1.2177227947636	0	0	PMA4	XP_010265488.1 PREDICTED: plasma membrane ATPase 4 [Nelumbo nucifera]	Metabolism;Metabolism	Global and overview maps;Energy metabolism	ko01100//Metabolic pathways;ko00190//Oxidative phosphorylation	K01535;K01535	GO:0005575//cellular_component;GO:0005623//cell;GO:0005886//plasma membrane;GO:0016020//membrane;GO:0016021//integral component of membrane;GO:0031004//potassium ion-transporting ATPase complex;GO:0031224//intrinsic component of membrane;GO:0044425//membrane part;GO:0044464//cell part;GO:0071944//cell periphery	GO:0000166//nucleotide binding;GO:0003674//molecular_function;GO:0003824//catalytic activity;GO:0004008//copper-exporting ATPase activity;GO:0004647//phosphoserine phosphatase activity;GO:0005215//transporter activity;GO:0005375//copper ion transmembrane transporter activity;GO:0005388//calcium-transporting ATPase activity;GO:0005488//binding;GO:0005524//ATP binding;GO:0008144//drug binding;GO:00…	GO:0006545//glycine biosynthetic process;GO:0006564//L-serine biosynthetic process;GO:0006810//transport;GO:0006811//ion transport;GO:0006812//cation transport;GO:0006813//potassium ion transport;GO:0006816//calcium ion transport;GO:0006825//copper ion transport;GO:0008150//biological_process;GO:0008152//metabolic process;GO:0009103//lipopolysaccharide biosynthetic process;GO:0015672//monovalent …
ncbi_104603209	4335	4476	4532	28	30	13	199.07	205.31	201.82	1.32	1.38	0.60	202.066666666667	1.1	-7.52118401742588	0	0	--	XP_010265490.1 PREDICTED: serine/arginine repetitive matrix protein 1-like [Nelumbo nucifera]	-	-	-	-	-	GO:0005516//calmodulin binding	-
ncbi_104603497	3587	3560	3959	609	582	584	127.54	126.44	136.51	22.17	20.68	20.74	130.163333333333	21.1966666666667	-2.61841378913456	0	0	BGLU12	XP_010265850.1 PREDICTED: beta-glucosidase 12-like [Nelumbo nucifera]	-	-	-	-	GO:0009341//beta-galactosidase complex	GO:0004553//hydrolase activity, hydrolyzing O-glycosyl compounds;GO:0004565//beta-galactosidase activity	GO:0005975//carbohydrate metabolic process;GO:0006012//galactose metabolic process
ncbi_104603552	9084	9035	8820	1170	1283	1201	368.00	365.60	346.50	48.51	51.93	48.59	360.033333333333	49.6766666666667	-2.8574902070058	0	0	AC97	XP_010265918.1 PREDICTED: actin [Nelumbo nucifera]	-	-	-	-	-	-	-
ncbi_104603756	2769	2662	2746	401	438	444	108.07	103.78	103.93	16.02	17.08	17.31	105.26	16.8033333333333	-2.64713794120457	0	0	CAT1	NP_001289779.1 catalase isozyme 1 [Nelumbo nucifera]	Metabolism;Metabolism;Metabolism;Environmental Information Processing;Cellular Processes;Metabolism;Metabolism	Global and overview maps;Global and overview maps;Global and overview maps;Signal transduction;Transport and catabolism;Carbohydrate metabolism;Amino acid metabolism	ko01100//Metabolic pathways;ko01110//Biosynthesis of secondary metabolites;ko01200//Carbon metabolism;ko04016//MAPK signaling pathway - plant;ko04146//Peroxisome;ko00630//Glyoxylate and dicarboxylate metabolism;ko00380//Tryptophan metabolism	K03781;K03781;K03781;K03781;K03781;K03781;K03781	-	GO:0004096//catalase activity;GO:0020037//heme binding	GO:0055114//oxidation-reduction process
ncbi_104603904	10393	9905	10611	1185	1202	1214	302.44	287.92	299.45	35.30	34.95	35.28	296.603333333333	35.1766666666667	-3.07584412647259	0	0	PFK5	XP_010266371.1 PREDICTED: ATP-dependent 6-phosphofructokinase 5, chloroplastic [Nelumbo nucifera]	Metabolism;Metabolism;Metabolism;Metabolism;Metabolism;Genetic Information Processing;Metabolism;Metabolism;Metabolism	Global and overview maps;Global and overview maps;Global and overview maps;Global and overview maps;Carbohydrate metabolism;Folding, sorting and degradation;Carbohydrate metabolism;Carbohydrate metabolism;Carbohydrate metabolism	ko01100//Metabolic pathways;ko01110//Biosynthesis of secondary metabolites;ko01200//Carbon metabolism;ko01230//Biosynthesis of amino acids;ko00010//Glycolysis / Gluconeogenesis;ko03018//RNA degradation;ko00030//Pentose phosphate pathway;ko00051//Fructose and mannose metabolism;ko00052//Galactose metabolism	K00850;K00850;K00850;K00850;K00850;K00850;K00850;K00850;K00850	GO:0005575//cellular_component;GO:0005622//intracellular;GO:0005623//cell;GO:0005737//cytoplasm;GO:0009507//chloroplast;GO:0009536//plastid;GO:0043226//organelle;GO:0043227//membrane-bounded organelle;GO:0043229//intracellular organelle;GO:0043231//intracellular membrane-bounded organelle;GO:0044424//intracellular part;GO:0044444//cytoplasmic part;GO:0044464//cell part	GO:0000166//nucleotide binding;GO:0003674//molecular_function;GO:0003824//catalytic activity;GO:0003872//6-phosphofructokinase activity;GO:0005488//binding;GO:0005524//ATP binding;GO:0008144//drug binding;GO:0008443//phosphofructokinase activity;GO:0016301//kinase activity;GO:0016740//transferase activity;GO:0016772//transferase activity, transferring phosphorus-containing groups;GO:0016773//phos…	GO:0005975//carbohydrate metabolic process;GO:0006002//fructose 6-phosphate metabolic process;GO:0006082//organic acid metabolic process;GO:0006090//pyruvate metabolic process;GO:0006091//generation of precursor metabolites and energy;GO:0006096//glycolytic process;GO:0006139//nucleobase-containing compound metabolic process;GO:0006163//purine nucleotide metabolic process;GO:0006164//purine nucle…
ncbi_104603907	55	52	52	2814	3113	3000	3.29	3.11	3.02	172.39	186.12	179.30	3.14	179.27	5.83522571076345	0	0	--	XP_010266373.1 PREDICTED: uncharacterized protein LOC104603907 [Nelumbo nucifera]	-	-	-	-	-	-	-
ncbi_104603969	127	108	110	2513	2384	2288	4.27	3.63	3.59	86.57	80.16	76.90	3.83	81.21	4.40624109101116	0	0	WRKY53	XP_010266464.1 PREDICTED: probable WRKY transcription factor 41 [Nelumbo nucifera]	-	-	-	-	-	GO:0003700//transcription factor activity, sequence-specific DNA binding;GO:0043565//sequence-specific DNA binding	GO:0006355//regulation of transcription, DNA-templated
ncbi_104603971	243	200	229	3910	4089	3771	7.15	5.88	6.53	117.75	120.18	110.79	6.52	116.24	4.15609083340176	0	0	WRKY53	XP_010266466.1 PREDICTED: probable WRKY transcription factor 41 [Nelumbo nucifera]	-	-	-	-	-	GO:0003700//transcription factor activity, sequence-specific DNA binding;GO:0043565//sequence-specific DNA binding	GO:0006355//regulation of transcription, DNA-templated
ncbi_104604132	23635	24604	24554	6812	7066	6986	558.52	580.77	562.69	164.79	166.82	164.88	567.326666666667	165.496666666667	-1.77737751871434	0	0	METE	XP_010266670.1 PREDICTED: 5-methyltetrahydropteroyltriglutamate--homocysteine methyltransferase [Nelumbo nucifera]	Metabolism;Metabolism;Metabolism;Metabolism;Metabolism	Global and overview maps;Global and overview maps;Global and overview maps;Amino acid metabolism;Metabolism of other amino acids	ko01100//Metabolic pathways;ko01110//Biosynthesis of secondary metabolites;ko01230//Biosynthesis of amino acids;ko00270//Cysteine and methionine metabolism;ko00450//Selenocompound metabolism	K00549;K00549;K00549;K00549;K00549	-	GO:0003871//5-methyltetrahydropteroyltriglutamate-homocysteine S-methyltransferase activity;GO:0004357//glutamate-cysteine ligase activity;GO:0008270//zinc ion binding	GO:0006750//glutathione biosynthetic process;GO:0008652//cellular amino acid biosynthetic process;GO:0009086//methionine biosynthetic process
ncbi_104604136	1825	1772	1813	135	151	110	84.53	81.98	81.43	6.40	6.99	5.09	82.6466666666667	6.16	-3.74595437739346	0	0	PCO2	XP_010266680.1 PREDICTED: plant cysteine oxidase 2-like [Nelumbo nucifera]	-	-	-	-	-	GO:0003674//molecular_function;GO:0003824//catalytic activity;GO:0005488//binding;GO:0016491//oxidoreductase activity;GO:0016701//oxidoreductase activity, acting on single donors with incorporation of molecular oxygen;GO:0016702//oxidoreductase activity, acting on single donors with incorporation of molecular oxygen, incorporation of two atoms of oxygen;GO:0043167//ion binding;GO:0043169//cation …	GO:0008150//biological_process;GO:0008152//metabolic process;GO:0055114//oxidation-reduction process
ncbi_104604226	4614	4730	4538	1282	1355	1385	103.37	105.85	98.60	29.40	30.33	30.99	102.606666666667	30.24	-1.76259442559575	0	0	HSP90	XP_010266798.1 PREDICTED: endoplasmin homolog [Nelumbo nucifera]	Organismal Systems;Genetic Information Processing	Environmental adaptation;Folding, sorting and degradation	ko04626//Plant-pathogen interaction;ko04141//Protein processing in endoplasmic reticulum	K09487;K09487	-	GO:0005524//ATP binding;GO:0016887//ATPase activity;GO:0051082//unfolded protein binding	GO:0006457//protein folding
ncbi_104604230	4257	4525	4623	244	185	220	141.53	150.23	149.04	8.30	6.14	7.30	146.933333333333	7.24666666666667	-4.34170037843121	0	0	HAC1	XP_010266801.1 PREDICTED: thiosulfate sulfurtransferase 18-like [Nelumbo nucifera]	-	-	-	-	-	-	GO:0001887//selenium compound metabolic process;GO:0006400//tRNA modification
ncbi_104604310	3783	3873	3989	911	987	856	121.92	124.69	124.68	30.06	31.78	27.55	123.763333333333	29.7966666666667	-2.05436110721907	0	0	DIT2	XP_010266911.1 PREDICTED: dicarboxylate transporter 2.1, chloroplastic-like [Nelumbo nucifera]	-	-	-	-	GO:0005887//integral component of plasma membrane;GO:0016020//membrane;GO:0016021//integral component of membrane	GO:0008509//anion transmembrane transporter activity;GO:0022857//transmembrane transporter activity	GO:0006820//anion transport;GO:0055085//transmembrane transport
ncbi_104604320	5313	5346	5397	1043	1056	1043	177.60	178.50	174.95	35.69	35.27	34.82	177.016666666667	35.26	-2.3277808211328	0	0	ATHB-6	XP_010266919.1 PREDICTED: homeobox-leucine zipper protein ATHB-6-like [Nelumbo nucifera]	-	-	-	-	GO:0005856//cytoskeleton	GO:0003677//DNA binding;GO:0008092//cytoskeletal protein binding;GO:0043565//sequence-specific DNA binding	GO:0006355//regulation of transcription, DNA-templated;GO:0030866//cortical actin cytoskeleton organization
ncbi_104604332	4936	4860	4887	1001	1122	1077	332.92	327.43	319.65	69.11	75.61	72.55	326.666666666667	72.4233333333333	-2.17329276402819	0	0	--	XP_010266934.1 PREDICTED: protein GDAP2 homolog [Nelumbo nucifera]	-	-	-	-	-	-	-
ncbi_104604456	275	237	284	2606	2813	2975	13.12	11.30	13.14	127.29	134.10	141.77	12.52	134.386666666667	3.42408353912558	0	0	Os06g0561000	XP_010267091.1 PREDICTED: probable inositol oxygenase [Nelumbo nucifera]	Metabolism;Metabolism;Metabolism	Global and overview maps;Carbohydrate metabolism;Carbohydrate metabolism	ko01100//Metabolic pathways;ko00562//Inositol phosphate metabolism;ko00053//Ascorbate and aldarate metabolism	K00469;K00469;K00469	GO:0005737//cytoplasm	GO:0004521//endoribonuclease activity;GO:0005506//iron ion binding;GO:0050113//inositol oxygenase activity	GO:0019310//inositol catabolic process;GO:0043571//maintenance of CRISPR repeat elements;GO:0055114//oxidation-reduction process
ncbi_104604466	3682	3536	3395	280	331	291	263.14	252.42	235.29	20.48	23.63	20.77	250.283333333333	21.6266666666667	-3.532678999489	0	0	PRO1	XP_010267105.1 PREDICTED: profilin-2 [Nelumbo nucifera]	-	-	-	-	GO:0005575//cellular_component;GO:0005622//intracellular;GO:0005623//cell;GO:0005737//cytoplasm;GO:0005856//cytoskeleton;GO:0005938//cell cortex;GO:0015629//actin cytoskeleton;GO:0043226//organelle;GO:0043228//non-membrane-bounded organelle;GO:0043229//intracellular organelle;GO:0043232//intracellular non-membrane-bounded organelle;GO:0044424//intracellular part;GO:0044444//cytoplasmic part;GO:00…	GO:0003674//molecular_function;GO:0003779//actin binding;GO:0003785//actin monomer binding;GO:0005488//binding;GO:0005515//protein binding;GO:0008092//cytoskeletal protein binding	GO:0008064//regulation of actin polymerization or depolymerization;GO:0008104//protein localization;GO:0008150//biological_process;GO:0009987//cellular process;GO:0010639//negative regulation of organelle organization;GO:0016043//cellular component organization;GO:0030832//regulation of actin filament length;GO:0030833//regulation of actin filament polymerization;GO:0030837//negative regulation o…
ncbi_104604499	121	156	158	8845	9307	9425	1.52	1.96	1.93	113.91	116.97	118.41	1.80333333333333	116.43	6.01265293540095	0	0	ABCG36	XP_010267164.1 PREDICTED: ABC transporter G family member 36-like [Nelumbo nucifera]	-	-	-	-	GO:0005575//cellular_component;GO:0005887//integral component of plasma membrane;GO:0009379//Holliday junction helicase complex;GO:0009380//excinuclease repair complex;GO:0009898//cytoplasmic side of plasma membrane;GO:0016020//membrane;GO:0016021//integral component of membrane;GO:0043190//ATP-binding cassette (ABC) transporter complex;GO:0055051//ATP-binding cassette (ABC) transporter complex, …	GO:0003674//molecular_function;GO:0003678//DNA helicase activity;GO:0003924//GTPase activity;GO:0005260//channel-conductance-controlling ATPase activity;GO:0005319//lipid transporter activity;GO:0005524//ATP binding;GO:0005525//GTP binding;GO:0008565//protein transporter activity;GO:0009378//four-way junction helicase activity;GO:0009381//excinuclease ABC activity;GO:0015078//hydrogen ion transme…	GO:0000910//cytokinesis;GO:0006281//DNA repair;GO:0006289//nucleotide-excision repair;GO:0006310//DNA recombination;GO:0006576//cellular biogenic amine metabolic process;GO:0006810//transport;GO:0006817//phosphate ion transport;GO:0006824//cobalt ion transport;GO:0006869//lipid transport;GO:0007601//visual perception;GO:0008150//biological_process;GO:0008272//sulfate transport;GO:0015675//nickel …
ncbi_104604532	2954	3138	3061	27	11	23	100.09	106.20	100.58	0.94	0.37	0.78	102.29	0.696666666666667	-7.19798086047155	0	0	-	-	-	-	-	-	-	-	-
ncbi_104604554	4081	4056	4347	852	771	793	115.34	114.70	119.55	23.41	20.95	22.30	116.53	22.22	-2.39077069466688	0	0	UFC	XP_010267244.1 PREDICTED: protein UPSTREAM OF FLC-like isoform X1 [Nelumbo nucifera]	-	-	-	-	-	-	-
ncbi_104604561	730	653	734	4945	5084	4829	21.57	19.28	21.04	149.60	150.11	142.54	20.63	147.416666666667	2.83708391585755	0	0	SHKA	XP_010267266.1 PREDICTED: phospho-2-dehydro-3-deoxyheptonate aldolase 2, chloroplastic-like [Nelumbo nucifera]	Metabolism;Metabolism;Metabolism;Metabolism	Global and overview maps;Global and overview maps;Global and overview maps;Amino acid metabolism	ko01100//Metabolic pathways;ko01110//Biosynthesis of secondary metabolites;ko01230//Biosynthesis of amino acids;ko00400//Phenylalanine, tyrosine and tryptophan biosynthesis	K01626;K01626;K01626;K01626	-	GO:0003849//3-deoxy-7-phosphoheptulonate synthase activity	GO:0009073//aromatic amino acid family biosynthetic process;GO:0009423//chorismate biosynthetic process
ncbi_104604662	3270	3385	3399	308	284	305	125.80	130.08	126.81	12.13	10.92	11.72	127.563333333333	11.59	-3.46026123052956	0	0	UGT85A24	XP_010267412.1 PREDICTED: 7-deoxyloganetin glucosyltransferase-like [Nelumbo nucifera]	-	-	-	-	-	GO:0008194//UDP-glycosyltransferase activity	-
ncbi_104604706	2606	2343	2619	294	326	356	67.49	60.61	65.78	7.79	8.44	9.21	64.6266666666667	8.48	-2.92999341188204	0	0	OPT7	XP_010267481.1 PREDICTED: oligopeptide transporter 7-like [Nelumbo nucifera]	-	-	-	-	-	GO:0015198//oligopeptide transporter activity	GO:0055085//transmembrane transport
ncbi_104604796	5784	5178	5701	1211	1164	1208	147.50	131.90	140.99	31.61	29.66	30.77	140.13	30.68	-2.19139546301842	0	0	PME61	XP_010267633.1 PREDICTED: probable pectinesterase/pectinesterase inhibitor 61 [Nelumbo nucifera]	-	-	-	-	-	GO:0004857//enzyme inhibitor activity;GO:0030599//pectinesterase activity	GO:0042545//cell wall modification
ncbi_104604883	3614	3580	3536	664	740	730	161.27	159.57	153.02	30.33	32.99	32.53	157.953333333333	31.95	-2.30561054671774	0	0	THI1-2	XP_010267751.1 PREDICTED: thiamine thiazole synthase 2, chloroplastic [Nelumbo nucifera]	Metabolism;Metabolism	Global and overview maps;Metabolism of cofactors and vitamins	ko01100//Metabolic pathways;ko00730//Thiamine metabolism	K03146;K03146	GO:0005575//cellular_component;GO:0005622//intracellular;GO:0005623//cell;GO:0005634//nucleus;GO:0005737//cytoplasm;GO:0005739//mitochondrion;GO:0005829//cytosol;GO:0005886//plasma membrane;GO:0009331//glycerol-3-phosphate dehydrogenase complex;GO:0009507//chloroplast;GO:0009526//plastid envelope;GO:0009532//plastid stroma;GO:0009536//plastid;GO:0009570//chloroplast stroma;GO:0009579//thylakoid;G…	GO:0000104//succinate dehydrogenase activity;GO:0003674//molecular_function;GO:0003677//DNA binding;GO:0003824//catalytic activity;GO:0003899//DNA-directed RNA polymerase activity;GO:0004148//dihydrolipoyl dehydrogenase activity;GO:0004355//glutamate synthase (NADPH) activity;GO:0004368//glycerol-3-phosphate dehydrogenase activity;GO:0004729//oxygen-dependent protoporphyrinogen oxidase activity;G…	GO:0000002//mitochondrial genome maintenance;GO:0006071//glycerol metabolic process;GO:0006096//glycolytic process;GO:0006099//tricarboxylic acid cycle;GO:0006351//transcription, DNA-templated;GO:0006400//tRNA modification;GO:0006537//glutamate biosynthetic process;GO:0006725//cellular aromatic compound metabolic process;GO:0006744//ubiquinone biosynthetic process;GO:0006766//vitamin metabolic pr…
ncbi_104604972	5153	5066	5181	828	879	774	356.08	349.68	347.19	58.57	60.69	53.42	350.983333333333	57.56	-2.6082640276745	0	0	At4g27270	XP_010267865.1 PREDICTED: probable NAD(P)H dehydrogenase (quinone) FQR1-like 1 [Nelumbo nucifera]	Metabolism;Metabolism;Metabolism	Global and overview maps;Global and overview maps;Metabolism of cofactors and vitamins	ko01100//Metabolic pathways;ko01110//Biosynthesis of secondary metabolites;ko00130//Ubiquinone and other terpenoid-quinone biosynthesis	K03809;K03809;K03809	-	GO:0003955//NAD(P)H dehydrogenase (quinone) activity;GO:0009055//electron carrier activity;GO:0010181//FMN binding;GO:0016491//oxidoreductase activity	GO:0055114//oxidation-reduction process
ncbi_104605041	89	80	96	25582	27019	24134	4.30	3.86	4.50	1266.36	1305.34	1165.54	4.22	1245.74666666667	8.20555199943407	0	0	PER40	XP_010267940.1 PREDICTED: peroxidase 40 [Nelumbo nucifera]	Metabolism;Metabolism;Metabolism	Global and overview maps;Global and overview maps;Biosynthesis of other secondary metabolites	ko01100//Metabolic pathways;ko01110//Biosynthesis of secondary metabolites;ko00940//Phenylpropanoid biosynthesis	K00430;K00430;K00430	GO:0005575//cellular_component;GO:0005576//extracellular region	GO:0003674//molecular_function;GO:0003824//catalytic activity;GO:0004601//peroxidase activity;GO:0005488//binding;GO:0016209//antioxidant activity;GO:0016491//oxidoreductase activity;GO:0016684//oxidoreductase activity, acting on peroxide as acceptor;GO:0020037//heme binding;GO:0043167//ion binding;GO:0043169//cation binding;GO:0046872//metal ion binding;GO:0046906//tetrapyrrole binding;GO:004803…	GO:0006950//response to stress;GO:0006979//response to oxidative stress;GO:0008150//biological_process;GO:0008152//metabolic process;GO:0009056//catabolic process;GO:0009636//response to toxic substance;GO:0009987//cellular process;GO:0016999//antibiotic metabolic process;GO:0017001//antibiotic catabolic process;GO:0017144//drug metabolic process;GO:0042221//response to chemical;GO:0042737//drug …
ncbi_104605063	1249	1169	1150	12412	13329	13301	49.42	46.08	44.33	508.03	533.53	531.86	46.61	524.473333333333	3.49215800334349	0	0	AAT1	XP_010267976.1 PREDICTED: acetyl-CoA acetyltransferase, cytosolic 1-like isoform X1 [Nelumbo nucifera]	Metabolism;Metabolism;Metabolism;Metabolism;Metabolism;Metabolism;Metabolism;Metabolism;Metabolism;Metabolism;Metabolism;Metabolism;Metabolism;Metabolism	Global and overview maps;Global and overview maps;Global and overview maps;Carbohydrate metabolism;Carbohydrate metabolism;Global and overview maps;Amino acid metabolism;Lipid metabolism;Metabolism of terpenoids and polyketides;Amino acid metabolism;Carbohydrate metabolism;Amino acid metabolism;Carbohydrate metabolism;Lipid metabolism	ko01100//Metabolic pathways;ko01110//Biosynthesis of secondary metabolites;ko01200//Carbon metabolism;ko00620//Pyruvate metabolism;ko00630//Glyoxylate and dicarboxylate metabolism;ko01212//Fatty acid metabolism;ko00380//Tryptophan metabolism;ko00071//Fatty acid degradation;ko00900//Terpenoid backbone biosynthesis;ko00280//Valine, leucine and isoleucine degradation;ko00640//Propanoate metabolism;k…	K00626;K00626;K00626;K00626;K00626;K00626;K00626;K00626;K00626;K00626;K00626;K00626;K00626;K00626	-	GO:0003985//acetyl-CoA C-acetyltransferase activity;GO:0003988//acetyl-CoA C-acyltransferase activity;GO:0004315//3-oxoacyl-[acyl-carrier-protein] synthase activity;GO:0016747//transferase activity, transferring acyl groups other than amino-acyl groups;GO:0033817//beta-ketoacyl-acyl-carrier-protein synthase II activity	GO:0006631//fatty acid metabolic process;GO:0006633//fatty acid biosynthetic process;GO:0009062//fatty acid catabolic process
ncbi_104605098	4873	4858	4741	22	23	20	320.65	319.31	302.53	1.48	1.51	1.31	314.163333333333	1.43333333333333	-7.7759968411509	0	0	--	XP_010268016.1 PREDICTED: universal stress protein PHOS32-like [Nelumbo nucifera]	-	-	-	-	-	-	-
ncbi_104605107	3235	3095	3332	227	235	247	79.34	75.82	79.25	5.70	5.76	6.05	78.1366666666667	5.83666666666667	-3.74278312798644	0	0	BXL2	XP_010268028.1 PREDICTED: probable beta-D-xylosidase 2 [Nelumbo nucifera]	-	-	-	-	-	GO:0004553//hydrolase activity, hydrolyzing O-glycosyl compounds	GO:0005975//carbohydrate metabolic process
ncbi_104605109	19755	19075	18052	6287	6700	6659	689.93	665.43	611.37	224.75	233.78	232.26	655.576666666667	230.263333333333	-1.50947980925773	0	0	SAHH	XP_010268032.1 PREDICTED: adenosylhomocysteinase-like [Nelumbo nucifera]	Metabolism;Metabolism	Global and overview maps;Amino acid metabolism	ko01100//Metabolic pathways;ko00270//Cysteine and methionine metabolism	K01251;K01251	GO:0005737//cytoplasm;GO:0009342//glutamate synthase complex (NADPH)	GO:0003824//catalytic activity;GO:0004013//adenosylhomocysteinase activity;GO:0004455//ketol-acid reductoisomerase activity;GO:0004488//methylenetetrahydrofolate dehydrogenase (NADP+) activity;GO:0004617//phosphoglycerate dehydrogenase activity;GO:0008883//glutamyl-tRNA reductase activity;GO:0016779//nucleotidyltransferase activity;GO:0045181//glutamate synthase activity, NAD(P)H as acceptor;GO:0…	GO:0006537//glutamate biosynthetic process;GO:0006564//L-serine biosynthetic process;GO:0006631//fatty acid metabolic process;GO:0006730//one-carbon metabolic process;GO:0006779//porphyrin-containing compound biosynthetic process;GO:0006813//potassium ion transport;GO:0008652//cellular amino acid biosynthetic process;GO:0009097//isoleucine biosynthetic process;GO:0009099//valine biosynthetic proc…
ncbi_104605314	271	280	287	2429	2484	2567	6.54	6.77	6.73	60.05	60.02	61.89	6.68	60.6533333333333	3.18266692609645	0	0	--	XP_010268338.1 PREDICTED: uncharacterized protein LOC104605314 [Nelumbo nucifera]	-	-	-	-	-	-	-
ncbi_104605341	9371	9006	9399	2276	2313	2306	349.32	335.34	339.77	86.85	86.14	85.85	341.476666666667	86.28	-1.98468891993697	0	0	TIFY6B	XP_010268407.1 PREDICTED: protein TIFY 6B-like [Nelumbo nucifera]	Environmental Information Processing	Signal transduction	ko04075//Plant hormone signal transduction	K13464	-	GO:0005515//protein binding	-
ncbi_104605367	2859	2825	2959	12207	12742	12567	116.28	114.77	116.71	508.24	517.76	510.46	115.92	512.153333333333	2.14344630264326	0	0	GAE1	XP_010268405.1 PREDICTED: UDP-glucuronate 4-epimerase 1-like [Nelumbo nucifera]	Metabolism;Metabolism	Global and overview maps;Carbohydrate metabolism	ko01100//Metabolic pathways;ko00520//Amino sugar and nucleotide sugar metabolism	K08679;K08679	-	GO:0003824//catalytic activity;GO:0003854//3-beta-hydroxy-delta5-steroid dehydrogenase activity;GO:0003978//UDP-glucose 4-epimerase activity;GO:0008446//GDP-mannose 4,6-dehydratase activity;GO:0008460//dTDP-glucose 4,6-dehydratase activity;GO:0008712//ADP-glyceromanno-heptose 6-epimerase activity;GO:0008738//L-fuculose-phosphate aldolase activity;GO:0008831//dTDP-4-dehydrorhamnose reductase activ…	GO:0000271//polysaccharide biosynthetic process;GO:0005975//carbohydrate metabolic process;GO:0006012//galactose metabolic process;GO:0006694//steroid biosynthetic process;GO:0009243//O antigen biosynthetic process;GO:0009244//lipopolysaccharide core region biosynthetic process;GO:0019305//dTDP-rhamnose biosynthetic process;GO:0042355//L-fucose catabolic process;GO:0055114//oxidation-reduction pr…
ncbi_104605422	1820	1806	1901	19360	20162	20136	16.95	16.80	17.17	184.59	187.61	187.30	16.9733333333333	186.5	3.45783380684976	0	0	TSS	XP_010268486.1 PREDICTED: protein TSS [Nelumbo nucifera]	-	-	-	-	-	GO:0005515//protein binding	GO:0001101//response to acid chemical;GO:0007049//cell cycle;GO:0007275//multicellular organism development;GO:0008150//biological_process;GO:0009719//response to endogenous stimulus;GO:0009725//response to hormone;GO:0009737//response to abscisic acid;GO:0009987//cellular process;GO:0010033//response to organic substance;GO:0032501//multicellular organismal process;GO:0032502//developmental proc…
ncbi_104605538	13856	13227	13268	1509	1472	1486	602.53	574.53	559.51	67.17	63.95	64.54	578.856666666667	65.22	-3.14981981395206	0	0	MDHG	XP_010268647.1 PREDICTED: malate dehydrogenase, glyoxysomal-like [Nelumbo nucifera]	Metabolism;Metabolism;Metabolism;Metabolism;Metabolism;Metabolism;Metabolism;Metabolism	Global and overview maps;Global and overview maps;Global and overview maps;Amino acid metabolism;Carbohydrate metabolism;Energy metabolism;Carbohydrate metabolism;Carbohydrate metabolism	ko01100//Metabolic pathways;ko01110//Biosynthesis of secondary metabolites;ko01200//Carbon metabolism;ko00270//Cysteine and methionine metabolism;ko00620//Pyruvate metabolism;ko00710//Carbon fixation in photosynthetic organisms;ko00630//Glyoxylate and dicarboxylate metabolism;ko00020//Citrate cycle (TCA cycle)	K00026;K00026;K00026;K00026;K00026;K00026;K00026;K00026	GO:0005737//cytoplasm	GO:0003854//3-beta-hydroxy-delta5-steroid dehydrogenase activity;GO:0004459//L-lactate dehydrogenase activity;GO:0004488//methylenetetrahydrofolate dehydrogenase (NADP+) activity;GO:0016491//oxidoreductase activity;GO:0016616//oxidoreductase activity, acting on the CH-OH group of donors, NAD or NADP as acceptor;GO:0016620//oxidoreductase activity, acting on the aldehyde or oxo group of donors, NA…	GO:0006099//tricarboxylic acid cycle;GO:0006694//steroid biosynthetic process;GO:0055114//oxidation-reduction process
ncbi_104605558	26700	27174	26486	5475	5604	6179	1994.00	2027.13	1918.20	418.57	418.13	460.87	1979.77666666667	432.523333333333	-2.19448782387725	0	0	PCKR1	XP_010268679.1 PREDICTED: peptidyl-prolyl cis-trans isomerase [Nelumbo nucifera]	-	-	-	-	GO:0005575//cellular_component;GO:0005622//intracellular;GO:0005623//cell;GO:0005737//cytoplasm;GO:0044424//intracellular part;GO:0044464//cell part	GO:0003674//molecular_function;GO:0003755//peptidyl-prolyl cis-trans isomerase activity;GO:0003824//catalytic activity;GO:0016853//isomerase activity;GO:0016859//cis-trans isomerase activity	GO:0000413//protein peptidyl-prolyl isomerization;GO:0006457//protein folding;GO:0006464//cellular protein modification process;GO:0006807//nitrogen compound metabolic process;GO:0008150//biological_process;GO:0008152//metabolic process;GO:0009987//cellular process;GO:0015948//methanogenesis;GO:0018193//peptidyl-amino acid modification;GO:0018208//peptidyl-proline modification;GO:0019538//protein…
ncbi_104605565	10462	9811	10598	2551	2540	2573	291.61	273.16	286.46	72.79	70.73	71.63	283.743333333333	71.7166666666667	-1.98420615652156	0	0	CPK28	XP_010268687.1 PREDICTED: calcium-dependent protein kinase 18-like [Nelumbo nucifera]	Organismal Systems	Environmental adaptation	ko04626//Plant-pathogen interaction	K13412	GO:0016020//membrane	GO:0004672//protein kinase activity;GO:0005509//calcium ion binding;GO:0005515//protein binding;GO:0005524//ATP binding;GO:0046873//metal ion transmembrane transporter activity	GO:0006468//protein phosphorylation;GO:0030001//metal ion transport;GO:0055085//transmembrane transport
ncbi_104605624	5603	5185	5682	1261	1347	1189	222.84	205.99	219.15	51.34	53.52	47.23	215.993333333333	50.6966666666667	-2.09102398659877	0	0	NAC056	XP_010268761.1 PREDICTED: NAC transcription factor 56-like [Nelumbo nucifera]	-	-	-	-	-	GO:0003677//DNA binding	GO:0006355//regulation of transcription, DNA-templated
ncbi_104605644	3260	3282	3347	544	497	576	115.47	116.12	114.97	19.73	17.59	20.38	115.52	19.2333333333333	-2.58646192407549	0	0	NDA1	XP_019054708.1 PREDICTED: internal alternative NAD(P)H-ubiquinone oxidoreductase A2, mitochondrial-like [Nelumbo nucifera]	-	-	-	-	-	GO:0004148//dihydrolipoyl dehydrogenase activity;GO:0016152//mercury (II) reductase activity;GO:0016491//oxidoreductase activity;GO:0050451//CoA-disulfide reductase activity	GO:0006096//glycolytic process;GO:0045454//cell redox homeostasis;GO:0046689//response to mercury ion;GO:0051068//dihydrolipoamide metabolic process;GO:0055114//oxidation-reduction process
ncbi_104605677	528	512	581	4540	5096	5140	20.85	22.54	23.74	193.69	210.98	212.75	22.3766666666667	205.806666666667	3.20122266920304	0	0	SPHK1	XP_010268829.2 PREDICTED: sphingosine kinase 1-like isoform X1 [Nelumbo nucifera]	Metabolism;Metabolism	Global and overview maps;Lipid metabolism	ko01100//Metabolic pathways;ko00600//Sphingolipid metabolism	K04718;K04718	GO:0005575//cellular_component	GO:0001727//lipid kinase activity;GO:0016301//kinase activity	GO:0008150//biological_process
ncbi_104605842	20532	20542	21116	7013	7061	6815	1328.10	1327.26	1324.57	464.38	456.32	440.26	1326.64333333333	453.653333333333	-1.54811839132345	0	0	MADS9	XP_010269077.1 PREDICTED: floral homeotic protein PMADS 2 [Nelumbo nucifera]	-	-	-	-	GO:0005575//cellular_component;GO:0005622//intracellular;GO:0005623//cell;GO:0005634//nucleus;GO:0005737//cytoplasm;GO:0019031//viral envelope;GO:0043226//organelle;GO:0043227//membrane-bounded organelle;GO:0043229//intracellular organelle;GO:0043231//intracellular membrane-bounded organelle;GO:0044424//intracellular part;GO:0044464//cell part	GO:0000976//transcription regulatory region sequence-specific DNA binding;GO:0000977//RNA polymerase II regulatory region sequence-specific DNA binding;GO:0001012//RNA polymerase II regulatory region DNA binding;GO:0001067//regulatory region nucleic acid binding;GO:0003674//molecular_function;GO:0003676//nucleic acid binding;GO:0003677//DNA binding;GO:0003690//double-stranded DNA binding;GO:00037…	GO:0000003//reproduction;GO:0003002//regionalization;GO:0003006//developmental process involved in reproduction;GO:0006139//nucleobase-containing compound metabolic process;GO:0006351//transcription, DNA-templated;GO:0006355//regulation of transcription, DNA-templated;GO:0006357//regulation of transcription from RNA polymerase II promoter;GO:0006725//cellular aromatic compound metabolic process;G…
ncbi_104605929	4060	3897	4106	389	362	423	128.23	122.95	125.77	12.58	11.42	13.34	125.65	12.4466666666667	-3.33557933926297	0	0	INPS1	XP_010269189.1 PREDICTED: inositol-3-phosphate synthase-like [Nelumbo nucifera]	Metabolism;Metabolism;Metabolism	Global and overview maps;Global and overview maps;Carbohydrate metabolism	ko01100//Metabolic pathways;ko01110//Biosynthesis of secondary metabolites;ko00562//Inositol phosphate metabolism	K01858;K01858;K01858	-	GO:0004512//inositol-3-phosphate synthase activity	GO:0006021//inositol biosynthetic process;GO:0008654//phospholipid biosynthetic process
ncbi_104606133	2418	2266	2352	198	205	229	148.40	138.92	139.99	12.44	12.57	14.04	142.436666666667	13.0166666666667	-3.45188862619206	0	0	--	XP_010269493.1 PREDICTED: desiccation-related protein PCC13-62-like [Nelumbo nucifera]	-	-	-	-	-	-	-
ncbi_104606168	11475	11056	11396	1218	1098	1215	945.11	909.64	910.20	102.76	90.35	100.00	921.65	97.7033333333333	-3.23773929746645	0	0	--	XP_010269547.1 PREDICTED: universal stress protein PHOS34-like isoform X1 [Nelumbo nucifera]	-	-	-	-	GO:0005575//cellular_component;GO:0005623//cell;GO:0005886//plasma membrane;GO:0016020//membrane;GO:0044464//cell part;GO:0071944//cell periphery	GO:0000166//nucleotide binding;GO:0003674//molecular_function;GO:0005488//binding;GO:0008144//drug binding;GO:0016208//AMP binding;GO:0017076//purine nucleotide binding;GO:0030554//adenyl nucleotide binding;GO:0032553//ribonucleotide binding;GO:0032555//purine ribonucleotide binding;GO:0032559//adenyl ribonucleotide binding;GO:0036094//small molecule binding;GO:0043167//ion binding;GO:0043168//an…	GO:0006950//response to stress;GO:0008150//biological_process;GO:0050896//response to stimulus
ncbi_104606206	6985	6918	7161	810	814	791	92.09	91.11	91.56	10.93	10.72	10.42	91.5866666666667	10.69	-3.09887573070039	0	0	SUS2	XP_010269598.1 PREDICTED: sucrose synthase 2 [Nelumbo nucifera]	Metabolism;Metabolism;Metabolism	Global and overview maps;Global and overview maps;Carbohydrate metabolism	ko01100//Metabolic pathways;ko01110//Biosynthesis of secondary metabolites;ko00500//Starch and sucrose metabolism	K00695;K00695;K00695	-	GO:0003700//transcription factor activity, sequence-specific DNA binding;GO:0004373//glycogen (starch) synthase activity;GO:0005525//GTP binding;GO:0008194//UDP-glycosyltransferase activity;GO:0009011//starch synthase activity;GO:0016157//sucrose synthase activity;GO:0016597//amino acid binding;GO:0016757//transferase activity, transferring glycosyl groups	GO:0005978//glycogen biosynthetic process;GO:0005985//sucrose metabolic process;GO:0006355//regulation of transcription, DNA-templated;GO:0009058//biosynthetic process;GO:0010125//mycothiol biosynthetic process;GO:0071793//bacillithiol biosynthetic process
ncbi_104606258	2041	2026	2209	13072	14208	13739	61.32	60.80	64.36	402.07	426.50	412.27	62.16	413.613333333333	2.73422428458914	0	0	POPTR_0018s14250g	XP_010269661.1 PREDICTED: biotin carboxylase 2, chloroplastic [Nelumbo nucifera]	Metabolism;Metabolism;Metabolism;Metabolism;Metabolism;Metabolism;Metabolism	Global and overview maps;Global and overview maps;Global and overview maps;Carbohydrate metabolism;Global and overview maps;Carbohydrate metabolism;Lipid metabolism	ko01100//Metabolic pathways;ko01110//Biosynthesis of secondary metabolites;ko01200//Carbon metabolism;ko00620//Pyruvate metabolism;ko01212//Fatty acid metabolism;ko00640//Propanoate metabolism;ko00061//Fatty acid biosynthesis	K01961;K01961;K01961;K01961;K01961;K01961;K01961	GO:0005575//cellular_component;GO:0005622//intracellular;GO:0005623//cell;GO:0005737//cytoplasm;GO:0005951//carbamoyl-phosphate synthase complex;GO:0009317//acetyl-CoA carboxylase complex;GO:0009320//phosphoribosylaminoimidazole carboxylase complex;GO:0009507//chloroplast;GO:0009536//plastid;GO:0043226//organelle;GO:0043227//membrane-bounded organelle;GO:0043229//intracellular organelle;GO:004323…	GO:0000166//nucleotide binding;GO:0003674//molecular_function;GO:0003824//catalytic activity;GO:0003989//acetyl-CoA carboxylase activity;GO:0004075//biotin carboxylase activity;GO:0004088//carbamoyl-phosphate synthase (glutamine-hydrolyzing) activity;GO:0004637//phosphoribosylamine-glycine ligase activity;GO:0004638//phosphoribosylaminoimidazole carboxylase activity;GO:0004644//phosphoribosylglyc…	GO:0006082//organic acid metabolic process;GO:0006094//gluconeogenesis;GO:0006139//nucleobase-containing compound metabolic process;GO:0006163//purine nucleotide metabolic process;GO:0006164//purine nucleotide biosynthetic process;GO:0006189//'de novo' IMP biosynthetic process;GO:0006629//lipid metabolic process;GO:0006631//fatty acid metabolic process;GO:0006633//fatty acid biosynthetic process;…
ncbi_104606291	3604	3467	3673	131	105	109	122.18	117.66	120.94	4.46	3.54	3.62	120.26	3.87333333333333	-4.9564373905127	0	0	PPH	XP_010269706.1 PREDICTED: pheophytinase, chloroplastic-like [Nelumbo nucifera]	-	-	-	-	GO:0005576//extracellular region	GO:0003674//molecular_function;GO:0003824//catalytic activity;GO:0004414//homoserine O-acetyltransferase activity;GO:0016787//hydrolase activity;GO:0047570//3-oxoadipate enol-lactonase activity;GO:0070205//2-succinyl-6-hydroxy-2,4-cyclohexadiene-1-carboxylate synthase activity	GO:0009086//methionine biosynthetic process;GO:0009102//biotin biosynthetic process;GO:0009234//menaquinone biosynthetic process;GO:0015979//photosynthesis;GO:0042952//beta-ketoadipate pathway
ncbi_104606398	4112	4103	3886	637	643	628	316.96	315.91	290.48	50.26	49.52	48.35	307.783333333333	49.3766666666667	-2.64001375987659	0	0	FLZ2	XP_010269869.1 PREDICTED: uncharacterized protein LOC104606398 [Nelumbo nucifera]	-	-	-	-	-	-	-
ncbi_104606661	2880	2790	2959	177	165	174	164.73	159.41	164.13	10.36	9.43	9.94	162.756666666667	9.91	-4.03768777111459	0	0	At5g67140	XP_010270278.1 PREDICTED: F-box protein At5g67140 [Nelumbo nucifera]	-	-	-	-	-	GO:0005515//protein binding	-
ncbi_104606738	3289	2952	3413	356	413	422	53.79	48.77	53.46	6.12	6.83	6.77	52.0066666666667	6.57333333333333	-2.98399952130629	0	0	FPP7	XP_010270390.1 PREDICTED: filament-like plant protein 7 isoform X1 [Nelumbo nucifera]	-	-	-	-	-	GO:0005524//ATP binding	GO:0007059//chromosome segregation;GO:0030261//chromosome condensation
ncbi_104606833	2308	2265	2396	243	206	206	42.50	42.45	42.08	4.67	4.09	4.16	42.3433333333333	4.30666666666667	-3.29749127571218	0	0	MSSP2	XP_010270527.1 PREDICTED: monosaccharide-sensing protein 2 [Nelumbo nucifera]	-	-	-	-	GO:0005887//integral component of plasma membrane;GO:0016021//integral component of membrane	GO:0008028//monocarboxylic acid transmembrane transporter activity;GO:0015114//phosphate ion transmembrane transporter activity;GO:0015238//drug transmembrane transporter activity;GO:0015295//solute:proton symporter activity;GO:0015307//drug:proton antiporter activity;GO:0022857//transmembrane transporter activity;GO:0042910//xenobiotic transporter activity;GO:0051119//sugar transmembrane transpo…	GO:0006810//transport;GO:0006817//phosphate ion transport;GO:0006855//drug transmembrane transport;GO:0008643//carbohydrate transport;GO:0015718//monocarboxylic acid transport;GO:0015893//drug transport;GO:0042493//response to drug;GO:0042908//xenobiotic transport;GO:0055085//transmembrane transport
ncbi_104606848	3158	3247	3275	126	113	134	136.23	139.91	137.00	5.56	4.87	5.77	137.713333333333	5.4	-4.67256502971762	0	0	plaa2	XP_010270548.1 PREDICTED: exopolygalacturonase-like [Nelumbo nucifera]	Metabolism;Metabolism	Global and overview maps;Carbohydrate metabolism	ko01100//Metabolic pathways;ko00040//Pentose and glucuronate interconversions	K01213;K01213	-	GO:0004650//polygalacturonase activity	GO:0005975//carbohydrate metabolic process
ncbi_104606877	10401	10429	11036	2570	2602	2504	298.12	298.59	306.76	75.41	74.51	71.68	301.156666666667	73.8666666666667	-2.02751881536432	0	0	PFP-ALPHA	XP_010270592.1 PREDICTED: pyrophosphate--fructose 6-phosphate 1-phosphotransferase subunit alpha-like [Nelumbo nucifera]	Metabolism;Metabolism;Metabolism;Metabolism;Metabolism	Global and overview maps;Global and overview maps;Carbohydrate metabolism;Carbohydrate metabolism;Carbohydrate metabolism	ko01100//Metabolic pathways;ko01110//Biosynthesis of secondary metabolites;ko00010//Glycolysis / Gluconeogenesis;ko00030//Pentose phosphate pathway;ko00051//Fructose and mannose metabolism	K00895;K00895;K00895;K00895;K00895	-	GO:0003872//6-phosphofructokinase activity;GO:0016773//phosphotransferase activity, alcohol group as acceptor;GO:0047334//diphosphate-fructose-6-phosphate 1-phosphotransferase activity	GO:0006096//glycolytic process
ncbi_104606905	262	329	312	2887	3025	3047	5.34	6.18	5.85	65.55	67.32	67.12	5.79	66.6633333333333	3.52525820428358	0	0	TKPR1	XP_019054899.1 PREDICTED: tetraketide alpha-pyrone reductase 1 isoform X1 [Nelumbo nucifera]	-	-	-	-	GO:0005575//cellular_component;GO:0005622//intracellular;GO:0005623//cell;GO:0005634//nucleus;GO:0005737//cytoplasm;GO:0005783//endoplasmic reticulum;GO:0012505//endomembrane system;GO:0043226//organelle;GO:0043227//membrane-bounded organelle;GO:0043229//intracellular organelle;GO:0043231//intracellular membrane-bounded organelle;GO:0044424//intracellular part;GO:0044444//cytoplasmic part;GO:0044…	GO:0003674//molecular_function;GO:0003824//catalytic activity;GO:0003854//3-beta-hydroxy-delta5-steroid dehydrogenase activity;GO:0003978//UDP-glucose 4-epimerase activity;GO:0005488//binding;GO:0016491//oxidoreductase activity;GO:0016616//oxidoreductase activity, acting on the CH-OH group of donors, NAD or NADP as acceptor;GO:0016655//oxidoreductase activity, acting on NAD(P)H, quinone or simila…	GO:0000003//reproduction;GO:0003006//developmental process involved in reproduction;GO:0005975//carbohydrate metabolic process;GO:0006012//galactose metabolic process;GO:0006511//ubiquitin-dependent protein catabolic process;GO:0006694//steroid biosynthetic process;GO:0006725//cellular aromatic compound metabolic process;GO:0007275//multicellular organism development;GO:0008150//biological_proces…
ncbi_104606985	3987	3950	4249	162	188	196	128.50	127.16	132.80	5.34	6.05	6.31	129.486666666667	5.9	-4.45594478553476	0	0	At4g06744	XP_010270768.1 PREDICTED: uncharacterized protein At4g06744-like [Nelumbo nucifera]	-	-	-	-	-	GO:0005515//protein binding	-
ncbi_104606994	15760	16325	15749	4988	5109	5198	1879.27	1944.47	1821.17	608.88	608.65	619.03	1881.63666666667	612.186666666667	-1.61994455011648	0	0	PDF2.1	XP_010270777.1 PREDICTED: defensin-like protein [Nelumbo nucifera]	-	-	-	-	-	-	GO:0006952//defense response
ncbi_104607025	23304	22318	23084	5550	5646	5549	784.66	750.62	753.75	191.30	189.93	186.60	763.01	189.276666666667	-2.01120539327856	0	0	RD21B	XP_010270819.1 PREDICTED: cysteine proteinase RD21A-like [Nelumbo nucifera]	-	-	-	-	-	GO:0004197//cysteine-type endopeptidase activity;GO:0008234//cysteine-type peptidase activity	GO:0006508//proteolysis;GO:0050790//regulation of catalytic activity
ncbi_104607036	68	48	49	7320	7628	7373	2.57	1.81	1.80	283.41	288.23	278.49	2.06	283.376666666667	7.10393282350094	0	0	OCT1	XP_010270825.1 PREDICTED: organic cation/carnitine transporter 1 [Nelumbo nucifera]	-	-	-	-	GO:0000325//plant-type vacuole;GO:0005575//cellular_component;GO:0005622//intracellular;GO:0005623//cell;GO:0005737//cytoplasm;GO:0005773//vacuole;GO:0005774//vacuolar membrane;GO:0005886//plasma membrane;GO:0005887//integral component of plasma membrane;GO:0009705//plant-type vacuole membrane;GO:0016012//sarcoglycan complex;GO:0016020//membrane;GO:0016021//integral component of membrane;GO:00310…	GO:0000166//nucleotide binding;GO:0003674//molecular_function;GO:0005215//transporter activity;GO:0005488//binding;GO:0005524//ATP binding;GO:0008028//monocarboxylic acid transmembrane transporter activity;GO:0008144//drug binding;GO:0008324//cation transmembrane transporter activity;GO:0008509//anion transmembrane transporter activity;GO:0008514//organic anion transmembrane transporter activity;…	GO:0006810//transport;GO:0006811//ion transport;GO:0006812//cation transport;GO:0006820//anion transport;GO:0007275//multicellular organism development;GO:0007568//aging;GO:0008150//biological_process;GO:0008643//carbohydrate transport;GO:0010150//leaf senescence;GO:0015695//organic cation transport;GO:0015696//ammonium transport;GO:0015697//quaternary ammonium group transport;GO:0015711//organic…
ncbi_104607049	499	495	436	4583	4586	4780	25.97	25.74	22.01	244.19	238.48	248.48	24.5733333333333	243.716666666667	3.31003943838137	0	0	rpsF	XP_010270838.1 PREDICTED: uncharacterized protein LOC104607049 [Nelumbo nucifera]	-	-	-	-	GO:0000314//organellar small ribosomal subunit;GO:0005575//cellular_component;GO:0005622//intracellular;GO:0005623//cell;GO:0005737//cytoplasm;GO:0005840//ribosome;GO:0022627//cytosolic small ribosomal subunit;GO:0032991//macromolecular complex;GO:0043226//organelle;GO:0043228//non-membrane-bounded organelle;GO:0043229//intracellular organelle;GO:0043232//intracellular non-membrane-bounded organe…	GO:0003674//molecular_function;GO:0003676//nucleic acid binding;GO:0003723//RNA binding;GO:0003735//structural constituent of ribosome;GO:0005198//structural molecule activity;GO:0005488//binding;GO:0019843//rRNA binding;GO:0097159//organic cyclic compound binding;GO:1901363//heterocyclic compound binding	GO:0006412//translation;GO:0006518//peptide metabolic process;GO:0006807//nitrogen compound metabolic process;GO:0008150//biological_process;GO:0008152//metabolic process;GO:0009058//biosynthetic process;GO:0009059//macromolecule biosynthetic process;GO:0009987//cellular process;GO:0010467//gene expression;GO:0019538//protein metabolic process;GO:0034641//cellular nitrogen compound metabolic proc…
ncbi_104607090	14744	14418	15756	3268	3489	3422	311.02	303.81	322.30	70.57	73.53	72.09	312.376666666667	72.0633333333333	-2.11594940258622	0	0	BOR2	XP_010270898.1 PREDICTED: probable boron transporter 2 isoform X1 [Nelumbo nucifera]	-	-	-	-	GO:0016021//integral component of membrane	-	GO:0006820//anion transport
ncbi_104607099	218	191	215	11300	12014	11915	11.68	10.23	11.18	620.03	643.36	637.83	11.03	633.74	5.84438638147565	0	0	--	XP_010270916.1 PREDICTED: uncharacterized protein LOC104607099 [Nelumbo nucifera]	-	-	-	-	-	-	-
ncbi_104607140	12656	12403	12606	794	898	918	563.98	552.09	544.76	36.22	39.98	40.86	553.61	39.02	-3.82658431992248	0	0	PDK	XP_010270978.1 PREDICTED: pyruvate dehydrogenase (acetyl-transferring) kinase, mitochondrial [Nelumbo nucifera]	-	-	-	-	GO:0009330//DNA topoisomerase complex (ATP-hydrolyzing)	GO:0000155//phosphorelay sensor kinase activity;GO:0003918//DNA topoisomerase type II (ATP-hydrolyzing) activity	GO:0000160//phosphorelay signal transduction system;GO:0006265//DNA topological change;GO:0006796//phosphate-containing compound metabolic process;GO:0006817//phosphate ion transport
ncbi_104607169	5496	5566	5405	1472	1255	1384	271.44	274.59	258.87	74.42	61.93	68.27	268.3	68.2066666666667	-1.97586239122046	0	0	DGAT3	XP_010271033.1 PREDICTED: uncharacterized protein LOC104607169 [Nelumbo nucifera]	Metabolism;Metabolism	Global and overview maps;Lipid metabolism	ko01100//Metabolic pathways;ko00561//Glycerolipid metabolism	K22849;K22849	-	-	-
ncbi_104607232	34	23	49	20169	21962	21905	1.12	0.76	1.57	680.34	723.01	720.87	1.15	708.073333333333	9.26612111286469	0	0	PTC1	XP_010271105.1 PREDICTED: PHD finger protein PERSISTENT TAPETAL CELL 1 [Nelumbo nucifera]	-	-	-	-	GO:0005575//cellular_component;GO:0005622//intracellular;GO:0005623//cell;GO:0005634//nucleus;GO:0043226//organelle;GO:0043227//membrane-bounded organelle;GO:0043229//intracellular organelle;GO:0043231//intracellular membrane-bounded organelle;GO:0044424//intracellular part;GO:0044464//cell part	GO:0003674//molecular_function;GO:0005488//binding;GO:0043167//ion binding;GO:0043169//cation binding;GO:0046872//metal ion binding	GO:0000003//reproduction;GO:0003006//developmental process involved in reproduction;GO:0006139//nucleobase-containing compound metabolic process;GO:0006351//transcription, DNA-templated;GO:0006355//regulation of transcription, DNA-templated;GO:0006725//cellular aromatic compound metabolic process;GO:0006807//nitrogen compound metabolic process;GO:0007275//multicellular organism development;GO:000…
ncbi_104607342	6182	6571	6692	861	826	874	168.89	179.32	177.30	24.08	22.55	23.85	175.17	23.4933333333333	-2.89843238831438	0	0	PGM1	XP_010271265.1 PREDICTED: phosphoglucomutase, cytoplasmic-like [Nelumbo nucifera]	Metabolism;Metabolism;Metabolism;Metabolism;Metabolism;Metabolism;Metabolism;Metabolism	Global and overview maps;Global and overview maps;Carbohydrate metabolism;Carbohydrate metabolism;Carbohydrate metabolism;Nucleotide metabolism;Carbohydrate metabolism;Carbohydrate metabolism	ko01100//Metabolic pathways;ko01110//Biosynthesis of secondary metabolites;ko00500//Starch and sucrose metabolism;ko00010//Glycolysis / Gluconeogenesis;ko00520//Amino sugar and nucleotide sugar metabolism;ko00230//Purine metabolism;ko00030//Pentose phosphate pathway;ko00052//Galactose metabolism	K01835;K01835;K01835;K01835;K01835;K01835;K01835;K01835	-	GO:0004614//phosphoglucomutase activity;GO:0008966//phosphoglucosamine mutase activity;GO:0016868//intramolecular transferase activity, phosphotransferases	GO:0005975//carbohydrate metabolic process;GO:0009103//lipopolysaccharide biosynthetic process;GO:0009252//peptidoglycan biosynthetic process;GO:0071704//organic substance metabolic process
ncbi_104607349	589	512	518	11630	12145	11681	25.71	22.33	21.92	519.59	529.58	509.17	23.32	519.446666666667	4.47733593673847	0	0	LIP1	XP_010271275.1 PREDICTED: triacylglycerol lipase 1 isoform X1 [Nelumbo nucifera]	Metabolism	Lipid metabolism	ko00100//Steroid biosynthesis	K01052	GO:0005575//cellular_component;GO:0005576//extracellular region;GO:0005615//extracellular space;GO:0044421//extracellular region part	GO:0003674//molecular_function;GO:0003824//catalytic activity;GO:0004806//triglyceride lipase activity;GO:0008374//O-acyltransferase activity;GO:0016298//lipase activity;GO:0016787//hydrolase activity;GO:0016788//hydrolase activity, acting on ester bonds;GO:0052689//carboxylic ester hydrolase activity	GO:0006629//lipid metabolic process;GO:0008150//biological_process;GO:0008152//metabolic process;GO:0009056//catabolic process;GO:0016042//lipid catabolic process;GO:0044238//primary metabolic process;GO:0071704//organic substance metabolic process;GO:1901575//organic substance catabolic process
ncbi_104607404	19998	19598	19411	2126	2285	2362	813.35	796.19	765.60	88.52	92.85	95.94	791.713333333333	92.4366666666667	-3.09844100695422	0	0	GS1-1	XP_010271347.1 PREDICTED: glutamine synthetase cytosolic isozyme 1 [Nelumbo nucifera]	Metabolism;Metabolism;Metabolism;Metabolism;Metabolism;Metabolism	Global and overview maps;Global and overview maps;Carbohydrate metabolism;Amino acid metabolism;Amino acid metabolism;Energy metabolism	ko01100//Metabolic pathways;ko01230//Biosynthesis of amino acids;ko00630//Glyoxylate and dicarboxylate metabolism;ko00250//Alanine, aspartate and glutamate metabolism;ko00220//Arginine biosynthesis;ko00910//Nitrogen metabolism	K01915;K01915;K01915;K01915;K01915;K01915	-	GO:0004356//glutamate-ammonia ligase activity	GO:0006542//glutamine biosynthetic process;GO:0006807//nitrogen compound metabolic process
ncbi_104607423	4574	4379	4424	110	89	85	154.65	147.89	145.06	3.81	3.01	2.87	149.2	3.23	-5.52956956044868	0	0	ADO3	XP_010271365.1 PREDICTED: adagio protein 3-like [Nelumbo nucifera]	Organismal Systems	Environmental adaptation	ko04712//Circadian rhythm - plant	K12116	-	GO:0004871//signal transducer activity;GO:0005515//protein binding	GO:0006355//regulation of transcription, DNA-templated;GO:0007165//signal transduction
ncbi_104607542	6990	6788	7086	2455	2532	2634	436.43	424.19	429.66	156.88	158.16	163.78	430.093333333333	159.606666666667	-1.43012885569236	0	0	TM6	XP_010271509.1 PREDICTED: floral homeotic protein DEFICIENS-like isoform X1 [Nelumbo nucifera]	-	-	-	-	GO:0000145//exocyst;GO:0005634//nucleus	GO:0003677//DNA binding;GO:0003700//transcription factor activity, sequence-specific DNA binding;GO:0008725//DNA-3-methyladenine glycosylase activity;GO:0046983//protein dimerization activity	GO:0006284//base-excision repair;GO:0006355//regulation of transcription, DNA-templated;GO:0006904//vesicle docking involved in exocytosis
ncbi_104607627	375	371	378	11603	12114	12350	12.33	12.18	12.05	390.40	397.79	405.39	12.1866666666667	397.86	5.02888538603748	0	0	CCS	XP_010271593.1 PREDICTED: capsanthin/capsorubin synthase, chromoplastic-like [Nelumbo nucifera]	Metabolism	Metabolism of terpenoids and polyketides	ko00906//Carotenoid biosynthesis	K14593	GO:0005575//cellular_component;GO:0005622//intracellular;GO:0005623//cell;GO:0005737//cytoplasm;GO:0009331//glycerol-3-phosphate dehydrogenase complex;GO:0009507//chloroplast;GO:0009509//chromoplast;GO:0009536//plastid;GO:0043226//organelle;GO:0043227//membrane-bounded organelle;GO:0043229//intracellular organelle;GO:0043231//intracellular membrane-bounded organelle;GO:0044424//intracellular part…	GO:0000104//succinate dehydrogenase activity;GO:0003674//molecular_function;GO:0003824//catalytic activity;GO:0004148//dihydrolipoyl dehydrogenase activity;GO:0004355//glutamate synthase (NADPH) activity;GO:0004368//glycerol-3-phosphate dehydrogenase activity;GO:0004791//thioredoxin-disulfide reductase activity;GO:0015036//disulfide oxidoreductase activity;GO:0016166//phytoene dehydrogenase activ…	GO:0006066//alcohol metabolic process;GO:0006071//glycerol metabolic process;GO:0006082//organic acid metabolic process;GO:0006096//glycolytic process;GO:0006099//tricarboxylic acid cycle;GO:0006537//glutamate biosynthetic process;GO:0006629//lipid metabolic process;GO:0006714//sesquiterpenoid metabolic process;GO:0006720//isoprenoid metabolic process;GO:0006721//terpenoid metabolic process;GO:00…
ncbi_104607663	194	223	192	2648	2855	2755	15.78	18.12	15.15	220.50	232.02	223.81	16.35	225.443333333333	3.78540230731133	0	0	SN1	XP_010271646.1 PREDICTED: peamaclein-like [Nelumbo nucifera]	-	-	-	-	-	-	-
ncbi_104607856	6449	6631	6652	1506	1409	1383	145.19	149.12	145.23	34.71	31.69	31.10	146.513333333333	32.5	-2.17252033872196	0	0	SS	XP_010271909.1 PREDICTED: sucrose synthase [Nelumbo nucifera]	Metabolism;Metabolism;Metabolism	Global and overview maps;Global and overview maps;Carbohydrate metabolism	ko01100//Metabolic pathways;ko01110//Biosynthesis of secondary metabolites;ko00500//Starch and sucrose metabolism	K00695;K00695;K00695	-	GO:0004373//glycogen (starch) synthase activity;GO:0008194//UDP-glycosyltransferase activity;GO:0009011//starch synthase activity;GO:0016157//sucrose synthase activity;GO:0016757//transferase activity, transferring glycosyl groups	GO:0005978//glycogen biosynthetic process;GO:0005985//sucrose metabolic process;GO:0009058//biosynthetic process;GO:0010125//mycothiol biosynthetic process;GO:0071793//bacillithiol biosynthetic process
ncbi_104607876	1003	1064	962	5637	5725	5512	24.27	25.72	22.57	139.63	138.40	133.20	24.1866666666667	137.076666666667	2.50269915470174	0	0	SBT1.7	XP_010271938.1 PREDICTED: subtilisin-like protease SBT1.7 [Nelumbo nucifera]	-	-	-	-	-	GO:0008236//serine-type peptidase activity	GO:0006508//proteolysis;GO:0009306//protein secretion
ncbi_104607896	1540	1461	1458	18269	19797	19368	39.10	37.06	35.90	474.87	502.22	491.16	37.3533333333333	489.416666666667	3.71175433504196	0	0	ALDH2B7	XP_010271955.1 PREDICTED: aldehyde dehydrogenase family 2 member B7, mitochondrial [Nelumbo nucifera]	Metabolism;Metabolism;Metabolism;Metabolism;Metabolism;Metabolism;Metabolism;Metabolism;Metabolism;Metabolism;Metabolism;Metabolism;Metabolism;Metabolism	Global and overview maps;Global and overview maps;Carbohydrate metabolism;Lipid metabolism;Carbohydrate metabolism;Amino acid metabolism;Amino acid metabolism;Carbohydrate metabolism;Lipid metabolism;Amino acid metabolism;Metabolism of other amino acids;Amino acid metabolism;Amino acid metabolism;Metabolism of terpenoids and polyketides	ko01100//Metabolic pathways;ko01110//Biosynthesis of secondary metabolites;ko00010//Glycolysis / Gluconeogenesis;ko00561//Glycerolipid metabolism;ko00620//Pyruvate metabolism;ko00330//Arginine and proline metabolism;ko00380//Tryptophan metabolism;ko00053//Ascorbate and aldarate metabolism;ko00071//Fatty acid degradation;ko00280//Valine, leucine and isoleucine degradation;ko00410//beta-Alanine met…	K00128;K00128;K00128;K00128;K00128;K00128;K00128;K00128;K00128;K00128;K00128;K00128;K00128;K00128	-	GO:0003842//1-pyrroline-5-carboxylate dehydrogenase activity;GO:0004491//methylmalonate-semialdehyde dehydrogenase (acylating) activity;GO:0004777//succinate-semialdehyde dehydrogenase (NAD+) activity;GO:0008802//betaine-aldehyde dehydrogenase activity;GO:0009013//succinate-semialdehyde dehydrogenase [NAD(P)+] activity;GO:0016491//oxidoreductase activity;GO:0016620//oxidoreductase activity, actin…	GO:0006527//arginine catabolic process;GO:0006562//proline catabolic process;GO:0006574//valine catabolic process;GO:0006578//amino-acid betaine biosynthetic process;GO:0009450//gamma-aminobutyric acid catabolic process;GO:0055114//oxidation-reduction process
ncbi_104607913	16779	16498	16982	687	580	641	816.25	801.68	801.14	34.21	28.19	31.14	806.356666666667	31.18	-4.69272527783125	0	0	At2g29260	XP_010271990.1 PREDICTED: tropinone reductase homolog At5g06060-like [Nelumbo nucifera]	Metabolism;Metabolism;Metabolism	Global and overview maps;Global and overview maps;Biosynthesis of other secondary metabolites	ko01100//Metabolic pathways;ko01110//Biosynthesis of secondary metabolites;ko00960//Tropane, piperidine and pyridine alkaloid biosynthesis	K08081;K08081;K08081	-	GO:0003779//actin binding;GO:0003824//catalytic activity;GO:0004316//3-oxoacyl-[acyl-carrier-protein] reductase (NADPH) activity;GO:0004757//sepiapterin reductase activity;GO:0008667//2,3-dihydro-2,3-dihydroxybenzoate dehydrogenase activity;GO:0008678//2-deoxy-D-gluconate 3-dehydrogenase activity;GO:0016491//oxidoreductase activity;GO:0016630//protochlorophyllide reductase activity;GO:0016655//ox…	GO:0000272//polysaccharide catabolic process;GO:0005975//carbohydrate metabolic process;GO:0006633//fatty acid biosynthetic process;GO:0006729//tetrahydrobiopterin biosynthetic process;GO:0008152//metabolic process;GO:0015995//chlorophyll biosynthetic process;GO:0055114//oxidation-reduction process
ncbi_104607993	6086	6245	6255	1825	1941	1901	230.85	236.62	230.09	70.87	73.56	72.02	232.52	72.15	-1.68828351385333	0	0	E1	XP_010272111.1 PREDICTED: pyruvate dehydrogenase E1 component subunit alpha, mitochondrial [Nelumbo nucifera]	Metabolism;Metabolism;Metabolism;Metabolism;Metabolism;Metabolism	Global and overview maps;Global and overview maps;Global and overview maps;Carbohydrate metabolism;Carbohydrate metabolism;Carbohydrate metabolism	ko01100//Metabolic pathways;ko01110//Biosynthesis of secondary metabolites;ko01200//Carbon metabolism;ko00010//Glycolysis / Gluconeogenesis;ko00620//Pyruvate metabolism;ko00020//Citrate cycle (TCA cycle)	K00161;K00161;K00161;K00161;K00161;K00161	GO:0005737//cytoplasm;GO:0045250//cytosolic pyruvate dehydrogenase complex;GO:0045252//oxoglutarate dehydrogenase complex	GO:0003824//catalytic activity;GO:0004591//oxoglutarate dehydrogenase (succinyl-transferring) activity;GO:0004739//pyruvate dehydrogenase (acetyl-transferring) activity;GO:0008661//1-deoxy-D-xylulose-5-phosphate synthase activity;GO:0016624//oxidoreductase activity, acting on the aldehyde or oxo group of donors, disulfide as acceptor;GO:0030976//thiamine pyrophosphate binding	GO:0006086//acetyl-CoA biosynthetic process from pyruvate;GO:0006099//tricarboxylic acid cycle;GO:0006554//lysine catabolic process;GO:0006568//tryptophan metabolic process;GO:0008615//pyridoxine biosynthetic process;GO:0009228//thiamine biosynthetic process;GO:0009240//isopentenyl diphosphate biosynthetic process;GO:0016114//terpenoid biosynthetic process
ncbi_104608223	68797	66624	76219	708	757	787	942.14	911.37	1012.21	9.93	10.36	10.76	955.24	10.35	-6.52816057686575	0	0	UBC24	XP_010272450.1 PREDICTED: probable ubiquitin-conjugating enzyme E2 24 isoform X1 [Nelumbo nucifera]	Genetic Information Processing	Folding, sorting and degradation	ko04120//Ubiquitin mediated proteolysis	K10581	-	-	-
ncbi_104608333	541	670	669	7899	8570	8496	18.82	23.28	22.57	281.34	297.90	295.22	21.5566666666667	291.486666666667	3.75722387765769	0	0	HMGS	XP_010272584.1 PREDICTED: hydroxymethylglutaryl-CoA synthase-like [Nelumbo nucifera]	Metabolism;Metabolism;Metabolism;Metabolism;Metabolism;Metabolism	Global and overview maps;Global and overview maps;Metabolism of terpenoids and polyketides;Amino acid metabolism;Carbohydrate metabolism;Lipid metabolism	ko01100//Metabolic pathways;ko01110//Biosynthesis of secondary metabolites;ko00900//Terpenoid backbone biosynthesis;ko00280//Valine, leucine and isoleucine degradation;ko00650//Butanoate metabolism;ko00072//Synthesis and degradation of ketone bodies	K01641;K01641;K01641;K01641;K01641;K01641	-	GO:0004315//3-oxoacyl-[acyl-carrier-protein] synthase activity;GO:0004421//hydroxymethylglutaryl-CoA synthase activity	GO:0006084//acetyl-CoA metabolic process;GO:0006633//fatty acid biosynthetic process;GO:0010142//farnesyl diphosphate biosynthetic process, mevalonate pathway
ncbi_104608382	275	213	257	2709	2922	2841	10.97	8.51	10.23	110.56	116.13	112.72	9.90333333333333	113.136666666667	3.51400856118824	0	0	IGPS	XP_019055139.1 PREDICTED: indole-3-glycerol phosphate synthase, chloroplastic-like isoform X1 [Nelumbo nucifera]	Metabolism;Metabolism;Metabolism;Metabolism	Global and overview maps;Global and overview maps;Global and overview maps;Amino acid metabolism	ko01100//Metabolic pathways;ko01110//Biosynthesis of secondary metabolites;ko01230//Biosynthesis of amino acids;ko00400//Phenylalanine, tyrosine and tryptophan biosynthesis	K01609;K01609;K01609;K01609	-	GO:0004425//indole-3-glycerol-phosphate synthase activity	-
ncbi_104608408	6267	6210	6486	2361	2418	2434	361.66	357.97	362.98	139.48	139.41	140.28	360.87	139.723333333333	-1.36890624732145	0	0	MADS1	XP_010272685.1 PREDICTED: floral homeotic protein AGAMOUS-like [Nelumbo nucifera]	-	-	-	-	GO:0005634//nucleus;GO:0005840//ribosome	GO:0003677//DNA binding;GO:0003700//transcription factor activity, sequence-specific DNA binding;GO:0003735//structural constituent of ribosome;GO:0008134//transcription factor binding;GO:0042803//protein homodimerization activity;GO:0046983//protein dimerization activity;GO:0070840//dynein complex binding	GO:0006355//regulation of transcription, DNA-templated;GO:0006412//translation
ncbi_104608597	1431	1402	1557	9044	8841	9141	57.09	55.87	60.24	369.36	352.38	364.21	57.7333333333333	361.983333333333	2.64844684401228	0	0	PUMP5	XP_010272932.1 PREDICTED: mitochondrial uncoupling protein 5-like [Nelumbo nucifera]	-	-	-	-	-	-	-
ncbi_104608744	3829	3587	3601	585	638	618	135.55	126.84	123.62	21.20	22.57	21.85	128.67	21.8733333333333	-2.55643072355945	0	0	MRS2-3	XP_010273130.1 PREDICTED: magnesium transporter MRS2-3 [Nelumbo nucifera]	-	-	-	-	GO:0005575//cellular_component;GO:0005623//cell;GO:0005886//plasma membrane;GO:0016020//membrane;GO:0016021//integral component of membrane;GO:0031224//intrinsic component of membrane;GO:0044425//membrane part;GO:0044464//cell part;GO:0071944//cell periphery	GO:0003674//molecular_function;GO:0005215//transporter activity;GO:0008324//cation transmembrane transporter activity;GO:0015075//ion transmembrane transporter activity;GO:0015087//cobalt ion transmembrane transporter activity;GO:0015095//magnesium ion transmembrane transporter activity;GO:0015318//inorganic solute uptake transmembrane transporter activity;GO:0022857//transmembrane transporter ac…	GO:0006810//transport;GO:0006811//ion transport;GO:0006812//cation transport;GO:0006824//cobalt ion transport;GO:0008150//biological_process;GO:0015693//magnesium ion transport;GO:0030001//metal ion transport;GO:0034220//ion transmembrane transport;GO:0051179//localization;GO:0051234//establishment of localization;GO:0055085//transmembrane transport;GO:0070838//divalent metal ion transport;GO:007…
ncbi_104608978	7504	7369	7892	2403	2457	2404	193.11	189.43	196.96	63.31	63.17	61.79	193.166666666667	62.7566666666667	-1.6220055301025	0	0	RHM1	XP_010273412.1 PREDICTED: trifunctional UDP-glucose 4,6-dehydratase/UDP-4-keto-6-deoxy-D-glucose 3,5-epimerase/UDP-4-keto-L-rhamnose-reductase RHM1 [Nelumbo nucifera]	Metabolism;Metabolism	Global and overview maps;Carbohydrate metabolism	ko01100//Metabolic pathways;ko00520//Amino sugar and nucleotide sugar metabolism	K12450;K12450	GO:0005575//cellular_component;GO:0005622//intracellular;GO:0005623//cell;GO:0005737//cytoplasm;GO:0005829//cytosol;GO:0005911//cell-cell junction;GO:0009506//plasmodesma;GO:0030054//cell junction;GO:0044424//intracellular part;GO:0044444//cytoplasmic part;GO:0044464//cell part;GO:0055044//symplast	GO:0003674//molecular_function;GO:0003824//catalytic activity;GO:0003854//3-beta-hydroxy-delta5-steroid dehydrogenase activity;GO:0003978//UDP-glucose 4-epimerase activity;GO:0008446//GDP-mannose 4,6-dehydratase activity;GO:0008460//dTDP-glucose 4,6-dehydratase activity;GO:0008712//ADP-glyceromanno-heptose 6-epimerase activity;GO:0008831//dTDP-4-dehydrorhamnose reductase activity;GO:0010280//UDP-…	GO:0000271//polysaccharide biosynthetic process;GO:0005975//carbohydrate metabolic process;GO:0006012//galactose metabolic process;GO:0006139//nucleobase-containing compound metabolic process;GO:0006694//steroid biosynthetic process;GO:0006725//cellular aromatic compound metabolic process;GO:0006793//phosphorus metabolic process;GO:0006807//nitrogen compound metabolic process;GO:0006810//transpor…
ncbi_104608988	24881	24297	24434	2972	2952	2897	1774.84	1734.83	1698.78	217.01	211.34	206.59	1736.15	211.646666666667	-3.03616192703273	0	0	MADS1	XP_010273432.1 PREDICTED: floral homeotic protein AGAMOUS isoform X1 [Nelumbo nucifera]	-	-	-	-	GO:0005634//nucleus;GO:0005840//ribosome	GO:0003677//DNA binding;GO:0003700//transcription factor activity, sequence-specific DNA binding;GO:0003735//structural constituent of ribosome;GO:0008134//transcription factor binding;GO:0042803//protein homodimerization activity;GO:0046983//protein dimerization activity;GO:0070840//dynein complex binding	GO:0006355//regulation of transcription, DNA-templated;GO:0006412//translation
ncbi_104609064	158	141	107	3563	3825	3957	13.79	12.29	9.05	318.28	333.47	344.86	11.71	332.203333333333	4.82625356844528	0	0	--	XP_010273570.1 PREDICTED: macrophage migration inhibitory factor homolog [Nelumbo nucifera]	Metabolism;Metabolism;Metabolism	Global and overview maps;Amino acid metabolism;Amino acid metabolism	ko01100//Metabolic pathways;ko00350//Tyrosine metabolism;ko00360//Phenylalanine metabolism	K07253;K07253;K07253	-	GO:0016853//isomerase activity	GO:0006725//cellular aromatic compound metabolic process
ncbi_104609296	10218	9759	10534	2231	2231	2316	328.50	313.40	328.42	73.42	71.66	74.36	323.44	73.1466666666667	-2.14463408214457	0	0	FDH	XP_010273876.1 PREDICTED: 3-ketoacyl-CoA synthase 10 [Nelumbo nucifera]	Metabolism;Metabolism;Organismal Systems;Metabolism	Global and overview maps;Global and overview maps;Environmental adaptation;Lipid metabolism	ko01100//Metabolic pathways;ko01110//Biosynthesis of secondary metabolites;ko04626//Plant-pathogen interaction;ko00062//Fatty acid elongation	K15397;K15397;K15397;K15397	GO:0005575//cellular_component;GO:0005622//intracellular;GO:0005623//cell;GO:0005737//cytoplasm;GO:0005783//endoplasmic reticulum;GO:0005789//endoplasmic reticulum membrane;GO:0012505//endomembrane system;GO:0016020//membrane;GO:0016021//integral component of membrane;GO:0031224//intrinsic component of membrane;GO:0031984//organelle subcompartment;GO:0042175//nuclear outer membrane-endoplasmic re…	GO:0003674//molecular_function;GO:0003824//catalytic activity;GO:0004315//3-oxoacyl-[acyl-carrier-protein] synthase activity;GO:0016740//transferase activity;GO:0016746//transferase activity, transferring acyl groups;GO:0016747//transferase activity, transferring acyl groups other than amino-acyl groups	GO:0006082//organic acid metabolic process;GO:0006629//lipid metabolic process;GO:0006631//fatty acid metabolic process;GO:0006633//fatty acid biosynthetic process;GO:0006950//response to stress;GO:0008150//biological_process;GO:0008152//metabolic process;GO:0008610//lipid biosynthetic process;GO:0009058//biosynthetic process;GO:0009266//response to temperature stimulus;GO:0009314//response to ra…
ncbi_104609405	123	141	136	2788	2851	2974	5.73	6.56	6.14	132.85	132.59	138.26	6.14333333333333	134.566666666667	4.45315561073716	0	0	XRI1	XP_010274007.1 PREDICTED: protein XRI1-like [Nelumbo nucifera]	-	-	-	-	-	-	-
ncbi_104609452	5355	5584	5395	986	930	1059	198.47	206.73	193.91	37.41	34.44	39.20	199.703333333333	37.0166666666667	-2.43161152145608	0	0	At3g17800	XP_010274079.1 PREDICTED: UV-B-induced protein At3g17800, chloroplastic-like [Nelumbo nucifera]	-	-	-	-	-	-	-
ncbi_104609599	3833	3590	3911	80	109	73	189.02	176.84	187.03	4.04	5.37	3.60	184.296666666667	4.33666666666667	-5.40929961104906	0	0	--	XP_010274272.1 PREDICTED: uncharacterized protein LOC104609599 [Nelumbo nucifera]	-	-	-	-	-	GO:0005515//protein binding	-
ncbi_104609649	27295	26396	27130	345	281	305	1223.91	1182.27	1179.72	15.84	12.59	13.66	1195.3	14.03	-6.41271393642371	0	0	At1g21890	XP_010274315.1 PREDICTED: WAT1-related protein At1g21890 [Nelumbo nucifera]	-	-	-	-	GO:0016020//membrane;GO:0016021//integral component of membrane	-	-
ncbi_104609856	4053	4015	4418	970	915	1027	82.78	81.92	87.51	20.28	18.67	20.95	84.07	19.9666666666667	-2.07399757080824	0	0	LON1	XP_010274558.1 PREDICTED: lon protease homolog 2, peroxisomal [Nelumbo nucifera]	-	-	-	-	GO:0005575//cellular_component;GO:0005622//intracellular;GO:0005623//cell;GO:0005634//nucleus;GO:0005737//cytoplasm;GO:0005777//peroxisome;GO:0005782//peroxisomal matrix;GO:0005829//cytosol;GO:0009368//endopeptidase Clp complex;GO:0009379//Holliday junction helicase complex;GO:0031907//microbody lumen;GO:0031974//membrane-enclosed lumen;GO:0033104//type VI protein secretion system complex;GO:0042…	GO:0000166//nucleotide binding;GO:0002020//protease binding;GO:0003674//molecular_function;GO:0003723//RNA binding;GO:0003724//RNA helicase activity;GO:0003824//catalytic activity;GO:0003924//GTPase activity;GO:0004175//endopeptidase activity;GO:0004176//ATP-dependent peptidase activity;GO:0004252//serine-type endopeptidase activity;GO:0005102//receptor binding;GO:0005198//structural molecule act…	GO:0006281//DNA repair;GO:0006310//DNA recombination;GO:0006457//protein folding;GO:0006508//proteolysis;GO:0006515//misfolded or incompletely synthesized protein catabolic process;GO:0006605//protein targeting;GO:0006625//protein targeting to peroxisome;GO:0006807//nitrogen compound metabolic process;GO:0006810//transport;GO:0006886//intracellular protein transport;GO:0006996//organelle organiza…
ncbi_104609954	3836	3887	3943	1014	951	997	109.42	110.75	109.07	29.61	27.10	28.40	109.746666666667	28.37	-1.95173906575326	0	0	SULTR3;3	XP_010274709.1 PREDICTED: probable sulfate transporter 3.3 [Nelumbo nucifera]	-	-	-	-	GO:0005575//cellular_component;GO:0005623//cell;GO:0005886//plasma membrane;GO:0005887//integral component of plasma membrane;GO:0016020//membrane;GO:0016021//integral component of membrane;GO:0031224//intrinsic component of membrane;GO:0031226//intrinsic component of plasma membrane;GO:0044425//membrane part;GO:0044459//plasma membrane part;GO:0044464//cell part;GO:0071944//cell periphery	GO:0003674//molecular_function;GO:0005215//transporter activity;GO:0008271//secondary active sulfate transmembrane transporter activity;GO:0008509//anion transmembrane transporter activity;GO:0015075//ion transmembrane transporter activity;GO:0015103//inorganic anion transmembrane transporter activity;GO:0015116//sulfate transmembrane transporter activity;GO:0015291//secondary active transmembran…	GO:0006355//regulation of transcription, DNA-templated;GO:0006810//transport;GO:0006811//ion transport;GO:0006820//anion transport;GO:0008150//biological_process;GO:0008272//sulfate transport;GO:0015698//inorganic anion transport;GO:0030436//asexual sporulation;GO:0034220//ion transmembrane transport;GO:0051179//localization;GO:0051234//establishment of localization;GO:0055085//transmembrane tran…
ncbi_104610022	4827	4594	4814	333	407	351	155.02	147.32	149.40	10.98	13.10	11.22	150.58	11.7666666666667	-3.67775257643188	0	0	PHT1-7	XP_010274777.1 PREDICTED: inorganic phosphate transporter 1-4-like [Nelumbo nucifera]	-	-	-	-	GO:0005887//integral component of plasma membrane;GO:0016020//membrane;GO:0016021//integral component of membrane	GO:0008028//monocarboxylic acid transmembrane transporter activity;GO:0015114//phosphate ion transmembrane transporter activity;GO:0015238//drug transmembrane transporter activity;GO:0015295//solute:proton symporter activity;GO:0022857//transmembrane transporter activity;GO:0042910//xenobiotic transporter activity;GO:0051119//sugar transmembrane transporter activity	GO:0006810//transport;GO:0006817//phosphate ion transport;GO:0008643//carbohydrate transport;GO:0015718//monocarboxylic acid transport;GO:0015893//drug transport;GO:0042908//xenobiotic transport;GO:0055085//transmembrane transport
ncbi_104610036	2697	2717	2510	100	145	103	135.16	136.01	121.99	5.13	7.26	5.16	131.053333333333	5.85	-4.48557361406978	0	0	GA2OX1	XP_010274796.1 PREDICTED: gibberellin 2-beta-dioxygenase-like [Nelumbo nucifera]	Metabolism;Metabolism	Global and overview maps;Metabolism of terpenoids and polyketides	ko01110//Biosynthesis of secondary metabolites;ko00904//Diterpenoid biosynthesis	K04125;K04125	-	GO:0016491//oxidoreductase activity	GO:0055114//oxidation-reduction process
ncbi_104610148	8052	7966	7954	857	839	763	245.29	241.94	233.63	28.19	26.49	24.44	240.286666666667	26.3733333333333	-3.18760476609595	0	0	At4g26390	XP_010274940.1 PREDICTED: pyruvate kinase, cytosolic isozyme [Nelumbo nucifera]	Metabolism;Metabolism;Metabolism;Metabolism;Metabolism;Metabolism;Metabolism	Global and overview maps;Global and overview maps;Global and overview maps;Global and overview maps;Carbohydrate metabolism;Nucleotide metabolism;Carbohydrate metabolism	ko01100//Metabolic pathways;ko01110//Biosynthesis of secondary metabolites;ko01200//Carbon metabolism;ko01230//Biosynthesis of amino acids;ko00010//Glycolysis / Gluconeogenesis;ko00230//Purine metabolism;ko00620//Pyruvate metabolism	K00873;K00873;K00873;K00873;K00873;K00873;K00873	GO:0005737//cytoplasm	GO:0000287//magnesium ion binding;GO:0003824//catalytic activity;GO:0004743//pyruvate kinase activity;GO:0030955//potassium ion binding	GO:0006096//glycolytic process
ncbi_104610149	3256	3357	3133	661	659	693	113.02	116.36	105.44	23.22	22.80	23.85	111.606666666667	23.29	-2.2606406624311	0	0	At4g26390	XP_010274945.1 PREDICTED: pyruvate kinase, cytosolic isozyme-like isoform X1 [Nelumbo nucifera]	Metabolism;Metabolism;Metabolism;Metabolism;Metabolism;Metabolism;Metabolism	Global and overview maps;Global and overview maps;Global and overview maps;Global and overview maps;Carbohydrate metabolism;Nucleotide metabolism;Carbohydrate metabolism	ko01100//Metabolic pathways;ko01110//Biosynthesis of secondary metabolites;ko01200//Carbon metabolism;ko01230//Biosynthesis of amino acids;ko00010//Glycolysis / Gluconeogenesis;ko00230//Purine metabolism;ko00620//Pyruvate metabolism	K00873;K00873;K00873;K00873;K00873;K00873;K00873	GO:0005737//cytoplasm	GO:0000287//magnesium ion binding;GO:0003824//catalytic activity;GO:0004743//pyruvate kinase activity;GO:0030955//potassium ion binding	GO:0006096//glycolytic process
ncbi_104610198	411	424	436	3540	3719	3724	13.50	13.91	13.89	119.05	122.06	122.18	13.7666666666667	121.096666666667	3.13690796760334	0	0	Os11g0242200	XP_010275017.1 PREDICTED: probable protein phosphatase 2C 74 [Nelumbo nucifera]	-	-	-	-	-	GO:0003674//molecular_function;GO:0003824//catalytic activity;GO:0004721//phosphoprotein phosphatase activity;GO:0004722//protein serine/threonine phosphatase activity;GO:0005488//binding;GO:0016787//hydrolase activity;GO:0016788//hydrolase activity, acting on ester bonds;GO:0016791//phosphatase activity;GO:0042578//phosphoric ester hydrolase activity;GO:0043167//ion binding;GO:0043169//cation bi…	GO:0006464//cellular protein modification process;GO:0006470//protein dephosphorylation;GO:0006793//phosphorus metabolic process;GO:0006796//phosphate-containing compound metabolic process;GO:0006807//nitrogen compound metabolic process;GO:0008150//biological_process;GO:0008152//metabolic process;GO:0009987//cellular process;GO:0016311//dephosphorylation;GO:0019538//protein metabolic process;GO:0…
ncbi_104610541	559	560	529	4488	4651	4497	19.38	19.40	18.05	159.28	161.05	155.89	18.9433333333333	158.74	3.06690359081388	0	0	IAA9	XP_010275504.1 PREDICTED: auxin-responsive protein IAA9 isoform X1 [Nelumbo nucifera]	Environmental Information Processing	Signal transduction	ko04075//Plant hormone signal transduction	K14484	-	-	-
ncbi_104610553	366	411	392	3133	3166	3174	7.06	7.92	7.33	61.86	61.01	61.14	7.43666666666667	61.3366666666667	3.04402175279622	0	0	BGAL3	XP_010275526.1 PREDICTED: beta-galactosidase 3-like [Nelumbo nucifera]	-	-	-	-	GO:0009341//beta-galactosidase complex	GO:0004565//beta-galactosidase activity;GO:0030246//carbohydrate binding	GO:0005975//carbohydrate metabolic process
ncbi_104610711	223	202	256	4647	5093	4483	7.21	6.52	8.02	153.70	164.40	144.66	7.25	154.253333333333	4.41117686023908	0	0	GAPN	XP_010275762.1 PREDICTED: NADP-dependent glyceraldehyde-3-phosphate dehydrogenase-like [Nelumbo nucifera]	Metabolism;Metabolism;Metabolism;Metabolism	Global and overview maps;Global and overview maps;Carbohydrate metabolism;Carbohydrate metabolism	ko01100//Metabolic pathways;ko01200//Carbon metabolism;ko00010//Glycolysis / Gluconeogenesis;ko00030//Pentose phosphate pathway	K00131;K00131;K00131;K00131	-	GO:0003842//1-pyrroline-5-carboxylate dehydrogenase activity;GO:0004350//glutamate-5-semialdehyde dehydrogenase activity;GO:0004491//methylmalonate-semialdehyde dehydrogenase (acylating) activity;GO:0004777//succinate-semialdehyde dehydrogenase (NAD+) activity;GO:0008802//betaine-aldehyde dehydrogenase activity;GO:0009013//succinate-semialdehyde dehydrogenase [NAD(P)+] activity;GO:0016491//oxidor…	GO:0006527//arginine catabolic process;GO:0006561//proline biosynthetic process;GO:0006562//proline catabolic process;GO:0006574//valine catabolic process;GO:0006578//amino-acid betaine biosynthetic process;GO:0009450//gamma-aminobutyric acid catabolic process;GO:0010124//phenylacetate catabolic process;GO:0055114//oxidation-reduction process
ncbi_104610834	14187	14998	14165	5971	6153	6190	573.40	605.51	555.20	247.05	248.46	249.86	578.036666666667	248.456666666667	-1.21816675701976	0	0	PGK3	XP_010275944.1 PREDICTED: phosphoglycerate kinase, cytosolic [Nelumbo nucifera]	Metabolism;Metabolism;Metabolism;Metabolism;Metabolism;Metabolism	Global and overview maps;Global and overview maps;Global and overview maps;Global and overview maps;Carbohydrate metabolism;Energy metabolism	ko01100//Metabolic pathways;ko01110//Biosynthesis of secondary metabolites;ko01200//Carbon metabolism;ko01230//Biosynthesis of amino acids;ko00010//Glycolysis / Gluconeogenesis;ko00710//Carbon fixation in photosynthetic organisms	K00927;K00927;K00927;K00927;K00927;K00927	GO:0005575//cellular_component;GO:0005576//extracellular region;GO:0005622//intracellular;GO:0005623//cell;GO:0005634//nucleus;GO:0005737//cytoplasm;GO:0005773//vacuole;GO:0005774//vacuolar membrane;GO:0005829//cytosol;GO:0005886//plasma membrane;GO:0005911//cell-cell junction;GO:0009506//plasmodesma;GO:0009507//chloroplast;GO:0009532//plastid stroma;GO:0009536//plastid;GO:0009570//chloroplast st…	GO:0000156//phosphorelay response regulator activity;GO:0000166//nucleotide binding;GO:0003674//molecular_function;GO:0003677//DNA binding;GO:0003824//catalytic activity;GO:0004616//phosphogluconate dehydrogenase (decarboxylating) activity;GO:0004618//phosphoglycerate kinase activity;GO:0004672//protein kinase activity;GO:0005488//binding;GO:0005524//ATP binding;GO:0008144//drug binding;GO:001630…	GO:0000160//phosphorelay signal transduction system;GO:0002237//response to molecule of bacterial origin;GO:0005975//carbohydrate metabolic process;GO:0006082//organic acid metabolic process;GO:0006090//pyruvate metabolic process;GO:0006091//generation of precursor metabolites and energy;GO:0006096//glycolytic process;GO:0006098//pentose-phosphate shunt;GO:0006139//nucleobase-containing compound …
ncbi_104610898	202	258	198	3539	3374	3512	3.67	4.78	3.36	65.70	60.84	63.04	3.93666666666667	63.1933333333333	4.00472590334018	0	0	SIK1	XP_010276048.1 PREDICTED: LRR receptor-like serine/threonine-protein kinase ERL1 isoform X1 [Nelumbo nucifera]	Environmental Information Processing	Signal transduction	ko04016//MAPK signaling pathway - plant	K20718	-	GO:0004672//protein kinase activity;GO:0005515//protein binding;GO:0005524//ATP binding	GO:0006468//protein phosphorylation
ncbi_104610931	2050	2162	1915	17522	17786	17167	97.10	102.29	87.96	849.61	841.67	812.09	95.7833333333333	834.456666666667	3.12299058392981	0	0	PER42	NP_001289781.1 ceruloplasmin precursor [Nelumbo nucifera]	Metabolism;Metabolism;Metabolism	Global and overview maps;Global and overview maps;Biosynthesis of other secondary metabolites	ko01100//Metabolic pathways;ko01110//Biosynthesis of secondary metabolites;ko00940//Phenylpropanoid biosynthesis	K00430;K00430;K00430	-	GO:0004601//peroxidase activity;GO:0020037//heme binding	GO:0006979//response to oxidative stress;GO:0055114//oxidation-reduction process
ncbi_104610937	14266	13435	14863	4156	4315	4338	244.29	229.81	246.82	72.86	73.83	74.19	240.306666666667	73.6266666666667	-1.70657638042633	0	0	ACO3	XP_010276105.1 PREDICTED: aconitate hydratase, cytoplasmic [Nelumbo nucifera]	Metabolism;Metabolism;Metabolism;Metabolism;Metabolism;Metabolism;Metabolism	Global and overview maps;Global and overview maps;Global and overview maps;Global and overview maps;Carbohydrate metabolism;Carbohydrate metabolism;Global and overview maps	ko01100//Metabolic pathways;ko01110//Biosynthesis of secondary metabolites;ko01200//Carbon metabolism;ko01230//Biosynthesis of amino acids;ko00630//Glyoxylate and dicarboxylate metabolism;ko00020//Citrate cycle (TCA cycle);ko01210//2-Oxocarboxylic acid metabolism	K01681;K01681;K01681;K01681;K01681;K01681;K01681	GO:0009316//3-isopropylmalate dehydratase complex	GO:0003861//3-isopropylmalate dehydratase activity;GO:0003994//aconitate hydratase activity;GO:0004409//homoaconitate hydratase activity;GO:0046872//metal ion binding;GO:0047456//2-methylisocitrate dehydratase activity	GO:0006099//tricarboxylic acid cycle;GO:0009085//lysine biosynthetic process;GO:0009098//leucine biosynthetic process;GO:0019629//propionate catabolic process, 2-methylcitrate cycle
ncbi_104611053	18672	18565	18525	1974	2073	2065	662.10	657.57	637.02	71.66	73.44	73.13	652.23	72.7433333333333	-3.16449385953308	0	0	GAD	XP_010276269.1 PREDICTED: glutamate decarboxylase [Nelumbo nucifera]	Metabolism;Metabolism;Metabolism;Metabolism;Metabolism;Metabolism	Global and overview maps;Global and overview maps;Amino acid metabolism;Metabolism of other amino acids;Carbohydrate metabolism;Metabolism of other amino acids	ko01100//Metabolic pathways;ko01110//Biosynthesis of secondary metabolites;ko00250//Alanine, aspartate and glutamate metabolism;ko00410//beta-Alanine metabolism;ko00650//Butanoate metabolism;ko00430//Taurine and hypotaurine metabolism	K01580;K01580;K01580;K01580;K01580;K01580	GO:0005575//cellular_component;GO:0005622//intracellular;GO:0005623//cell;GO:0005737//cytoplasm;GO:0005829//cytosol;GO:0044424//intracellular part;GO:0044444//cytoplasmic part;GO:0044464//cell part	GO:0003674//molecular_function;GO:0003824//catalytic activity;GO:0004351//glutamate decarboxylase activity;GO:0004837//tyrosine decarboxylase activity;GO:0005488//binding;GO:0005515//protein binding;GO:0005516//calmodulin binding;GO:0008144//drug binding;GO:0016829//lyase activity;GO:0016830//carbon-carbon lyase activity;GO:0016831//carboxy-lyase activity;GO:0019842//vitamin binding;GO:0030170//p…	GO:0006082//organic acid metabolic process;GO:0006520//cellular amino acid metabolic process;GO:0006536//glutamate metabolic process;GO:0006540//glutamate decarboxylation to succinate;GO:0006807//nitrogen compound metabolic process;GO:0008150//biological_process;GO:0008152//metabolic process;GO:0009064//glutamine family amino acid metabolic process;GO:0009987//cellular process;GO:0010035//respons…
ncbi_104611169	38	55	51	2699	2927	2766	1.75	2.52	2.27	126.88	134.29	126.86	2.18	129.343333333333	5.89073375073718	0	0	--	XP_010276420.1 PREDICTED: uncharacterized protein LOC104611169 [Nelumbo nucifera]	-	-	-	-	-	-	-
ncbi_104611317	19176	18858	19022	2252	2185	2300	1019.40	1001.37	980.63	122.55	116.05	122.11	1000.46666666667	120.236666666667	-3.05672427658848	0	0	MK0970	XP_010276622.1 PREDICTED: haloacid dehalogenase-like hydrolase domain-containing protein 3 [Nelumbo nucifera]	-	-	-	-	-	GO:0003674//molecular_function;GO:0003824//catalytic activity;GO:0008801//beta-phosphoglucomutase activity;GO:0008967//phosphoglycolate phosphatase activity;GO:0016787//hydrolase activity;GO:0016827//hydrolase activity, acting on acid carbon-phosphorus bonds;GO:0018784//(S)-2-haloacid dehalogenase activity	GO:0006805//xenobiotic metabolic process;GO:0008150//biological_process;GO:0008152//metabolic process;GO:0009636//response to toxic substance;GO:0009853//photorespiration;GO:0015671//oxygen transport;GO:0019635//2-aminoethylphosphonate catabolic process;GO:0019636//phosphonoacetate metabolic process;GO:0019700//organic phosphonate catabolic process;GO:0043094//cellular metabolic compound salvage;…
ncbi_104611402	14243	14221	14731	87	91	95	315.72	314.88	316.66	1.97	2.02	2.10	315.753333333333	2.03	-7.28117442664816	0	0	AHA9	XP_019055640.1 PREDICTED: ATPase 9, plasma membrane-type [Nelumbo nucifera]	Metabolism;Metabolism	Global and overview maps;Energy metabolism	ko01100//Metabolic pathways;ko00190//Oxidative phosphorylation	K01535;K01535	GO:0031004//potassium ion-transporting ATPase complex	GO:0004008//copper-exporting ATPase activity;GO:0004647//phosphoserine phosphatase activity;GO:0005375//copper ion transmembrane transporter activity;GO:0005388//calcium-transporting ATPase activity;GO:0008556//potassium-transporting ATPase activity;GO:0008967//phosphoglycolate phosphatase activity;GO:0015434//cadmium-transporting ATPase activity;GO:0015444//magnesium-importing ATPase activity;GO…	GO:0006545//glycine biosynthetic process;GO:0006564//L-serine biosynthetic process;GO:0006813//potassium ion transport;GO:0006816//calcium ion transport;GO:0006825//copper ion transport;GO:0008152//metabolic process;GO:0009103//lipopolysaccharide biosynthetic process;GO:0015691//cadmium ion transport;GO:0015693//magnesium ion transport;GO:0030001//metal ion transport
ncbi_104611448	186	211	220	6196	6552	6504	6.69	7.58	7.67	228.03	235.34	233.53	7.31333333333333	232.3	4.98931622401413	0	0	--	XP_010276802.1 PREDICTED: FAS1 domain-containing protein SELMODRAFT_448915-like [Nelumbo nucifera]	-	-	-	-	-	-	-
ncbi_104611544	6090	5862	6168	670	615	569	184.95	177.83	181.66	20.83	18.66	17.26	181.48	18.9166666666667	-3.26208076800626	0	0	CYP89A9	XP_010276939.1 PREDICTED: cytochrome P450 89A2-like [Nelumbo nucifera]	Metabolism;Metabolism	Global and overview maps;Amino acid metabolism	ko01100//Metabolic pathways;ko00380//Tryptophan metabolism	K07408;K07408	-	GO:0005506//iron ion binding;GO:0016705//oxidoreductase activity, acting on paired donors, with incorporation or reduction of molecular oxygen;GO:0020037//heme binding	GO:0055114//oxidation-reduction process
ncbi_104611594	28653	29067	30248	5473	5429	5842	527.66	534.69	540.19	103.18	99.89	107.45	534.18	103.506666666667	-2.36760226972075	0	0	PPC16	XP_010277028.1 PREDICTED: phosphoenolpyruvate carboxylase, housekeeping isozyme-like [Nelumbo nucifera]	Metabolism;Metabolism;Metabolism;Metabolism	Global and overview maps;Global and overview maps;Carbohydrate metabolism;Energy metabolism	ko01100//Metabolic pathways;ko01200//Carbon metabolism;ko00620//Pyruvate metabolism;ko00710//Carbon fixation in photosynthetic organisms	K01595;K01595;K01595;K01595	-	GO:0008964//phosphoenolpyruvate carboxylase activity	GO:0006099//tricarboxylic acid cycle;GO:0015977//carbon fixation
ncbi_104611654	2942	2942	2913	418	351	382	67.60	67.52	64.91	9.83	8.06	8.77	66.6766666666667	8.88666666666667	-2.90746770248791	0	0	SBT1.7	XP_010277120.1 PREDICTED: subtilisin-like protease SBT1.7 [Nelumbo nucifera]	-	-	-	-	-	GO:0008236//serine-type peptidase activity	GO:0006508//proteolysis;GO:0009306//protein secretion
ncbi_104611778	959	1043	1030	6421	6444	6419	37.38	40.52	39.04	256.62	251.74	250.53	38.98	252.963333333333	2.69812228782069	0	0	FAD2	XP_010277281.1 PREDICTED: delta(12)-fatty-acid desaturase FAD2-like [Nelumbo nucifera]	Metabolism;Metabolism;Metabolism	Global and overview maps;Global and overview maps;Lipid metabolism	ko01100//Metabolic pathways;ko01212//Fatty acid metabolism;ko01040//Biosynthesis of unsaturated fatty acids	K10256;K10256;K10256	-	GO:0016717//oxidoreductase activity, acting on paired donors, with oxidation of a pair of donors resulting in the reduction of molecular oxygen to two molecules of water	GO:0006629//lipid metabolic process;GO:0055114//oxidation-reduction process
ncbi_104611785	497	541	530	8969	9173	8796	14.02	15.25	14.50	259.04	258.56	247.84	14.59	255.146666666667	4.12827500555906	0	0	DIM	XP_010277296.1 PREDICTED: delta(24)-sterol reductase [Nelumbo nucifera]	Metabolism;Metabolism;Metabolism	Global and overview maps;Global and overview maps;Lipid metabolism	ko01100//Metabolic pathways;ko01110//Biosynthesis of secondary metabolites;ko00100//Steroid biosynthesis	K09828;K09828;K09828	GO:0000139//Golgi membrane;GO:0005575//cellular_component;GO:0005622//intracellular;GO:0005623//cell;GO:0005634//nucleus;GO:0005737//cytoplasm;GO:0005773//vacuole;GO:0005774//vacuolar membrane;GO:0005783//endoplasmic reticulum;GO:0005789//endoplasmic reticulum membrane;GO:0005794//Golgi apparatus;GO:0005829//cytosol;GO:0005856//cytoskeleton;GO:0005886//plasma membrane;GO:0012505//endomembrane sys…	GO:0000166//nucleotide binding;GO:0000246//delta24(24-1) sterol reductase activity;GO:0003674//molecular_function;GO:0003823//antigen binding;GO:0003824//catalytic activity;GO:0005488//binding;GO:0005515//protein binding;GO:0005516//calmodulin binding;GO:0008891//glycolate oxidase activity;GO:0016491//oxidoreductase activity;GO:0016614//oxidoreductase activity, acting on CH-OH group of donors;GO:…	GO:0000003//reproduction;GO:0000902//cell morphogenesis;GO:0003006//developmental process involved in reproduction;GO:0005975//carbohydrate metabolic process;GO:0006066//alcohol metabolic process;GO:0006508//proteolysis;GO:0006629//lipid metabolic process;GO:0006694//steroid biosynthetic process;GO:0006695//cholesterol biosynthetic process;GO:0006725//cellular aromatic compound metabolic process;…
ncbi_104611786	589	620	636	3452	3602	3468	12.04	12.68	12.65	72.45	73.83	71.04	12.4566666666667	72.44	2.53986848329058	0	0	--	XP_010277298.1 PREDICTED: synaptotagmin-2 [Nelumbo nucifera]	-	-	-	-	GO:0005575//cellular_component;GO:0005622//intracellular;GO:0005623//cell;GO:0005634//nucleus;GO:0005635//nuclear envelope;GO:0005737//cytoplasm;GO:0005783//endoplasmic reticulum;GO:0005789//endoplasmic reticulum membrane;GO:0005815//microtubule organizing center;GO:0005816//spindle pole body;GO:0005856//cytoskeleton;GO:0005886//plasma membrane;GO:0005938//cell cortex;GO:0012505//endomembrane sys…	GO:0003674//molecular_function;GO:0005488//binding;GO:0005515//protein binding;GO:0005543//phospholipid binding;GO:0008289//lipid binding;GO:0042802//identical protein binding;GO:0043167//ion binding;GO:0043168//anion binding;GO:0043169//cation binding;GO:0046872//metal ion binding	GO:0000003//reproduction;GO:0006810//transport;GO:0006869//lipid transport;GO:0007049//cell cycle;GO:0008150//biological_process;GO:0009987//cellular process;GO:0010876//lipid localization;GO:0022406//membrane docking;GO:0022414//reproductive process;GO:0033036//macromolecule localization;GO:0051179//localization;GO:0051234//establishment of localization;GO:0051321//meiotic cell cycle;GO:0051640/…
ncbi_104611911	2019	2207	2081	37	30	32	75.61	82.56	75.57	1.42	1.12	1.20	77.9133333333333	1.24666666666667	-5.9657225637679	0	0	At5g09550	XP_010277491.1 PREDICTED: guanosine nucleotide diphosphate dissociation inhibitor At5g09550 [Nelumbo nucifera]	-	-	-	-	-	GO:0005092//GDP-dissociation inhibitor activity;GO:0016166//phytoene dehydrogenase activity;GO:0016491//oxidoreductase activity;GO:0046608//carotenoid isomerase activity	GO:0007264//small GTPase mediated signal transduction;GO:0016117//carotenoid biosynthetic process;GO:0055114//oxidation-reduction process
ncbi_104611927	501	513	524	5511	5612	5652	19.29	19.73	19.56	217.17	215.84	217.30	19.5266666666667	216.77	3.47264751034673	0	0	CER2	XP_010277517.1 PREDICTED: protein ECERIFERUM 1-like [Nelumbo nucifera]	-	-	-	-	-	GO:0016747//transferase activity, transferring acyl groups other than amino-acyl groups	-
ncbi_104612119	7433	7329	7315	721	744	712	209.07	205.91	199.53	20.76	20.91	20.00	204.836666666667	20.5566666666667	-3.31679573652172	0	0	PDC1	XP_010277737.1 PREDICTED: pyruvate decarboxylase 1 [Nelumbo nucifera]	Metabolism;Metabolism;Metabolism	Global and overview maps;Global and overview maps;Carbohydrate metabolism	ko01100//Metabolic pathways;ko01110//Biosynthesis of secondary metabolites;ko00010//Glycolysis / Gluconeogenesis	K01568;K01568;K01568	GO:0005948//acetolactate synthase complex	GO:0000287//magnesium ion binding;GO:0003824//catalytic activity;GO:0003984//acetolactate synthase activity;GO:0008949//oxalyl-CoA decarboxylase activity;GO:0009028//tartronate-semialdehyde synthase activity;GO:0016823//hydrolase activity, acting on acid carbon-carbon bonds, in ketonic substances;GO:0030976//thiamine pyrophosphate binding;GO:0033980//phosphonopyruvate decarboxylase activity;GO:00…	GO:0006113//fermentation;GO:0009097//isoleucine biosynthetic process;GO:0009099//valine biosynthetic process;GO:0009234//menaquinone biosynthetic process;GO:0009444//pyruvate oxidation;GO:0009636//response to toxic substance;GO:0009684//indoleacetic acid biosynthetic process;GO:0017000//antibiotic biosynthetic process;GO:0019310//inositol catabolic process;GO:0019385//methanogenesis, from acetate…
ncbi_104612164	570	522	698	4476	4704	4920	6.53	6.00	7.76	52.60	54.05	56.58	6.76333333333333	54.41	3.00806546402435	0	0	IDM1	XP_010277786.1 PREDICTED: increased DNA methylation 1 [Nelumbo nucifera]	-	-	-	-	GO:0005575//cellular_component;GO:0005622//intracellular;GO:0005623//cell;GO:0005634//nucleus;GO:0005911//cell-cell junction;GO:0009506//plasmodesma;GO:0030054//cell junction;GO:0043226//organelle;GO:0043227//membrane-bounded organelle;GO:0043229//intracellular organelle;GO:0043231//intracellular membrane-bounded organelle;GO:0044424//intracellular part;GO:0044464//cell part;GO:0055044//symplast	GO:0003674//molecular_function;GO:0003676//nucleic acid binding;GO:0003677//DNA binding;GO:0003690//double-stranded DNA binding;GO:0003824//catalytic activity;GO:0004402//histone acetyltransferase activity;GO:0005488//binding;GO:0005515//protein binding;GO:0008080//N-acetyltransferase activity;GO:0010385//double-stranded methylated DNA binding;GO:0016407//acetyltransferase activity;GO:0016410//N-…	GO:0006139//nucleobase-containing compound metabolic process;GO:0006259//DNA metabolic process;GO:0006304//DNA modification;GO:0006305//DNA alkylation;GO:0006306//DNA methylation;GO:0006325//chromatin organization;GO:0006351//transcription, DNA-templated;GO:0006355//regulation of transcription, DNA-templated;GO:0006464//cellular protein modification process;GO:0006473//protein acetylation;GO:0006…
ncbi_104612339	1879	2128	1855	13276	13929	13600	104.52	118.24	100.07	755.99	774.11	755.55	107.61	761.883333333333	2.82375794461074	0	0	TET8	XP_010278028.1 PREDICTED: tetraspanin-8 [Nelumbo nucifera]	-	-	-	-	GO:0016021//integral component of membrane	-	GO:0006629//lipid metabolic process;GO:0055085//transmembrane transport
ncbi_104612484	37295	37843	36092	5796	5991	5885	1676.95	1699.69	1573.78	266.79	269.14	264.28	1650.14	266.736666666667	-2.62910036762347	0	0	FBA1	XP_010278210.1 PREDICTED: fructose-bisphosphate aldolase 1, cytoplasmic [Nelumbo nucifera]	Metabolism;Metabolism;Metabolism;Metabolism;Metabolism;Metabolism;Metabolism;Metabolism	Global and overview maps;Global and overview maps;Global and overview maps;Global and overview maps;Carbohydrate metabolism;Energy metabolism;Carbohydrate metabolism;Carbohydrate metabolism	ko01100//Metabolic pathways;ko01110//Biosynthesis of secondary metabolites;ko01200//Carbon metabolism;ko01230//Biosynthesis of amino acids;ko00010//Glycolysis / Gluconeogenesis;ko00710//Carbon fixation in photosynthetic organisms;ko00030//Pentose phosphate pathway;ko00051//Fructose and mannose metabolism	K01623;K01623;K01623;K01623;K01623;K01623;K01623;K01623	-	GO:0004332//fructose-bisphosphate aldolase activity	GO:0006096//glycolytic process
ncbi_104612523	7947	8113	7950	2675	2734	2736	448.51	457.42	435.12	154.46	154.17	154.13	447.016666666667	154.253333333333	-1.53502695657526	0	0	TSJT1	XP_019055835.1 PREDICTED: stem-specific protein TSJT1-like isoform X1 [Nelumbo nucifera]	-	-	-	-	-	GO:0004066//asparagine synthase (glutamine-hydrolyzing) activity	GO:0006529//asparagine biosynthetic process
ncbi_104612552	6161	5806	6297	674	650	733	259.21	244.00	256.92	29.03	27.32	30.80	253.376666666667	29.05	-3.12467360477243	0	0	NAM-B2	XP_010278293.1 PREDICTED: NAC transcription factor 56-like [Nelumbo nucifera]	-	-	-	-	-	GO:0003677//DNA binding	GO:0006355//regulation of transcription, DNA-templated
ncbi_104612676	17	15	21	4261	4758	4697	0.65	0.57	0.78	167.22	182.23	179.83	0.666666666666667	176.426666666667	8.04788732939655	0	0	4CLL1	XP_010278498.1 PREDICTED: 4-coumarate--CoA ligase-like 1 [Nelumbo nucifera]	Metabolism;Metabolism;Metabolism;Metabolism	Global and overview maps;Global and overview maps;Biosynthesis of other secondary metabolites;Metabolism of cofactors and vitamins	ko01100//Metabolic pathways;ko01110//Biosynthesis of secondary metabolites;ko00940//Phenylpropanoid biosynthesis;ko00130//Ubiquinone and other terpenoid-quinone biosynthesis	K01904;K01904;K01904;K01904	GO:0005575//cellular_component;GO:0005622//intracellular;GO:0005623//cell;GO:0005737//cytoplasm;GO:0005783//endoplasmic reticulum;GO:0012505//endomembrane system;GO:0043226//organelle;GO:0043227//membrane-bounded organelle;GO:0043229//intracellular organelle;GO:0043231//intracellular membrane-bounded organelle;GO:0044424//intracellular part;GO:0044444//cytoplasmic part;GO:0044464//cell part	GO:0000166//nucleotide binding;GO:0003674//molecular_function;GO:0003824//catalytic activity;GO:0003987//acetate-CoA ligase activity;GO:0004043//L-aminoadipate-semialdehyde dehydrogenase activity;GO:0004467//long-chain fatty acid-CoA ligase activity;GO:0005488//binding;GO:0005524//ATP binding;GO:0008144//drug binding;GO:0008668//(2,3-dihydroxybenzoyl)adenylate synthase activity;GO:0008756//o-succ…	GO:0001676//long-chain fatty acid metabolic process;GO:0006082//organic acid metabolic process;GO:0006139//nucleobase-containing compound metabolic process;GO:0006163//purine nucleotide metabolic process;GO:0006164//purine nucleotide biosynthetic process;GO:0006629//lipid metabolic process;GO:0006631//fatty acid metabolic process;GO:0006637//acyl-CoA metabolic process;GO:0006725//cellular aromati…
ncbi_104612849	562	592	617	3638	3786	3533	7.74	8.14	8.24	51.29	52.09	48.59	8.04	50.6566666666667	2.65548474077266	0	0	TPR2	XP_010278757.1 PREDICTED: protein TPR2-like isoform X1 [Nelumbo nucifera]	-	-	-	-	-	GO:0003677//DNA binding;GO:0003899//DNA-directed RNA polymerase activity;GO:0005515//protein binding	GO:0006351//transcription, DNA-templated
ncbi_104612855	25	23	20	6822	6879	6806	0.89	0.82	0.69	249.83	245.86	243.16	0.8	246.283333333333	8.2661032846836	0	0	EAT1	XP_010278769.1 PREDICTED: transcription factor EAT1-like [Nelumbo nucifera]	-	-	-	-	-	GO:0046983//protein dimerization activity	-
ncbi_104612942	3270	3108	2960	318	278	313	200.69	190.54	176.17	19.98	17.05	19.19	189.133333333333	18.74	-3.33521079178138	0	0	At2g38640	XP_010278908.1 PREDICTED: protein LURP-one-related 8-like [Nelumbo nucifera]	-	-	-	-	-	-	-
ncbi_104612943	27514	28268	28529	11704	12278	12164	812.36	833.69	816.85	353.75	362.18	358.69	820.966666666667	358.206666666667	-1.19653145820367	0	0	PGM1	XP_010278909.1 PREDICTED: 2,3-bisphosphoglycerate-independent phosphoglycerate mutase [Nelumbo nucifera]	Metabolism;Metabolism;Metabolism;Metabolism;Metabolism;Metabolism	Global and overview maps;Global and overview maps;Global and overview maps;Global and overview maps;Carbohydrate metabolism;Amino acid metabolism	ko01100//Metabolic pathways;ko01110//Biosynthesis of secondary metabolites;ko01200//Carbon metabolism;ko01230//Biosynthesis of amino acids;ko00010//Glycolysis / Gluconeogenesis;ko00260//Glycine, serine and threonine metabolism	K15633;K15633;K15633;K15633;K15633;K15633	GO:0005575//cellular_component;GO:0005622//intracellular;GO:0005623//cell;GO:0005737//cytoplasm;GO:0044424//intracellular part;GO:0044464//cell part	GO:0003674//molecular_function;GO:0003824//catalytic activity;GO:0004619//phosphoglycerate mutase activity;GO:0005488//binding;GO:0016791//phosphatase activity;GO:0016853//isomerase activity;GO:0016866//intramolecular transferase activity;GO:0016868//intramolecular transferase activity, phosphotransferases;GO:0030145//manganese ion binding;GO:0043167//ion binding;GO:0043169//cation binding;GO:004…	GO:0005975//carbohydrate metabolic process;GO:0005996//monosaccharide metabolic process;GO:0006006//glucose metabolic process;GO:0006007//glucose catabolic process;GO:0006082//organic acid metabolic process;GO:0006090//pyruvate metabolic process;GO:0006091//generation of precursor metabolites and energy;GO:0006094//gluconeogenesis;GO:0006096//glycolytic process;GO:0006139//nucleobase-containing c…
ncbi_104612960	11320	11335	11900	1209	1347	1191	323.44	323.51	329.73	35.36	38.45	33.98	325.56	35.93	-3.17966261300086	0	0	PILS6	XP_010278930.1 PREDICTED: protein PIN-LIKES 6 [Nelumbo nucifera]	-	-	-	-	GO:0005575//cellular_component;GO:0005622//intracellular;GO:0005623//cell;GO:0005737//cytoplasm;GO:0005783//endoplasmic reticulum;GO:0005789//endoplasmic reticulum membrane;GO:0012505//endomembrane system;GO:0016020//membrane;GO:0016021//integral component of membrane;GO:0031224//intrinsic component of membrane;GO:0031984//organelle subcompartment;GO:0042175//nuclear outer membrane-endoplasmic re…	GO:0003674//molecular_function;GO:0005215//transporter activity;GO:0022857//transmembrane transporter activity	GO:0006810//transport;GO:0007154//cell communication;GO:0007165//signal transduction;GO:0008150//biological_process;GO:0009719//response to endogenous stimulus;GO:0009725//response to hormone;GO:0009733//response to auxin;GO:0009734//auxin-activated signaling pathway;GO:0009755//hormone-mediated signaling pathway;GO:0009987//cellular process;GO:0010033//response to organic substance;GO:0023052//s…
ncbi_104613119	23790	25651	25419	5670	5438	5553	446.69	481.06	462.15	109.10	102.20	104.26	463.3	105.186666666667	-2.13899484041196	0	0	PPC16	XP_010279120.1 PREDICTED: phosphoenolpyruvate carboxylase, housekeeping isozyme [Nelumbo nucifera]	Metabolism;Metabolism;Metabolism;Metabolism	Global and overview maps;Global and overview maps;Carbohydrate metabolism;Energy metabolism	ko01100//Metabolic pathways;ko01200//Carbon metabolism;ko00620//Pyruvate metabolism;ko00710//Carbon fixation in photosynthetic organisms	K01595;K01595;K01595;K01595	-	GO:0004476//mannose-6-phosphate isomerase activity;GO:0008270//zinc ion binding;GO:0008964//phosphoenolpyruvate carboxylase activity	GO:0005975//carbohydrate metabolic process;GO:0006099//tricarboxylic acid cycle;GO:0015977//carbon fixation
ncbi_104613189	9036	8433	9532	2047	2019	2050	230.80	215.15	236.10	53.52	51.52	52.29	227.35	52.4433333333333	-2.11608371183434	0	0	ACX3	XP_010279215.1 PREDICTED: acyl-coenzyme A oxidase 3, peroxisomal-like [Nelumbo nucifera]	Metabolism;Metabolism;Metabolism;Cellular Processes;Metabolism;Metabolism;Metabolism;Metabolism;Metabolism;Metabolism	Global and overview maps;Global and overview maps;Global and overview maps;Transport and catabolism;Global and overview maps;Lipid metabolism;Lipid metabolism;Metabolism of other amino acids;Carbohydrate metabolism;Lipid metabolism	ko01100//Metabolic pathways;ko01110//Biosynthesis of secondary metabolites;ko01200//Carbon metabolism;ko04146//Peroxisome;ko01212//Fatty acid metabolism;ko00071//Fatty acid degradation;ko00592//alpha-Linolenic acid metabolism;ko00410//beta-Alanine metabolism;ko00640//Propanoate metabolism;ko01040//Biosynthesis of unsaturated fatty acids	K00232;K00232;K00232;K00232;K00232;K00232;K00232;K00232;K00232;K00232	GO:0005575//cellular_component;GO:0005622//intracellular;GO:0005623//cell;GO:0005737//cytoplasm;GO:0005777//peroxisome;GO:0042579//microbody;GO:0043226//organelle;GO:0043227//membrane-bounded organelle;GO:0043229//intracellular organelle;GO:0043231//intracellular membrane-bounded organelle;GO:0044424//intracellular part;GO:0044444//cytoplasmic part;GO:0044464//cell part	GO:0000166//nucleotide binding;GO:0003674//molecular_function;GO:0003824//catalytic activity;GO:0003995//acyl-CoA dehydrogenase activity;GO:0003997//acyl-CoA oxidase activity;GO:0005488//binding;GO:0016491//oxidoreductase activity;GO:0016627//oxidoreductase activity, acting on the CH-CH group of donors;GO:0016634//oxidoreductase activity, acting on the CH-CH group of donors, oxygen as acceptor;GO…	GO:0006082//organic acid metabolic process;GO:0006629//lipid metabolic process;GO:0006631//fatty acid metabolic process;GO:0006635//fatty acid beta-oxidation;GO:0008150//biological_process;GO:0008152//metabolic process;GO:0009056//catabolic process;GO:0009062//fatty acid catabolic process;GO:0009987//cellular process;GO:0016042//lipid catabolic process;GO:0016054//organic acid catabolic process;G…
ncbi_104613253	1937	1943	1960	13754	14794	14520	71.47	71.70	70.17	519.27	545.26	534.96	71.1133333333333	533.163333333333	2.90638557974302	0	0	VTE3	XP_010279287.1 PREDICTED: 2-methyl-6-phytyl-1,4-hydroquinone methyltransferase, chloroplastic [Nelumbo nucifera]	Metabolism;Metabolism;Metabolism	Global and overview maps;Global and overview maps;Metabolism of cofactors and vitamins	ko01100//Metabolic pathways;ko01110//Biosynthesis of secondary metabolites;ko00130//Ubiquinone and other terpenoid-quinone biosynthesis	K12502;K12502;K12502	GO:0005575//cellular_component;GO:0005622//intracellular;GO:0005623//cell;GO:0005737//cytoplasm;GO:0009507//chloroplast;GO:0009526//plastid envelope;GO:0009528//plastid inner membrane;GO:0009536//plastid;GO:0009706//chloroplast inner membrane;GO:0009941//chloroplast envelope;GO:0016020//membrane;GO:0016021//integral component of membrane;GO:0019866//organelle inner membrane;GO:0031090//organelle …	GO:0000179//rRNA (adenine-N6,N6-)-dimethyltransferase activity;GO:0003674//molecular_function;GO:0003824//catalytic activity;GO:0008168//methyltransferase activity;GO:0008171//O-methyltransferase activity;GO:0008276//protein methyltransferase activity;GO:0008649//rRNA methyltransferase activity;GO:0008757//S-adenosylmethionine-dependent methyltransferase activity;GO:0016740//transferase activity;…	GO:0000154//rRNA modification;GO:0006364//rRNA processing;GO:0006400//tRNA modification;GO:0006412//translation;GO:0006732//coenzyme metabolic process;GO:0006766//vitamin metabolic process;GO:0006775//fat-soluble vitamin metabolic process;GO:0008150//biological_process;GO:0008152//metabolic process;GO:0008299//isoprenoid biosynthetic process;GO:0009058//biosynthetic process;GO:0009102//biotin bio…
ncbi_104613293	5363	5040	5469	708	647	643	212.40	200.91	211.48	28.80	25.61	25.14	208.263333333333	26.5166666666667	-2.97343752711653	0	0	POPTR_0012s05040g	XP_010279352.1 PREDICTED: L-Ala-D/L-amino acid epimerase isoform X1 [Nelumbo nucifera]	-	-	-	-	GO:0005575//cellular_component;GO:0005622//intracellular;GO:0005623//cell;GO:0005737//cytoplasm;GO:0005739//mitochondrion;GO:0043226//organelle;GO:0043227//membrane-bounded organelle;GO:0043229//intracellular organelle;GO:0043231//intracellular membrane-bounded organelle;GO:0044424//intracellular part;GO:0044444//cytoplasmic part;GO:0044464//cell part	GO:0000287//magnesium ion binding;GO:0003674//molecular_function;GO:0003824//catalytic activity;GO:0004634//phosphopyruvate hydratase activity;GO:0005488//binding;GO:0016829//lyase activity;GO:0016835//carbon-oxygen lyase activity;GO:0016836//hydro-lyase activity;GO:0016853//isomerase activity;GO:0016854//racemase and epimerase activity;GO:0016855//racemase and epimerase activity, acting on amino…	GO:0005975//carbohydrate metabolic process;GO:0006082//organic acid metabolic process;GO:0006096//glycolytic process;GO:0006520//cellular amino acid metabolic process;GO:0006807//nitrogen compound metabolic process;GO:0008150//biological_process;GO:0008152//metabolic process;GO:0009056//catabolic process;GO:0009063//cellular amino acid catabolic process;GO:0009234//menaquinone biosynthetic proces…
ncbi_104613440	1900	1960	2357	125	148	129	33.36	34.38	40.14	2.24	2.59	2.25	35.96	2.36	-3.92953425615261	0	0	ACA11	XP_010279563.1 PREDICTED: putative calcium-transporting ATPase 11, plasma membrane-type [Nelumbo nucifera]	-	-	-	-	GO:0031004//potassium ion-transporting ATPase complex	GO:0004008//copper-exporting ATPase activity;GO:0004647//phosphoserine phosphatase activity;GO:0005375//copper ion transmembrane transporter activity;GO:0005388//calcium-transporting ATPase activity;GO:0005516//calmodulin binding;GO:0008556//potassium-transporting ATPase activity;GO:0008967//phosphoglycolate phosphatase activity;GO:0015434//cadmium-transporting ATPase activity;GO:0015444//magnesi…	GO:0006545//glycine biosynthetic process;GO:0006564//L-serine biosynthetic process;GO:0006813//potassium ion transport;GO:0006816//calcium ion transport;GO:0006825//copper ion transport;GO:0008152//metabolic process;GO:0015691//cadmium ion transport;GO:0015693//magnesium ion transport;GO:0030001//metal ion transport
ncbi_104613452	129	137	134	3839	4149	4154	4.88	5.18	4.92	148.72	156.87	157.00	4.99333333333333	154.196666666667	4.94862455006449	0	0	UFGT	XP_010279579.1 PREDICTED: anthocyanidin 3-O-glucosyltransferase 2-like [Nelumbo nucifera]	Metabolism;Metabolism;Metabolism	Global and overview maps;Global and overview maps;Biosynthesis of other secondary metabolites	ko01100//Metabolic pathways;ko01110//Biosynthesis of secondary metabolites;ko00942//Anthocyanin biosynthesis	K12930;K12930;K12930	-	GO:0008194//UDP-glycosyltransferase activity;GO:0016758//transferase activity, transferring hexosyl groups	-
ncbi_109113889	3876	3716	3826	818	763	899	214.13	205.07	204.98	46.26	42.11	49.60	208.06	45.99	-2.17760752755508	0	0	GSTF8	XP_019054394.1 PREDICTED: glutathione S-transferase-like [Nelumbo nucifera]	Metabolism;Metabolism	Global and overview maps;Metabolism of other amino acids	ko01100//Metabolic pathways;ko00480//Glutathione metabolism	K00799;K00799	GO:0005575//cellular_component;GO:0005622//intracellular;GO:0005623//cell;GO:0005634//nucleus;GO:0005737//cytoplasm;GO:0005773//vacuole;GO:0005774//vacuolar membrane;GO:0005829//cytosol;GO:0009507//chloroplast;GO:0009526//plastid envelope;GO:0009532//plastid stroma;GO:0009536//plastid;GO:0009570//chloroplast stroma;GO:0009579//thylakoid;GO:0009941//chloroplast envelope;GO:0010319//stromule;GO:001…	GO:0003674//molecular_function;GO:0003824//catalytic activity;GO:0004364//glutathione transferase activity;GO:0004601//peroxidase activity;GO:0005488//binding;GO:0005515//protein binding;GO:0016034//maleylacetoacetate isomerase activity;GO:0016209//antioxidant activity;GO:0016491//oxidoreductase activity;GO:0016684//oxidoreductase activity, acting on peroxide as acceptor;GO:0016740//transferase a…	GO:0006518//peptide metabolic process;GO:0006559//L-phenylalanine catabolic process;GO:0006572//tyrosine catabolic process;GO:0006575//cellular modified amino acid metabolic process;GO:0006749//glutathione metabolic process;GO:0006790//sulfur compound metabolic process;GO:0006807//nitrogen compound metabolic process;GO:0006950//response to stress;GO:0006952//defense response;GO:0006970//response …
ncbi_109114910	4196	4229	4244	13194	13757	14461	307.43	309.52	301.44	990.94	1008.31	1059.77	306.13	1019.67333333333	1.73589070107388	0	0	SP1L2	XP_019053877.1 PREDICTED: protein SPIRAL1-like 3 [Nelumbo nucifera]	-	-	-	-	-	-	-
ncbi_104609929	3578	3490	3549	522	570	706	268.14	261.25	257.92	40.05	42.68	52.84	262.436666666667	45.19	-2.53789383985648	8.60838280673314e-308	6.06804159806031e-306	--	XP_010274665.1 PREDICTED: leucine-rich repeat extensin-like protein 2 [Nelumbo nucifera]	-	-	-	-	-	-	-
ncbi_104593346	4791	5153	4806	1371	1324	1270	238.26	255.97	231.78	69.80	65.78	63.08	242.003333333333	66.22	-1.86968800334798	2.85411784299576e-307	2.00608397815162e-305	IDH1	XP_010251406.1 PREDICTED: isocitrate dehydrogenase [NAD] regulatory subunit 3, mitochondrial-like [Nelumbo nucifera]	Metabolism;Metabolism;Metabolism;Metabolism;Metabolism;Metabolism	Global and overview maps;Global and overview maps;Global and overview maps;Global and overview maps;Carbohydrate metabolism;Global and overview maps	ko01100//Metabolic pathways;ko01110//Biosynthesis of secondary metabolites;ko01200//Carbon metabolism;ko01230//Biosynthesis of amino acids;ko00020//Citrate cycle (TCA cycle);ko01210//2-Oxocarboxylic acid metabolism	K00030;K00030;K00030;K00030;K00030;K00030	GO:0005575//cellular_component;GO:0005576//extracellular region;GO:0005622//intracellular;GO:0005623//cell;GO:0005737//cytoplasm;GO:0005739//mitochondrion;GO:0005962//mitochondrial isocitrate dehydrogenase complex (NAD+);GO:0043226//organelle;GO:0043227//membrane-bounded organelle;GO:0043229//intracellular organelle;GO:0043231//intracellular membrane-bounded organelle;GO:0044424//intracellular pa…	GO:0003674//molecular_function;GO:0003824//catalytic activity;GO:0003862//3-isopropylmalate dehydrogenase activity;GO:0004448//isocitrate dehydrogenase activity;GO:0004449//isocitrate dehydrogenase (NAD+) activity;GO:0004450//isocitrate dehydrogenase (NADP+) activity;GO:0005488//binding;GO:0009027//tartrate dehydrogenase activity;GO:0016491//oxidoreductase activity;GO:0016614//oxidoreductase acti…	GO:0006082//organic acid metabolic process;GO:0006091//generation of precursor metabolites and energy;GO:0006099//tricarboxylic acid cycle;GO:0006101//citrate metabolic process;GO:0006102//isocitrate metabolic process;GO:0008150//biological_process;GO:0008152//metabolic process;GO:0009060//aerobic respiration;GO:0009098//leucine biosynthetic process;GO:0009987//cellular process;GO:0015980//energy…
ncbi_104588696	1710	1521	1594	78	81	81	94.80	84.22	85.69	4.43	4.49	4.48	88.2366666666667	4.46666666666667	-4.30410779103196	1.63179103047434e-306	1.14365640703159e-304	ACA1	XP_010245039.1 PREDICTED: alpha carbonic anhydrase 1, chloroplastic [Nelumbo nucifera]	Metabolism;Metabolism	Global and overview maps;Energy metabolism	ko01100//Metabolic pathways;ko00910//Nitrogen metabolism	K01674;K01674	-	-	-
ncbi_104600503	1495	1593	1552	94	80	81	73.84	78.59	74.33	4.75	3.95	4.00	75.5866666666667	4.23333333333333	-4.1582657721599	7.54653127220983e-306	5.27394728337864e-304	FLZ14	XP_010261774.1 PREDICTED: uncharacterized protein LOC104600503 [Nelumbo nucifera]	-	-	-	-	-	-	-
ncbi_104602249	1460	1567	1578	64	75	82	93.32	100.05	97.81	4.19	4.79	5.23	97.06	4.73666666666667	-4.35693280624257	1.15277617212896e-305	8.03330631631751e-304	At3g01520	XP_010264168.1 PREDICTED: universal stress protein A-like protein [Nelumbo nucifera]	-	-	-	-	-	GO:0008912//lactaldehyde reductase activity	-
ncbi_104590839	346	372	345	2793	3111	2799	11.25	12.08	10.88	92.98	101.08	90.91	11.4033333333333	94.99	3.05832003942972	8.05499754437757e-305	5.59730795271237e-303	SSL3	XP_010247897.1 PREDICTED: protein STRICTOSIDINE SYNTHASE-LIKE 3-like [Nelumbo nucifera]	-	-	-	-	GO:0031470//carboxysome	GO:0005515//protein binding;GO:0016844//strictosidine synthase activity	GO:0009058//biosynthetic process;GO:0015977//carbon fixation
ncbi_104611306	6723	6839	6493	11	10	13	252.79	256.87	236.76	0.42	0.38	0.49	248.806666666667	0.43	-9.17647276722135	1.27625709795266e-304	8.84341320564363e-303	At3g57050	XP_010276602.1 PREDICTED: cystathionine beta-lyase, chloroplastic-like [Nelumbo nucifera]	Metabolism;Metabolism;Metabolism;Metabolism;Metabolism	Global and overview maps;Global and overview maps;Global and overview maps;Amino acid metabolism;Metabolism of other amino acids	ko01100//Metabolic pathways;ko01110//Biosynthesis of secondary metabolites;ko01230//Biosynthesis of amino acids;ko00270//Cysteine and methionine metabolism;ko00450//Selenocompound metabolism	K01760;K01760;K01760;K01760;K01760	GO:0005737//cytoplasm	GO:0003824//catalytic activity;GO:0003870//5-aminolevulinate synthase activity;GO:0003961//O-acetylhomoserine aminocarboxypropyltransferase activity;GO:0004121//cystathionine beta-lyase activity;GO:0004124//cysteine synthase activity;GO:0004375//glycine dehydrogenase (decarboxylating) activity;GO:0004400//histidinol-phosphate transaminase activity;GO:0008710//8-amino-7-oxononanoate synthase activ…	GO:0000105//histidine biosynthetic process;GO:0006546//glycine catabolic process;GO:0006783//heme biosynthetic process;GO:0008652//cellular amino acid biosynthetic process;GO:0009058//biosynthetic process;GO:0009086//methionine biosynthetic process;GO:0009087//methionine catabolic process;GO:0009093//cysteine catabolic process;GO:0009102//biotin biosynthetic process;GO:0009236//cobalamin biosynth…
ncbi_104596849	2834	2938	3085	685	728	745	57.02	59.05	60.20	14.11	14.63	14.97	58.7566666666667	14.57	-2.01175167506296	1.79452607631643e-304	1.23994654877684e-302	AMY3	XP_010256483.1 PREDICTED: alpha-amylase 3, chloroplastic-like [Nelumbo nucifera]	Metabolism;Metabolism;Metabolism	Global and overview maps;Global and overview maps;Carbohydrate metabolism	ko01100//Metabolic pathways;ko01110//Biosynthesis of secondary metabolites;ko00500//Starch and sucrose metabolism	K01176;K01176;K01176	-	GO:0003824//catalytic activity;GO:0003844//1,4-alpha-glucan branching enzyme activity;GO:0004133//glycogen debranching enzyme activity;GO:0004556//alpha-amylase activity;GO:0005509//calcium ion binding;GO:0008788//alpha,alpha-phosphotrehalase activity;GO:0016798//hydrolase activity, acting on glycosyl bonds;GO:0046527//glucosyltransferase activity;GO:0047470//(1,4)-alpha-D-glucan 1-alpha-D-glucos…	GO:0005975//carbohydrate metabolic process;GO:0005978//glycogen biosynthetic process;GO:0005980//glycogen catabolic process;GO:0005991//trehalose metabolic process;GO:0005992//trehalose biosynthetic process;GO:0009250//glucan biosynthetic process
ncbi_104606885	3848	3877	3975	1162	1163	1093	85.53	86.08	85.68	26.44	25.83	24.26	85.7633333333333	25.51	-1.7492980806661	1.89492313240581e-304	1.30562872728581e-302	SBT3.9	XP_010270603.1 PREDICTED: subtilisin-like protease SBT5.3 [Nelumbo nucifera]	-	-	-	-	-	GO:0008236//serine-type peptidase activity	GO:0006508//proteolysis;GO:0009306//protein secretion
ncbi_104601806	1762	1726	1926	49	36	24	45.95	44.96	48.71	1.31	0.94	0.63	46.54	0.96	-5.59929299468419	6.15298306160736e-302	4.22758330581225e-300	SFH12	XP_010263589.1 PREDICTED: phosphatidylinositol/phosphatidylcholine transfer protein SFH12-like [Nelumbo nucifera]	-	-	-	-	-	-	-
ncbi_104588605	7470	7063	7662	2829	2947	3061	166.55	157.30	165.67	64.57	65.65	68.16	163.173333333333	66.1266666666667	-1.30310121885913	6.64378988960755e-302	4.5520196274454e-300	AVP1	XP_010244912.1 PREDICTED: pyrophosphate-energized vacuolar membrane proton pump-like [Nelumbo nucifera]	-	-	-	-	GO:0005887//integral component of plasma membrane;GO:0016020//membrane	GO:0004427//inorganic diphosphatase activity;GO:0009678//hydrogen-translocating pyrophosphatase activity	GO:0015992//proton transport;GO:1902600//hydrogen ion transmembrane transport
ncbi_104605015	8151	8595	8246	2603	2725	3032	636.63	670.56	624.58	208.12	212.64	236.51	643.923333333333	219.09	-1.55536529229987	6.94551897730022e-302	4.74545793812188e-300	--	XP_010267906.1 PREDICTED: uncharacterized protein LOC104605015 [Nelumbo nucifera]	-	-	-	-	-	-	-
ncbi_104591662	992	1045	1089	4417	4878	4786	18.40	19.37	19.59	83.89	90.42	88.68	19.12	87.6633333333333	2.19689101399747	1.24287757672486e-301	8.46818538347915e-300	LOX6	XP_010248907.1 PREDICTED: lipoxygenase 6, chloroplastic [Nelumbo nucifera]	Metabolism;Metabolism;Metabolism;Metabolism	Global and overview maps;Global and overview maps;Lipid metabolism;Lipid metabolism	ko01100//Metabolic pathways;ko01110//Biosynthesis of secondary metabolites;ko00592//alpha-Linolenic acid metabolism;ko00591//Linoleic acid metabolism	K00454;K00454;K00454;K00454	GO:0005575//cellular_component;GO:0005622//intracellular;GO:0005623//cell;GO:0005737//cytoplasm;GO:0005886//plasma membrane;GO:0009507//chloroplast;GO:0009536//plastid;GO:0016020//membrane;GO:0043226//organelle;GO:0043227//membrane-bounded organelle;GO:0043229//intracellular organelle;GO:0043231//intracellular membrane-bounded organelle;GO:0044424//intracellular part;GO:0044444//cytoplasmic part;…	GO:0003674//molecular_function;GO:0003824//catalytic activity;GO:0005488//binding;GO:0005515//protein binding;GO:0016165//linoleate 13S-lipoxygenase activity;GO:0016491//oxidoreductase activity;GO:0016701//oxidoreductase activity, acting on single donors with incorporation of molecular oxygen;GO:0016702//oxidoreductase activity, acting on single donors with incorporation of molecular oxygen, inco…	GO:0006082//organic acid metabolic process;GO:0006629//lipid metabolic process;GO:0006631//fatty acid metabolic process;GO:0006633//fatty acid biosynthetic process;GO:0006950//response to stress;GO:0008150//biological_process;GO:0008152//metabolic process;GO:0008610//lipid biosynthetic process;GO:0009058//biosynthetic process;GO:0009611//response to wounding;GO:0009694//jasmonic acid metabolic pr…
ncbi_104602346	608	590	550	3473	3409	3571	16.14	15.65	14.16	94.38	90.42	94.68	15.3166666666667	93.16	2.60460827875562	7.19363338233915e-300	4.88767423700043e-298	PGSIP8	XP_010264301.1 PREDICTED: putative glucuronosyltransferase PGSIP8 [Nelumbo nucifera]	-	-	-	-	-	GO:0016757//transferase activity, transferring glycosyl groups	GO:0006486//protein glycosylation
ncbi_104606111	1214	1140	1126	5409	5423	5180	68.53	64.28	61.64	312.58	305.85	292.04	64.8166666666667	303.49	2.22721224639015	3.29482174770821e-299	2.23244708999841e-297	SRC2	XP_010269468.1 PREDICTED: protein SRC2 [Nelumbo nucifera]	-	-	-	-	-	-	-
ncbi_104596258	1690	1768	1828	204	188	168	73.39	76.69	76.98	9.07	8.16	7.29	75.6866666666667	8.17333333333333	-3.21104269207352	1.25476091847544e-298	8.47830167566557e-297	KUA1	XP_010255646.1 PREDICTED: transcription factor MYB1R1-like [Nelumbo nucifera]	-	-	-	-	-	-	-
ncbi_104599883	3823	4117	3897	1062	1037	998	163.07	175.41	161.20	46.37	44.19	42.51	166.56	44.3566666666667	-1.90881911531442	1.62439118551434e-298	1.09456221481215e-296	FBPban1	XP_010260929.1 PREDICTED: fructose-1,6-bisphosphatase, cytosolic [Nelumbo nucifera]	Metabolism;Metabolism;Metabolism;Metabolism;Metabolism;Metabolism;Metabolism	Global and overview maps;Global and overview maps;Global and overview maps;Carbohydrate metabolism;Energy metabolism;Carbohydrate metabolism;Carbohydrate metabolism	ko01100//Metabolic pathways;ko01110//Biosynthesis of secondary metabolites;ko01200//Carbon metabolism;ko00010//Glycolysis / Gluconeogenesis;ko00710//Carbon fixation in photosynthetic organisms;ko00030//Pentose phosphate pathway;ko00051//Fructose and mannose metabolism	K03841;K03841;K03841;K03841;K03841;K03841;K03841	GO:0005575//cellular_component;GO:0005622//intracellular;GO:0005623//cell;GO:0005634//nucleus;GO:0005737//cytoplasm;GO:0005829//cytosol;GO:0042597//periplasmic space;GO:0043226//organelle;GO:0043227//membrane-bounded organelle;GO:0043229//intracellular organelle;GO:0043231//intracellular membrane-bounded organelle;GO:0044424//intracellular part;GO:0044444//cytoplasmic part;GO:0044464//cell part	GO:0000166//nucleotide binding;GO:0000988//transcription factor activity, protein binding;GO:0000989//transcription factor activity, transcription factor binding;GO:0001076//transcription factor activity, RNA polymerase II transcription factor binding;GO:0001191//transcriptional repressor activity, RNA polymerase II transcription factor binding;GO:0003674//molecular_function;GO:0003824//catalytic…	GO:0000122//negative regulation of transcription from RNA polymerase II promoter;GO:0000272//polysaccharide catabolic process;GO:0001101//response to acid chemical;GO:0001558//regulation of cell growth;GO:0005975//carbohydrate metabolic process;GO:0005976//polysaccharide metabolic process;GO:0005982//starch metabolic process;GO:0005983//starch catabolic process;GO:0005984//disaccharide metabolic …
ncbi_104612799	8743	8415	9740	3303	3242	3280	145.09	139.48	156.74	56.11	53.75	54.36	147.103333333333	54.74	-1.42616259834069	3.56419624696728e-298	2.39506154397856e-296	ACO3	XP_010278679.1 PREDICTED: aconitate hydratase, cytoplasmic-like [Nelumbo nucifera]	Metabolism;Metabolism;Metabolism;Metabolism;Metabolism;Metabolism;Metabolism	Global and overview maps;Global and overview maps;Global and overview maps;Global and overview maps;Carbohydrate metabolism;Carbohydrate metabolism;Global and overview maps	ko01100//Metabolic pathways;ko01110//Biosynthesis of secondary metabolites;ko01200//Carbon metabolism;ko01230//Biosynthesis of amino acids;ko00630//Glyoxylate and dicarboxylate metabolism;ko00020//Citrate cycle (TCA cycle);ko01210//2-Oxocarboxylic acid metabolism	K01681;K01681;K01681;K01681;K01681;K01681;K01681	GO:0009316//3-isopropylmalate dehydratase complex	GO:0003861//3-isopropylmalate dehydratase activity;GO:0003994//aconitate hydratase activity;GO:0004409//homoaconitate hydratase activity;GO:0016746//transferase activity, transferring acyl groups;GO:0046872//metal ion binding;GO:0047456//2-methylisocitrate dehydratase activity	GO:0006099//tricarboxylic acid cycle;GO:0006631//fatty acid metabolic process;GO:0009085//lysine biosynthetic process;GO:0009098//leucine biosynthetic process;GO:0019629//propionate catabolic process, 2-methylcitrate cycle
ncbi_104610599	35	31	39	2173	2123	2318	1.68	1.49	1.82	106.85	101.88	111.20	1.66333333333333	106.643333333333	6.00257265526199	4.56480193285634e-298	3.05904261034702e-296	CXE2	XP_010275604.1 PREDICTED: probable carboxylesterase 2 [Nelumbo nucifera]	-	-	-	-	-	GO:0016787//hydrolase activity	-
ncbi_104610722	1536	1488	1544	74	96	66	49.98	48.36	48.72	2.46	3.12	2.14	49.02	2.57333333333333	-4.25166023231992	7.90673068051247e-297	5.28411564058293e-295	CIPK25	XP_010275777.1 PREDICTED: CBL-interacting serine/threonine-protein kinase 25-like [Nelumbo nucifera]	-	-	-	-	-	GO:0004672//protein kinase activity;GO:0005524//ATP binding	GO:0006468//protein phosphorylation;GO:0007165//signal transduction
ncbi_104605832	13	3	10	13591	14200	14339	1.07	0.14	0.82	1153.98	1176.22	1187.70	0.676666666666667	1172.63333333333	10.7590190305235	1.93335593005244e-295	1.288552753381e-293	KIWI	XP_010269052.1 PREDICTED: RNA polymerase II transcriptional coactivator KIWI-like isoform X1 [Nelumbo nucifera]	-	-	-	-	-	GO:0003677//DNA binding	GO:0006355//regulation of transcription, DNA-templated
ncbi_104587954	2071	1700	2006	38	49	26	84.35	69.17	79.24	1.58	1.99	1.06	77.5866666666667	1.54333333333333	-5.65168714749109	6.28370744140683e-295	4.1766164135003e-293	PUP1	XP_010244044.1 PREDICTED: purine permease 1-like [Nelumbo nucifera]	-	-	-	-	GO:0000139//Golgi membrane;GO:0016020//membrane;GO:0016021//integral component of membrane	GO:0015165//pyrimidine nucleotide-sugar transmembrane transporter activity	GO:0055085//transmembrane transport;GO:0090481//pyrimidine nucleotide-sugar transmembrane transport
ncbi_104592260	3145	3224	3149	18	19	13	301.68	308.91	292.93	1.77	1.82	1.25	301.173333333333	1.61333333333333	-7.5444056787067	1.23818672771858e-294	8.20760091056817e-293	--	XP_010249827.1 PREDICTED: thionin-like protein 2 [Nelumbo nucifera]	-	-	-	-	-	GO:0008270//zinc ion binding	-
ncbi_104604143	8134	8011	8014	3438	3433	3480	320.55	315.35	306.27	138.70	135.17	136.97	314.056666666667	136.946666666667	-1.1974107438731	2.8037967353573e-294	1.85353697694161e-292	PSAT1	XP_019054451.1 PREDICTED: phosphoserine aminotransferase 1, chloroplastic-like [Nelumbo nucifera]	Metabolism;Metabolism;Metabolism;Metabolism;Metabolism;Metabolism;Metabolism	Global and overview maps;Global and overview maps;Global and overview maps;Global and overview maps;Amino acid metabolism;Amino acid metabolism;Metabolism of cofactors and vitamins	ko01100//Metabolic pathways;ko01110//Biosynthesis of secondary metabolites;ko01200//Carbon metabolism;ko01230//Biosynthesis of amino acids;ko00270//Cysteine and methionine metabolism;ko00260//Glycine, serine and threonine metabolism;ko00750//Vitamin B6 metabolism	K00831;K00831;K00831;K00831;K00831;K00831;K00831	GO:0005575//cellular_component;GO:0005622//intracellular;GO:0005623//cell;GO:0005737//cytoplasm;GO:0005829//cytosol;GO:0009507//chloroplast;GO:0009536//plastid;GO:0043226//organelle;GO:0043227//membrane-bounded organelle;GO:0043229//intracellular organelle;GO:0043231//intracellular membrane-bounded organelle;GO:0044424//intracellular part;GO:0044444//cytoplasmic part;GO:0044464//cell part	GO:0000287//magnesium ion binding;GO:0003674//molecular_function;GO:0003824//catalytic activity;GO:0004647//phosphoserine phosphatase activity;GO:0004648//O-phospho-L-serine:2-oxoglutarate aminotransferase activity;GO:0005488//binding;GO:0005509//calcium ion binding;GO:0008483//transaminase activity;GO:0016740//transferase activity;GO:0016769//transferase activity, transferring nitrogenous groups…	GO:0000003//reproduction;GO:0003006//developmental process involved in reproduction;GO:0006082//organic acid metabolic process;GO:0006139//nucleobase-containing compound metabolic process;GO:0006144//purine nucleobase metabolic process;GO:0006520//cellular amino acid metabolic process;GO:0006563//L-serine metabolic process;GO:0006564//L-serine biosynthetic process;GO:0006725//cellular aromatic co…
ncbi_104604443	2549	2609	2838	516	566	489	46.69	47.70	50.45	9.67	10.33	8.91	48.28	9.63666666666667	-2.32481956799913	1.48416540342803e-293	9.7850905034635e-292	HD3B	XP_010267078.1 PREDICTED: protein HEADING DATE 3B-like isoform X1 [Nelumbo nucifera]	Organismal Systems	Environmental adaptation	ko04712//Circadian rhythm - plant	K12125	-	-	-
ncbi_104601229	2910	3062	3093	756	799	810	123.15	129.44	126.94	32.75	33.78	34.24	126.51	33.59	-1.91314772676579	7.12288788019229e-293	4.68349025670708e-291	PIP1-2	XP_010262799.1 PREDICTED: probable aquaporin PIP1-2 [Nelumbo nucifera]	-	-	-	-	GO:0016020//membrane	GO:0015267//channel activity	GO:0055085//transmembrane transport
ncbi_104610019	4233	3971	4075	1216	1200	1202	244.72	229.34	228.46	71.96	69.31	69.40	234.173333333333	70.2233333333333	-1.73755441296352	1.08892373773366e-292	7.14077067693441e-291	ADF6	XP_010274770.1 PREDICTED: actin-depolymerizing factor-like [Nelumbo nucifera]	-	-	-	-	-	GO:0003779//actin binding	-
ncbi_104607954	1847	1658	1761	38	24	51	53.68	48.13	49.63	1.13	0.70	1.48	50.48	1.10333333333333	-5.51577128889649	1.9716632906847e-292	1.28948887941572e-290	PER41	XP_010272054.1 PREDICTED: peroxidase 41-like [Nelumbo nucifera]	Metabolism;Metabolism;Metabolism	Global and overview maps;Global and overview maps;Biosynthesis of other secondary metabolites	ko01100//Metabolic pathways;ko01110//Biosynthesis of secondary metabolites;ko00940//Phenylpropanoid biosynthesis	K00430;K00430;K00430	-	GO:0004601//peroxidase activity;GO:0020037//heme binding	GO:0006979//response to oxidative stress;GO:0055114//oxidation-reduction process
ncbi_104611564	1407	1430	1536	65	56	68	45.80	46.50	48.49	2.17	1.82	2.21	46.93	2.06666666666667	-4.50513284047518	2.06368513001512e-292	1.34607302080453e-290	CIPK5	XP_010276975.1 PREDICTED: CBL-interacting protein kinase 5-like [Nelumbo nucifera]	-	-	-	-	GO:0005575//cellular_component;GO:0005622//intracellular;GO:0005623//cell;GO:0005737//cytoplasm;GO:0005829//cytosol;GO:0044424//intracellular part;GO:0044444//cytoplasmic part;GO:0044464//cell part	GO:0000166//nucleotide binding;GO:0003674//molecular_function;GO:0003824//catalytic activity;GO:0004672//protein kinase activity;GO:0004674//protein serine/threonine kinase activity;GO:0005488//binding;GO:0005524//ATP binding;GO:0008144//drug binding;GO:0016301//kinase activity;GO:0016709//oxidoreductase activity, acting on paired donors, with incorporation or reduction of molecular oxygen, NAD(P…	GO:0001101//response to acid chemical;GO:0006464//cellular protein modification process;GO:0006468//protein phosphorylation;GO:0006744//ubiquinone biosynthetic process;GO:0006793//phosphorus metabolic process;GO:0006796//phosphate-containing compound metabolic process;GO:0006807//nitrogen compound metabolic process;GO:0007154//cell communication;GO:0007165//signal transduction;GO:0008150//biologi…
ncbi_104594094	1773	1751	1832	237	258	251	59.79	58.98	59.91	8.18	8.69	8.45	59.56	8.44	-2.81902884987492	1.0534089937053e-291	6.8527616984127e-290	PFP-BETA	XP_010252536.1 PREDICTED: pyrophosphate--fructose 6-phosphate 1-phosphotransferase subunit beta [Nelumbo nucifera]	Metabolism;Metabolism;Metabolism;Metabolism;Metabolism	Global and overview maps;Global and overview maps;Carbohydrate metabolism;Carbohydrate metabolism;Carbohydrate metabolism	ko01100//Metabolic pathways;ko01110//Biosynthesis of secondary metabolites;ko00010//Glycolysis / Gluconeogenesis;ko00030//Pentose phosphate pathway;ko00051//Fructose and mannose metabolism	K00895;K00895;K00895;K00895;K00895	-	GO:0003872//6-phosphofructokinase activity;GO:0016773//phosphotransferase activity, alcohol group as acceptor;GO:0047334//diphosphate-fructose-6-phosphate 1-phosphotransferase activity	GO:0006096//glycolytic process
ncbi_104601167	1973	2138	1982	247	294	261	137.07	148.37	133.53	17.57	20.41	18.11	139.656666666667	18.6966666666667	-2.90103145650653	3.40246490445725e-291	2.2075408902659e-289	--	XP_010262709.1 PREDICTED: uncharacterized protein LOC104601167 [Nelumbo nucifera]	-	-	-	-	-	-	-
ncbi_104594645	14793	15379	14375	6171	6155	6006	504.38	523.78	475.33	215.41	209.66	204.52	501.163333333333	209.863333333333	-1.25583074099684	3.89649302513487e-290	2.52138146547087e-288	SAHH	XP_010253338.1 PREDICTED: adenosylhomocysteinase [Nelumbo nucifera]	Metabolism;Metabolism	Global and overview maps;Amino acid metabolism	ko01100//Metabolic pathways;ko00270//Cysteine and methionine metabolism	K01251;K01251	GO:0005737//cytoplasm;GO:0009342//glutamate synthase complex (NADPH)	GO:0003824//catalytic activity;GO:0004013//adenosylhomocysteinase activity;GO:0004455//ketol-acid reductoisomerase activity;GO:0004488//methylenetetrahydrofolate dehydrogenase (NADP+) activity;GO:0004617//phosphoglycerate dehydrogenase activity;GO:0008883//glutamyl-tRNA reductase activity;GO:0045181//glutamate synthase activity, NAD(P)H as acceptor;GO:0051287//NAD binding;GO:0070403//NAD+ binding	GO:0006537//glutamate biosynthetic process;GO:0006564//L-serine biosynthetic process;GO:0006631//fatty acid metabolic process;GO:0006730//one-carbon metabolic process;GO:0006779//porphyrin-containing compound biosynthetic process;GO:0006813//potassium ion transport;GO:0008652//cellular amino acid biosynthetic process;GO:0009097//isoleucine biosynthetic process;GO:0009099//valine biosynthetic proc…
ncbi_104608959	2285	2258	2206	300	288	368	110.84	109.41	103.77	14.90	13.96	17.83	108.006666666667	15.5633333333333	-2.7948973719181	1.60452066419502e-289	1.03552969515067e-287	SRG1	XP_010273386.1 PREDICTED: protein SRG1-like [Nelumbo nucifera]	-	-	-	-	-	GO:0003674//molecular_function;GO:0003824//catalytic activity;GO:0005488//binding;GO:0008168//methyltransferase activity;GO:0016491//oxidoreductase activity;GO:0016705//oxidoreductase activity, acting on paired donors, with incorporation or reduction of molecular oxygen;GO:0016706//oxidoreductase activity, acting on paired donors, with incorporation or reduction of molecular oxygen, 2-oxoglutarat…	GO:0006807//nitrogen compound metabolic process;GO:0008150//biological_process;GO:0008152//metabolic process;GO:0009820//alkaloid metabolic process;GO:0032259//methylation;GO:0055114//oxidation-reduction process;GO:0071704//organic substance metabolic process;GO:1901564//organonitrogen compound metabolic process
ncbi_104611220	26	36	52	2012	2187	2044	1.18	1.63	2.29	93.41	99.09	92.57	1.7	95.0233333333333	5.80467516460929	2.30275250857047e-289	1.48224543051667e-287	PME53	XP_010276487.1 PREDICTED: probable pectinesterase 53 isoform X1 [Nelumbo nucifera]	Metabolism;Metabolism	Global and overview maps;Carbohydrate metabolism	ko01100//Metabolic pathways;ko00040//Pentose and glucuronate interconversions	K01051;K01051	GO:0005575//cellular_component;GO:0005576//extracellular region;GO:0005618//cell wall;GO:0005622//intracellular;GO:0005623//cell;GO:0005737//cytoplasm;GO:0030312//external encapsulating structure;GO:0044424//intracellular part;GO:0044464//cell part;GO:0071944//cell periphery	GO:0003674//molecular_function;GO:0003824//catalytic activity;GO:0016787//hydrolase activity;GO:0016788//hydrolase activity, acting on ester bonds;GO:0030599//pectinesterase activity;GO:0045330//aspartyl esterase activity;GO:0052689//carboxylic ester hydrolase activity	GO:0000272//polysaccharide catabolic process;GO:0005975//carbohydrate metabolic process;GO:0005976//polysaccharide metabolic process;GO:0008150//biological_process;GO:0008152//metabolic process;GO:0009056//catabolic process;GO:0009057//macromolecule catabolic process;GO:0009987//cellular process;GO:0010393//galacturonan metabolic process;GO:0016043//cellular component organization;GO:0016052//car…
ncbi_104612508	16373	16768	16350	7529	8172	7844	611.03	625.07	591.72	287.63	304.69	292.36	609.273333333333	294.893333333333	-1.04689639018328	3.83201331904619e-289	2.46013243527217e-287	ENO1	XP_010278245.1 PREDICTED: enolase 1-like [Nelumbo nucifera]	Metabolism;Metabolism;Metabolism;Metabolism;Metabolism;Genetic Information Processing	Global and overview maps;Global and overview maps;Global and overview maps;Global and overview maps;Carbohydrate metabolism;Folding, sorting and degradation	ko01100//Metabolic pathways;ko01110//Biosynthesis of secondary metabolites;ko01200//Carbon metabolism;ko01230//Biosynthesis of amino acids;ko00010//Glycolysis / Gluconeogenesis;ko03018//RNA degradation	K01689;K01689;K01689;K01689;K01689;K01689	-	GO:0004634//phosphopyruvate hydratase activity;GO:0016836//hydro-lyase activity;GO:0050096//methylaspartate ammonia-lyase activity	GO:0006096//glycolytic process;GO:0009234//menaquinone biosynthetic process;GO:0019670//anaerobic glutamate catabolic process
ncbi_104594250	5228	4851	4683	1280	1233	1195	247.45	229.35	214.95	62.02	58.31	56.49	230.583333333333	58.94	-1.96796927253952	1.63697532952613e-288	1.04817844398453e-286	NSP2	XP_010252770.1 PREDICTED: nitrile-specifier protein 5 [Nelumbo nucifera]	-	-	-	-	GO:0000139//Golgi membrane;GO:0005575//cellular_component;GO:0005622//intracellular;GO:0005623//cell;GO:0005737//cytoplasm;GO:0005768//endosome;GO:0005794//Golgi apparatus;GO:0005802//trans-Golgi network;GO:0005829//cytosol;GO:0010008//endosome membrane;GO:0012505//endomembrane system;GO:0016020//membrane;GO:0030133//transport vesicle;GO:0031090//organelle membrane;GO:0031410//cytoplasmic vesicle…	GO:0005515//protein binding	GO:0006810//transport;GO:0006887//exocytosis;GO:0006897//endocytosis;GO:0006898//receptor-mediated endocytosis;GO:0006904//vesicle docking involved in exocytosis;GO:0008150//biological_process;GO:0009987//cellular process;GO:0016192//vesicle-mediated transport;GO:0022406//membrane docking;GO:0032940//secretion by cell;GO:0046903//secretion;GO:0048278//vesicle docking;GO:0051179//localization;GO:0…
ncbi_104607056	4506	4865	4526	1206	1167	1059	412.09	444.42	401.40	112.91	106.63	96.73	419.303333333333	105.423333333333	-1.99180008538251	3.17084306738368e-287	2.0250345020419e-285	--	XP_010270851.1 PREDICTED: uncharacterized protein LOC104607056 [Nelumbo nucifera]	-	-	-	-	-	-	-
ncbi_104592304	8679	8769	9995	3397	3428	3575	111.34	112.37	124.35	44.61	43.94	45.81	116.02	44.7866666666667	-1.37323232447256	1.14690220979292e-286	7.30552813842052e-285	ABCG32	XP_010249907.1 PREDICTED: ABC transporter G family member 32 [Nelumbo nucifera]	-	-	-	-	GO:0005575//cellular_component;GO:0005623//cell;GO:0005886//plasma membrane;GO:0005887//integral component of plasma membrane;GO:0009380//excinuclease repair complex;GO:0009898//cytoplasmic side of plasma membrane;GO:0016020//membrane;GO:0016021//integral component of membrane;GO:0031224//intrinsic component of membrane;GO:0043190//ATP-binding cassette (ABC) transporter complex;GO:0044425//membra…	GO:0000166//nucleotide binding;GO:0003674//molecular_function;GO:0003678//DNA helicase activity;GO:0003824//catalytic activity;GO:0003924//GTPase activity;GO:0005215//transporter activity;GO:0005319//lipid transporter activity;GO:0005488//binding;GO:0005524//ATP binding;GO:0005525//GTP binding;GO:0008144//drug binding;GO:0008565//protein transporter activity;GO:0009381//excinuclease ABC activity;…	GO:0000910//cytokinesis;GO:0006260//DNA replication;GO:0006289//nucleotide-excision repair;GO:0006810//transport;GO:0006817//phosphate ion transport;GO:0006824//cobalt ion transport;GO:0006855//drug transmembrane transport;GO:0006869//lipid transport;GO:0007275//multicellular organism development;GO:0007601//visual perception;GO:0008150//biological_process;GO:0008272//sulfate transport;GO:0015675…
ncbi_104585883	195	249	266	2606	2807	2474	8.11	10.34	10.73	110.94	116.62	102.75	9.72666666666667	110.103333333333	3.50076885891779	1.80669979144919e-286	1.14784095841161e-284	--	XP_010241207.1 PREDICTED: uncharacterized protein LOC104585883 [Nelumbo nucifera]	-	-	-	-	-	-	-
ncbi_104586736	138	148	100	2057	2047	2157	6.62	6.85	4.56	97.33	96.15	99.92	6.01	97.8	4.02439756912841	2.90629705259735e-286	1.84165870224174e-284	HIR1	XP_010242360.1 PREDICTED: hypersensitive-induced response protein 1-like isoform X1 [Nelumbo nucifera]	-	-	-	-	GO:0005575//cellular_component;GO:0005622//intracellular;GO:0005623//cell;GO:0005737//cytoplasm;GO:0005773//vacuole;GO:0005774//vacuolar membrane;GO:0005794//Golgi apparatus;GO:0005886//plasma membrane;GO:0005911//cell-cell junction;GO:0009506//plasmodesma;GO:0012505//endomembrane system;GO:0016020//membrane;GO:0030054//cell junction;GO:0030288//outer membrane-bounded periplasmic space;GO:0031090…	GO:0003674//molecular_function;GO:0005488//binding;GO:0005515//protein binding;GO:0019899//enzyme binding;GO:0019900//kinase binding;GO:0019901//protein kinase binding;GO:0043424//protein histidine kinase binding	GO:0045861//negative regulation of proteolysis
ncbi_104596203	4397	4455	4666	11867	12843	12392	149.45	151.25	153.80	412.90	436.12	420.65	151.5	423.223333333333	1.48210137523838	3.6352879850734e-285	2.29765230271048e-283	HMGS	XP_010255571.1 PREDICTED: hydroxymethylglutaryl-CoA synthase-like [Nelumbo nucifera]	Metabolism;Metabolism;Metabolism;Metabolism;Metabolism;Metabolism	Global and overview maps;Global and overview maps;Metabolism of terpenoids and polyketides;Amino acid metabolism;Carbohydrate metabolism;Lipid metabolism	ko01100//Metabolic pathways;ko01110//Biosynthesis of secondary metabolites;ko00900//Terpenoid backbone biosynthesis;ko00280//Valine, leucine and isoleucine degradation;ko00650//Butanoate metabolism;ko00072//Synthesis and degradation of ketone bodies	K01641;K01641;K01641;K01641;K01641;K01641	-	GO:0004315//3-oxoacyl-[acyl-carrier-protein] synthase activity;GO:0004421//hydroxymethylglutaryl-CoA synthase activity	GO:0006084//acetyl-CoA metabolic process;GO:0006633//fatty acid biosynthetic process;GO:0010142//farnesyl diphosphate biosynthetic process, mevalonate pathway
ncbi_104585636	656	620	593	3551	3596	3459	29.56	27.90	25.91	163.79	161.88	155.66	27.79	160.443333333333	2.52942610502154	4.04338896502792e-285	2.54900242486039e-283	SNL6	XP_010240887.1 PREDICTED: cinnamoyl-CoA reductase-like SNL6 [Nelumbo nucifera]	-	-	-	-	-	GO:0003824//catalytic activity;GO:0003854//3-beta-hydroxy-delta5-steroid dehydrogenase activity;GO:0016616//oxidoreductase activity, acting on the CH-OH group of donors, NAD or NADP as acceptor;GO:0016757//transferase activity, transferring glycosyl groups	GO:0005975//carbohydrate metabolic process;GO:0006694//steroid biosynthetic process;GO:0055114//oxidation-reduction process
ncbi_104611882	148	161	126	2056	1994	1997	5.37	5.83	4.43	76.30	72.22	72.31	5.21	73.61	3.82054649369856	5.38210820448642e-285	3.3842253645691e-283	FLA10	XP_010277448.1 PREDICTED: fasciclin-like arabinogalactan protein 10 [Nelumbo nucifera]	-	-	-	-	-	-	-
ncbi_104606551	2703	2661	2735	14	23	16	106.20	104.43	104.21	0.56	0.90	0.63	104.946666666667	0.696666666666667	-7.2349720924297	2.10273537444068e-284	1.31879249381587e-282	GDI1	XP_010270123.1 PREDICTED: rho GDP-dissociation inhibitor 1 [Nelumbo nucifera]	-	-	-	-	GO:0005737//cytoplasm	GO:0005094//Rho GDP-dissociation inhibitor activity	-
ncbi_104599002	1991	1964	1773	21	34	34	126.02	124.17	108.83	1.36	2.15	2.15	119.673333333333	1.88666666666667	-5.98711835150995	2.15994077178581e-284	1.35120591503532e-282	GSTF13	XP_010259661.1 PREDICTED: glutathione S-transferase F13 [Nelumbo nucifera]	Metabolism;Metabolism	Global and overview maps;Metabolism of other amino acids	ko01100//Metabolic pathways;ko00480//Glutathione metabolism	K00799;K00799	-	GO:0005515//protein binding;GO:0016034//maleylacetoacetate isomerase activity	GO:0006559//L-phenylalanine catabolic process;GO:0006572//tyrosine catabolic process;GO:0006749//glutathione metabolic process
ncbi_104605788	336	330	416	2870	2774	2812	12.38	12.17	14.86	108.23	102.15	103.46	13.1366666666667	104.613333333333	2.99339558593925	2.44071114368846e-284	1.52295394323009e-282	ASP1	XP_010268980.1 PREDICTED: aspartic proteinase Asp1-like [Nelumbo nucifera]	-	-	-	-	-	-	-
ncbi_104595297	3201	3335	3348	935	911	968	96.85	100.79	98.24	28.96	27.54	29.25	98.6266666666667	28.5833333333333	-1.78680360450014	1.29279558706122e-283	8.0462544680706e-282	AATP1	XP_010254276.1 PREDICTED: plastidic ATP/ADP-transporter-like [Nelumbo nucifera]	-	-	-	-	GO:0016021//integral component of membrane	GO:0005471//ATP:ADP antiporter activity	GO:0006862//nucleotide transport
ncbi_104592643	1870	1735	1599	40	52	32	35.91	33.28	29.78	0.79	1.00	0.61	32.99	0.8	-5.36588496767757	1.5674731217635e-283	9.73106410110031e-282	AAE5	XP_010250381.1 PREDICTED: probable acyl-activating enzyme 5, peroxisomal [Nelumbo nucifera]	-	-	-	-	-	GO:0003987//acetate-CoA ligase activity;GO:0004043//L-aminoadipate-semialdehyde dehydrogenase activity;GO:0008668//(2,3-dihydroxybenzoyl)adenylate synthase activity;GO:0008756//o-succinylbenzoate-CoA ligase activity;GO:0030729//acetoacetate-CoA ligase activity;GO:0047473//D-alanine-poly(phosphoribitol) ligase activity;GO:0050218//propionate-CoA ligase activity	GO:0009234//menaquinone biosynthetic process;GO:0019287//isopentenyl diphosphate biosynthetic process, mevalonate pathway;GO:0019290//siderophore biosynthetic process;GO:0019350//teichoic acid biosynthetic process;GO:0019427//acetyl-CoA biosynthetic process from acetate;GO:0019878//lysine biosynthetic process via aminoadipic acid
ncbi_104600956	1842	1699	1992	39	30	20	34.50	31.79	36.18	0.74	0.55	0.37	34.1566666666667	0.553333333333333	-5.94787454392109	1.70002047497052e-283	1.0527215396906e-281	CESA4	XP_010262430.1 PREDICTED: cellulose synthase A catalytic subunit 4 [UDP-forming] [Nelumbo nucifera]	-	-	-	-	GO:0005575//cellular_component;GO:0005622//intracellular;GO:0005623//cell;GO:0005737//cytoplasm;GO:0005794//Golgi apparatus;GO:0005886//plasma membrane;GO:0012505//endomembrane system;GO:0016020//membrane;GO:0016021//integral component of membrane;GO:0031224//intrinsic component of membrane;GO:0043226//organelle;GO:0043227//membrane-bounded organelle;GO:0043229//intracellular organelle;GO:0043231…	GO:0003674//molecular_function;GO:0003824//catalytic activity;GO:0005488//binding;GO:0008194//UDP-glycosyltransferase activity;GO:0008375//acetylglucosaminyltransferase activity;GO:0016740//transferase activity;GO:0016757//transferase activity, transferring glycosyl groups;GO:0016758//transferase activity, transferring hexosyl groups;GO:0016759//cellulose synthase activity;GO:0016760//cellulose s…	GO:0000271//polysaccharide biosynthetic process;GO:0000278//mitotic cell cycle;GO:0000281//mitotic cytokinesis;GO:0000910//cytokinesis;GO:0005975//carbohydrate metabolic process;GO:0005976//polysaccharide metabolic process;GO:0006073//cellular glucan metabolic process;GO:0006950//response to stress;GO:0006952//defense response;GO:0007049//cell cycle;GO:0008150//biological_process;GO:0008152//meta…
ncbi_104599169	174	158	192	1908	2015	2031	7.34	6.87	7.98	82.60	85.99	86.30	7.39666666666667	84.9633333333333	3.52189320113072	2.04621294432314e-283	1.26389819742788e-281	mcfE	XP_010259890.1 PREDICTED: mitochondrial substrate carrier family protein E isoform X1 [Nelumbo nucifera]	-	-	-	-	-	-	-
ncbi_104585677	974	954	928	4171	4329	4200	21.52	21.06	19.89	94.36	95.58	92.70	20.8233333333333	94.2133333333333	2.17773021932514	3.30990160691525e-283	2.03929957947474e-281	OBE3	XP_010240971.1 PREDICTED: protein OBERON 3-like [Nelumbo nucifera]	-	-	-	-	-	-	-
ncbi_104610051	212	200	247	2105	2133	2201	8.40	7.92	9.49	85.39	84.44	87.11	8.60333333333333	85.6466666666667	3.31542945758862	9.43446449267794e-283	5.79816586660559e-281	katnal2	XP_010274817.1 PREDICTED: katanin p60 ATPase-containing subunit A-like 2 [Nelumbo nucifera]	-	-	-	-	GO:0000502//proteasome complex;GO:0009368//endopeptidase Clp complex;GO:0009376//HslUV protease complex;GO:0009379//Holliday junction helicase complex	GO:0000309//nicotinamide-nucleotide adenylyltransferase activity;GO:0003678//DNA helicase activity;GO:0003723//RNA binding;GO:0003724//RNA helicase activity;GO:0004176//ATP-dependent peptidase activity;GO:0004222//metalloendopeptidase activity;GO:0004252//serine-type endopeptidase activity;GO:0005198//structural molecule activity;GO:0005524//ATP binding;GO:0008134//transcription factor binding;GO…	GO:0002949//tRNA threonylcarbamoyladenosine modification;GO:0006281//DNA repair;GO:0006310//DNA recombination;GO:0006355//regulation of transcription, DNA-templated;GO:0006457//protein folding;GO:0006508//proteolysis;GO:0009306//protein secretion;GO:0009435//NAD biosynthetic process;GO:0010498//proteasomal protein catabolic process;GO:0019079//viral genome replication;GO:0019941//modification-dep…
ncbi_104593149	3893	3976	4084	951	972	1150	137.76	140.55	140.15	34.45	34.36	40.64	139.486666666667	36.4833333333333	-1.93481776966739	1.95337253091907e-282	1.19748100516994e-280	At1g02270	XP_010251172.1 PREDICTED: uncharacterized calcium-binding protein At1g02270 isoform X1 [Nelumbo nucifera]	-	-	-	-	-	GO:0005509//calcium ion binding;GO:0005515//protein binding;GO:0008853//exodeoxyribonuclease III activity	GO:0006281//DNA repair
MSTRG.28294	72	61	60	1795	1842	1715	2.63	2.22	2.12	67.03	67.13	62.48	2.32333333333333	65.5466666666667	4.81825435450424	4.34078067691797e-282	2.65438738393534e-280	At5g06940	PREDICTED: probably inactive leucine-rich repeat receptor-like protein kinase At5g06940 [Nelumbo nucifera]	-	-	-	-	GO:0016020//membrane	GO:0016301//kinase activity	GO:0006796//phosphate-containing compound metabolic process;GO:0043170//macromolecule metabolic process
ncbi_104604503	3321	3393	3265	652	637	784	142.47	145.48	135.82	28.65	27.30	33.39	141.256666666667	29.78	-2.24590329868968	7.53659007341529e-282	4.59713199989371e-280	CSE	XP_010267170.1 PREDICTED: monoglyceride lipase-like isoform X1 [Nelumbo nucifera]	Metabolism;Metabolism	Global and overview maps;Lipid metabolism	ko01100//Metabolic pathways;ko00561//Glycerolipid metabolism	K01054;K01054	-	GO:0003674//molecular_function;GO:0003824//catalytic activity;GO:0047570//3-oxoadipate enol-lactonase activity;GO:0070205//2-succinyl-6-hydroxy-2,4-cyclohexadiene-1-carboxylate synthase activity	GO:0009102//biotin biosynthetic process;GO:0009234//menaquinone biosynthetic process;GO:0015979//photosynthesis;GO:0042952//beta-ketoadipate pathway
ncbi_104587008	1399	1537	1491	46	69	72	26.86	29.48	27.76	0.90	1.32	1.38	28.0333333333333	1.2	-4.54603698881283	8.77390180529115e-282	5.33854821287118e-280	ANX1	XP_010242732.1 PREDICTED: receptor-like protein kinase ANXUR1 [Nelumbo nucifera]	-	-	-	-	-	GO:0004672//protein kinase activity;GO:0005524//ATP binding	GO:0006468//protein phosphorylation
ncbi_104612447	1737	1875	1914	201	172	233	90.92	98.03	97.16	10.77	8.99	12.18	95.37	10.6466666666667	-3.16313370516905	1.70487062316381e-281	1.03476762884831e-279	AUX28	XP_010278165.1 PREDICTED: auxin-responsive protein IAA16-like [Nelumbo nucifera]	Environmental Information Processing	Signal transduction	ko04075//Plant hormone signal transduction	K14484	-	-	-
ncbi_104596033	14229	13619	14956	6300	6907	6813	295.86	282.86	301.57	134.10	143.48	141.48	293.43	139.686666666667	-1.07082205871205	3.18379878419652e-281	1.92761678864967e-279	CYP86A22	XP_010255320.1 PREDICTED: cytochrome P450 86A8 [Nelumbo nucifera]	Metabolism;Metabolism	Global and overview maps;Lipid metabolism	ko01100//Metabolic pathways;ko00073//Cutin, suberine and wax biosynthesis	K15398;K15398	-	GO:0005506//iron ion binding;GO:0016705//oxidoreductase activity, acting on paired donors, with incorporation or reduction of molecular oxygen;GO:0020037//heme binding	GO:0055114//oxidation-reduction process
ncbi_104587589	13784	14245	13704	6434	6751	6608	518.90	535.65	500.28	247.95	253.91	248.44	518.276666666667	250.1	-1.05121738609367	6.292715092519e-281	3.80048916451889e-279	ENO1	XP_010243562.1 PREDICTED: enolase 1 [Nelumbo nucifera]	Metabolism;Metabolism;Metabolism;Metabolism;Metabolism;Genetic Information Processing	Global and overview maps;Global and overview maps;Global and overview maps;Global and overview maps;Carbohydrate metabolism;Folding, sorting and degradation	ko01100//Metabolic pathways;ko01110//Biosynthesis of secondary metabolites;ko01200//Carbon metabolism;ko01230//Biosynthesis of amino acids;ko00010//Glycolysis / Gluconeogenesis;ko03018//RNA degradation	K01689;K01689;K01689;K01689;K01689;K01689	-	GO:0004634//phosphopyruvate hydratase activity;GO:0016836//hydro-lyase activity;GO:0050096//methylaspartate ammonia-lyase activity	GO:0006096//glycolytic process;GO:0009234//menaquinone biosynthetic process;GO:0019670//anaerobic glutamate catabolic process
ncbi_104591283	5105	5306	5105	1640	1570	1479	170.23	176.32	164.55	56.29	52.44	49.46	170.366666666667	52.73	-1.69194718878659	1.63437573531386e-280	9.84650997186624e-279	At4g26390	XP_010248392.1 PREDICTED: pyruvate kinase, cytosolic isozyme [Nelumbo nucifera]	Metabolism;Metabolism;Metabolism;Metabolism;Metabolism;Metabolism;Metabolism	Global and overview maps;Global and overview maps;Global and overview maps;Global and overview maps;Carbohydrate metabolism;Nucleotide metabolism;Carbohydrate metabolism	ko01100//Metabolic pathways;ko01110//Biosynthesis of secondary metabolites;ko01200//Carbon metabolism;ko01230//Biosynthesis of amino acids;ko00010//Glycolysis / Gluconeogenesis;ko00230//Purine metabolism;ko00620//Pyruvate metabolism	K00873;K00873;K00873;K00873;K00873;K00873;K00873	GO:0005737//cytoplasm	GO:0000287//magnesium ion binding;GO:0003824//catalytic activity;GO:0004743//pyruvate kinase activity;GO:0030955//potassium ion binding	GO:0006096//glycolytic process
ncbi_104604416	845	774	954	4271	4254	4363	12.95	11.71	14.07	66.59	64.81	66.33	12.91	65.91	2.35200836983724	1.11344884716255e-277	6.69163606918819e-276	DDB_G0289029	XP_010267033.1 PREDICTED: uncharacterized protein LOC104604416 isoform X1 [Nelumbo nucifera]	Cellular Processes	Transport and catabolism	ko04144//Endocytosis	K19476	GO:0016471//vacuolar proton-transporting V-type ATPase complex	GO:0008553//hydrogen-exporting ATPase activity, phosphorylative mechanism	GO:0015031//protein transport;GO:0015991//ATP hydrolysis coupled proton transport
ncbi_104607234	1399	1479	1581	133	125	119	46.36	48.95	50.80	4.51	4.14	3.94	48.7033333333333	4.19666666666667	-3.53670473368639	1.31807429535508e-277	7.90198462362382e-276	At1g25240	XP_010271110.1 PREDICTED: putative clathrin assembly protein At1g25240 [Nelumbo nucifera]	-	-	-	-	-	GO:0005543//phospholipid binding	-
ncbi_104587287	715	832	709	4237	4307	4149	39.27	45.64	37.76	238.20	236.32	227.57	40.89	234.03	2.51687351087899	1.52531769836608e-277	9.12207112519178e-276	NHL13	XP_010243135.1 PREDICTED: protein YLS9-like [Nelumbo nucifera]	-	-	-	-	-	-	-
ncbi_104603366	22	14	16	3172	3418	3454	1.06	0.67	0.75	156.09	164.15	165.82	0.826666666666667	162.02	7.61465048249894	7.38083261851091e-277	4.40329672801895e-275	HGGT	XP_019054296.1 PREDICTED: homogentisate geranylgeranyltransferase, chloroplastic-like [Nelumbo nucifera]	Metabolism;Metabolism;Metabolism	Global and overview maps;Global and overview maps;Metabolism of cofactors and vitamins	ko01100//Metabolic pathways;ko01110//Biosynthesis of secondary metabolites;ko00130//Ubiquinone and other terpenoid-quinone biosynthesis	K09833;K09833;K09833	GO:0016020//membrane;GO:0016021//integral component of membrane	GO:0016765//transferase activity, transferring alkyl or aryl (other than methyl) groups;GO:0016767//geranylgeranyl-diphosphate geranylgeranyltransferase activity;GO:0046408//chlorophyll synthetase activity	-
MSTRG.12778	680	734	746	3562	3945	3653	23.97	25.84	25.50	128.53	138.92	128.59	25.1033333333333	132.013333333333	2.39473279946134	2.1617310516511e-276	1.28651925847654e-274	AMS	transcription factor ABORTED MICROSPORES-like protein isoform X1 [Cinnamomum micranthum f. kanehirae]	-	-	-	-	-	-	GO:0044699//single-organism process
ncbi_104611984	385	368	487	3616	3228	3485	9.23	8.73	11.24	88.65	77.40	83.46	9.73333333333333	83.17	3.09505736363438	1.2623161850525e-275	7.49423638019035e-274	HVA22C	XP_010277590.1 PREDICTED: uncharacterized protein LOC104611984 isoform X1 [Nelumbo nucifera]	-	-	-	-	GO:0030127//COPII vesicle coat	GO:0008270//zinc ion binding;GO:0030272//5-formyltetrahydrofolate cyclo-ligase activity	GO:0006730//one-carbon metabolic process;GO:0006886//intracellular protein transport;GO:0006888//ER to Golgi vesicle-mediated transport
ncbi_104594679	265	231	266	2357	2210	2324	4.29	3.73	4.17	39.04	35.72	37.55	4.06333333333333	37.4366666666667	3.20371635889489	1.37038372718497e-275	8.116122510156e-274	HERK1	XP_010253388.1 PREDICTED: receptor-like protein kinase HERK 1 [Nelumbo nucifera]	-	-	-	-	-	GO:0004672//protein kinase activity;GO:0005524//ATP binding;GO:0008829//dCTP deaminase activity	GO:0006468//protein phosphorylation;GO:0009394//2'-deoxyribonucleotide metabolic process
ncbi_104597895	12775	12813	13877	534	679	502	371.26	371.95	391.09	15.89	19.71	14.57	378.1	16.7233333333333	-4.49883350683146	4.01633970879613e-275	2.37293887142883e-273	CYP85A1	XP_010257975.2 PREDICTED: cytochrome P450 85A1-like [Nelumbo nucifera]	Metabolism;Metabolism;Metabolism	Global and overview maps;Global and overview maps;Metabolism of terpenoids and polyketides	ko01100//Metabolic pathways;ko01110//Biosynthesis of secondary metabolites;ko00905//Brassinosteroid biosynthesis	K09590;K09590;K09590	-	GO:0005506//iron ion binding;GO:0016705//oxidoreductase activity, acting on paired donors, with incorporation or reduction of molecular oxygen;GO:0020037//heme binding	GO:0055114//oxidation-reduction process
ncbi_104592780	230	210	229	2028	2133	2055	13.73	12.47	13.20	122.60	126.30	121.20	13.1333333333333	123.366666666667	3.23164760084385	7.53091456099816e-275	4.43870289547024e-273	TIFY9	XP_010250564.1 PREDICTED: protein TIFY 9-like isoform X1 [Nelumbo nucifera]	Environmental Information Processing	Signal transduction	ko04075//Plant hormone signal transduction	K13464	-	GO:0003723//RNA binding;GO:0004386//helicase activity;GO:0005515//protein binding;GO:0005524//ATP binding	-
ncbi_104592333	4201	4198	4418	1501	1499	1579	116.19	115.98	118.50	42.50	41.42	43.62	116.89	42.5133333333333	-1.45916422625223	8.38170023197309e-275	4.92827854985725e-273	AATP1	XP_010249956.1 PREDICTED: plastidic ATP/ADP-transporter [Nelumbo nucifera]	-	-	-	-	GO:0016021//integral component of membrane	GO:0005471//ATP:ADP antiporter activity	GO:0006862//nucleotide transport
ncbi_104611047	3044	3022	3250	775	874	787	101.32	100.60	105.09	26.45	29.09	26.15	102.336666666667	27.23	-1.91005425993842	1.28553952694383e-274	7.54059875996308e-273	NPF8.3	XP_010276263.1 PREDICTED: protein NRT1/ PTR FAMILY 8.3-like [Nelumbo nucifera]	-	-	-	-	GO:0016020//membrane	GO:0015333//peptide:proton symporter activity;GO:0022857//transmembrane transporter activity	GO:0015833//peptide transport;GO:0055085//transmembrane transport
ncbi_104587769	693	647	773	3498	3621	3627	18.05	16.83	19.52	93.27	94.22	94.35	18.1333333333333	93.9466666666667	2.37319782335727	4.25291184673168e-273	2.48866564045591e-271	ABCG7	XP_010243793.1 PREDICTED: ABC transporter G family member 7 [Nelumbo nucifera]	-	-	-	-	GO:0005575//cellular_component;GO:0005622//intracellular;GO:0005623//cell;GO:0005737//cytoplasm;GO:0005886//plasma membrane;GO:0005887//integral component of plasma membrane;GO:0009380//excinuclease repair complex;GO:0009507//chloroplast;GO:0009526//plastid envelope;GO:0009536//plastid;GO:0009898//cytoplasmic side of plasma membrane;GO:0009941//chloroplast envelope;GO:0016020//membrane;GO:0016021…	GO:0000166//nucleotide binding;GO:0003674//molecular_function;GO:0003824//catalytic activity;GO:0003924//GTPase activity;GO:0005215//transporter activity;GO:0005260//channel-conductance-controlling ATPase activity;GO:0005319//lipid transporter activity;GO:0005488//binding;GO:0005524//ATP binding;GO:0005525//GTP binding;GO:0008144//drug binding;GO:0008565//protein transporter activity;GO:0009381//…	GO:0000910//cytokinesis;GO:0006281//DNA repair;GO:0006289//nucleotide-excision repair;GO:0006310//DNA recombination;GO:0006777//Mo-molybdopterin cofactor biosynthetic process;GO:0006810//transport;GO:0006817//phosphate ion transport;GO:0006824//cobalt ion transport;GO:0006855//drug transmembrane transport;GO:0006869//lipid transport;GO:0007601//visual perception;GO:0008150//biological_process;GO:…
ncbi_104603626	1018	1089	996	4440	4471	4580	70.12	74.93	66.53	313.08	307.69	315.08	70.5266666666667	311.95	2.14507404973523	4.32944302877395e-273	2.52740278004322e-271	GSTU17	XP_010265991.1 PREDICTED: glutathione S-transferase U17-like [Nelumbo nucifera]	Metabolism;Metabolism	Global and overview maps;Metabolism of other amino acids	ko01100//Metabolic pathways;ko00480//Glutathione metabolism	K00799;K00799	GO:0005575//cellular_component;GO:0005622//intracellular;GO:0005623//cell;GO:0005737//cytoplasm;GO:0005829//cytosol;GO:0009507//chloroplast;GO:0009536//plastid;GO:0043226//organelle;GO:0043227//membrane-bounded organelle;GO:0043229//intracellular organelle;GO:0043231//intracellular membrane-bounded organelle;GO:0044424//intracellular part;GO:0044444//cytoplasmic part;GO:0044464//cell part	GO:0003674//molecular_function;GO:0003824//catalytic activity;GO:0004364//glutathione transferase activity;GO:0005515//protein binding;GO:0015035//protein disulfide oxidoreductase activity;GO:0016034//maleylacetoacetate isomerase activity;GO:0016740//transferase activity;GO:0016765//transferase activity, transferring alkyl or aryl (other than methyl) groups	GO:0006518//peptide metabolic process;GO:0006559//L-phenylalanine catabolic process;GO:0006572//tyrosine catabolic process;GO:0006575//cellular modified amino acid metabolic process;GO:0006749//glutathione metabolic process;GO:0006790//sulfur compound metabolic process;GO:0006807//nitrogen compound metabolic process;GO:0006950//response to stress;GO:0006970//response to osmotic stress;GO:0007275/…
ncbi_104594825	501	472	550	3062	3040	2965	9.75	9.18	10.38	61.02	59.13	57.65	9.77	59.2666666666667	2.60079045102759	1.3428207703161e-272	7.82033239093614e-271	BGAL8	XP_010253630.1 PREDICTED: beta-galactosidase 8 [Nelumbo nucifera]	-	-	-	-	GO:0005575//cellular_component;GO:0005576//extracellular region;GO:0005618//cell wall;GO:0005622//intracellular;GO:0005623//cell;GO:0005737//cytoplasm;GO:0005773//vacuole;GO:0009341//beta-galactosidase complex;GO:0030312//external encapsulating structure;GO:0043226//organelle;GO:0043227//membrane-bounded organelle;GO:0043229//intracellular organelle;GO:0043231//intracellular membrane-bounded orga…	GO:0003674//molecular_function;GO:0003824//catalytic activity;GO:0004553//hydrolase activity, hydrolyzing O-glycosyl compounds;GO:0004565//beta-galactosidase activity;GO:0005488//binding;GO:0015925//galactosidase activity;GO:0016787//hydrolase activity;GO:0016798//hydrolase activity, acting on glycosyl bonds;GO:0030246//carbohydrate binding	GO:0005975//carbohydrate metabolic process;GO:0008150//biological_process;GO:0008152//metabolic process;GO:0044238//primary metabolic process;GO:0071704//organic substance metabolic process
ncbi_104610420	1562	1466	1553	28	37	40	54.23	50.84	52.29	1.00	1.28	1.39	52.4533333333333	1.22333333333333	-5.42214498943532	2.81764176649619e-272	1.6370431735985e-270	PFP-ALPHA	XP_010275338.1 PREDICTED: pyrophosphate--fructose 6-phosphate 1-phosphotransferase subunit alpha-like [Nelumbo nucifera]	Metabolism;Metabolism;Metabolism;Metabolism;Metabolism	Global and overview maps;Global and overview maps;Carbohydrate metabolism;Carbohydrate metabolism;Carbohydrate metabolism	ko01100//Metabolic pathways;ko01110//Biosynthesis of secondary metabolites;ko00010//Glycolysis / Gluconeogenesis;ko00030//Pentose phosphate pathway;ko00051//Fructose and mannose metabolism	K00895;K00895;K00895;K00895;K00895	-	GO:0003872//6-phosphofructokinase activity;GO:0016773//phosphotransferase activity, alcohol group as acceptor;GO:0047334//diphosphate-fructose-6-phosphate 1-phosphotransferase activity	GO:0006096//glycolytic process
ncbi_104612453	64	32	53	6026	6078	6533	3.75	1.87	3.01	361.80	356.14	382.67	2.87666666666667	366.87	6.99472706723772	3.2398445064933e-272	1.87788143670204e-270	SAMT	XP_010278173.1 PREDICTED: salicylate carboxymethyltransferase-like [Nelumbo nucifera]	-	-	-	-	-	GO:0008168//methyltransferase activity	-
ncbi_104604007	2533	2510	2776	592	529	566	38.78	38.39	41.22	9.28	8.09	8.65	39.4633333333333	8.67333333333333	-2.18585435940925	9.08956036966242e-271	5.25604365583789e-269	--	XP_010266514.1 PREDICTED: zinc finger CCCH domain-containing protein 13-like [Nelumbo nucifera]	-	-	-	-	-	-	-
ncbi_104597969	4698	4679	4782	1797	1848	1841	154.73	153.93	152.73	60.59	60.81	60.55	153.796666666667	60.65	-1.34244468472959	4.16501746796315e-270	2.40274356760327e-268	MYB106	XP_010258093.1 PREDICTED: transcription factor MYB34-like [Nelumbo nucifera]	-	-	-	-	-	-	-
ncbi_104609848	2272	1900	2082	220	239	273	74.56	62.28	66.26	7.39	7.84	8.95	67.7	8.06	-3.07030408993439	4.55167991904383e-270	2.61962566634852e-268	BAM3	XP_010274550.1 PREDICTED: beta-amylase 3, chloroplastic [Nelumbo nucifera]	Metabolism;Metabolism;Metabolism	Global and overview maps;Global and overview maps;Carbohydrate metabolism	ko01100//Metabolic pathways;ko01110//Biosynthesis of secondary metabolites;ko00500//Starch and sucrose metabolism	K01177;K01177;K01177	GO:0005575//cellular_component;GO:0005622//intracellular;GO:0005623//cell;GO:0005634//nucleus;GO:0005737//cytoplasm;GO:0005829//cytosol;GO:0009507//chloroplast;GO:0009532//plastid stroma;GO:0009536//plastid;GO:0009570//chloroplast stroma;GO:0043226//organelle;GO:0043227//membrane-bounded organelle;GO:0043229//intracellular organelle;GO:0043231//intracellular membrane-bounded organelle;GO:0044422/…	GO:0003674//molecular_function;GO:0003824//catalytic activity;GO:0004553//hydrolase activity, hydrolyzing O-glycosyl compounds;GO:0016160//amylase activity;GO:0016161//beta-amylase activity;GO:0016787//hydrolase activity;GO:0016798//hydrolase activity, acting on glycosyl bonds	GO:0000023//maltose metabolic process;GO:0000024//maltose biosynthetic process;GO:0000272//polysaccharide catabolic process;GO:0001101//response to acid chemical;GO:0005975//carbohydrate metabolic process;GO:0005976//polysaccharide metabolic process;GO:0005982//starch metabolic process;GO:0005983//starch catabolic process;GO:0005984//disaccharide metabolic process;GO:0006073//cellular glucan meta…
ncbi_104594039	767	827	787	3699	3786	3675	36.07	38.84	35.89	178.05	177.86	172.58	36.9333333333333	176.163333333333	2.25391829204318	4.85148121418117e-270	2.78561573941013e-268	--	XP_010252455.1 PREDICTED: uncharacterized protein LOC104594039 [Nelumbo nucifera]	Genetic Information Processing	Folding, sorting and degradation	ko04141//Protein processing in endoplasmic reticulum	K14009	GO:0005737//cytoplasm;GO:0005801//cis-Golgi network;GO:0005886//plasma membrane;GO:0016020//membrane;GO:0033179//proton-transporting V-type ATPase, V0 domain	GO:0005524//ATP binding;GO:0008134//transcription factor binding;GO:0008565//protein transporter activity;GO:0015078//hydrogen ion transmembrane transporter activity;GO:0022857//transmembrane transporter activity;GO:0042803//protein homodimerization activity;GO:0043565//sequence-specific DNA binding;GO:0051082//unfolded protein binding;GO:0070840//dynein complex binding	GO:0006260//DNA replication;GO:0006355//regulation of transcription, DNA-templated;GO:0006886//intracellular protein transport;GO:0007059//chromosome segregation;GO:0030253//protein secretion by the type I secretion system;GO:0030261//chromosome condensation;GO:0043093//FtsZ-dependent cytokinesis;GO:0048309//endoplasmic reticulum inheritance;GO:0051028//mRNA transport;GO:0055085//transmembrane tr…
ncbi_104607126	4368	4516	4438	1473	1396	1530	228.82	236.31	225.46	78.99	73.06	80.05	230.196666666667	77.3666666666667	-1.57308292089949	6.53202690916066e-270	3.74176529737868e-268	At3g16150	XP_010270964.1 PREDICTED: probable isoaspartyl peptidase/L-asparaginase 2 [Nelumbo nucifera]	Metabolism;Metabolism;Metabolism;Metabolism	Global and overview maps;Global and overview maps;Amino acid metabolism;Metabolism of other amino acids	ko01100//Metabolic pathways;ko01110//Biosynthesis of secondary metabolites;ko00250//Alanine, aspartate and glutamate metabolism;ko00460//Cyanoamino acid metabolism	K13051;K13051;K13051;K13051	-	GO:0016787//hydrolase activity	-
ncbi_104587750	1628	1767	1797	221	237	253	59.29	64.35	63.53	8.26	8.63	9.18	62.39	8.69	-2.84388672727915	6.98955882337528e-270	3.99450020606914e-268	--	XP_010243775.1 PREDICTED: uncharacterized protein LOC104587750 [Nelumbo nucifera]	-	-	-	-	-	GO:0008270//zinc ion binding	-
ncbi_104593233	7535	7644	7653	3321	3221	3192	248.54	251.85	244.80	112.14	106.15	105.15	248.396666666667	107.813333333333	-1.20411020559058	2.14437356947299e-269	1.22264283238483e-267	ALDH2B7	XP_010251301.1 PREDICTED: aldehyde dehydrogenase family 2 member B7, mitochondrial-like [Nelumbo nucifera]	Metabolism;Metabolism;Metabolism;Metabolism;Metabolism;Metabolism;Metabolism;Metabolism;Metabolism;Metabolism;Metabolism;Metabolism;Metabolism;Metabolism	Global and overview maps;Global and overview maps;Carbohydrate metabolism;Lipid metabolism;Carbohydrate metabolism;Amino acid metabolism;Amino acid metabolism;Carbohydrate metabolism;Lipid metabolism;Amino acid metabolism;Metabolism of other amino acids;Amino acid metabolism;Amino acid metabolism;Metabolism of terpenoids and polyketides	ko01100//Metabolic pathways;ko01110//Biosynthesis of secondary metabolites;ko00010//Glycolysis / Gluconeogenesis;ko00561//Glycerolipid metabolism;ko00620//Pyruvate metabolism;ko00330//Arginine and proline metabolism;ko00380//Tryptophan metabolism;ko00053//Ascorbate and aldarate metabolism;ko00071//Fatty acid degradation;ko00280//Valine, leucine and isoleucine degradation;ko00410//beta-Alanine met…	K00128;K00128;K00128;K00128;K00128;K00128;K00128;K00128;K00128;K00128;K00128;K00128;K00128;K00128	-	GO:0003842//1-pyrroline-5-carboxylate dehydrogenase activity;GO:0004491//methylmalonate-semialdehyde dehydrogenase (acylating) activity;GO:0004777//succinate-semialdehyde dehydrogenase (NAD+) activity;GO:0008802//betaine-aldehyde dehydrogenase activity;GO:0009013//succinate-semialdehyde dehydrogenase [NAD(P)+] activity;GO:0016491//oxidoreductase activity;GO:0016620//oxidoreductase activity, actin…	GO:0006527//arginine catabolic process;GO:0006562//proline catabolic process;GO:0006574//valine catabolic process;GO:0006578//amino-acid betaine biosynthetic process;GO:0009450//gamma-aminobutyric acid catabolic process;GO:0010124//phenylacetate catabolic process;GO:0055114//oxidation-reduction process
ncbi_104603814	4537	4504	4205	16	12	7	190.88	189.28	171.56	0.69	0.50	0.29	183.906666666667	0.493333333333333	-8.54219529342691	6.08079247208291e-268	3.45898102016623e-266	plaa2	XP_010266273.1 PREDICTED: exopolygalacturonase-like [Nelumbo nucifera]	Metabolism;Metabolism	Global and overview maps;Carbohydrate metabolism	ko01100//Metabolic pathways;ko00040//Pentose and glucuronate interconversions	K01213;K01213	-	GO:0004650//polygalacturonase activity	GO:0005975//carbohydrate metabolic process
ncbi_104597224	9630	9205	9404	4196	4077	4128	324.42	309.75	307.22	144.71	137.22	138.89	313.796666666667	140.273333333333	-1.16158925579395	2.07677536302188e-267	1.17860615729733e-265	At3g08860	XP_010256968.1 PREDICTED: alanine--glyoxylate aminotransferase 2 homolog 3, mitochondrial [Nelumbo nucifera]	Metabolism;Metabolism;Metabolism;Metabolism;Metabolism;Metabolism	Global and overview maps;Global and overview maps;Amino acid metabolism;Amino acid metabolism;Amino acid metabolism;Amino acid metabolism	ko01100//Metabolic pathways;ko01110//Biosynthesis of secondary metabolites;ko00270//Cysteine and methionine metabolism;ko00260//Glycine, serine and threonine metabolism;ko00250//Alanine, aspartate and glutamate metabolism;ko00280//Valine, leucine and isoleucine degradation	K00827;K00827;K00827;K00827;K00827;K00827	GO:0005737//cytoplasm	GO:0003867//4-aminobutyrate transaminase activity;GO:0004015//adenosylmethionine-8-amino-7-oxononanoate transaminase activity;GO:0004587//ornithine-oxo-acid transaminase activity;GO:0008483//transaminase activity;GO:0030170//pyridoxal phosphate binding;GO:0033094//butane-1,4-diamine:2-oxoglutarate aminotransferase activity;GO:0042286//glutamate-1-semialdehyde 2,1-aminomutase activity;GO:0045303//…	GO:0006779//porphyrin-containing compound biosynthetic process;GO:0008152//metabolic process;GO:0009102//biotin biosynthetic process;GO:0009447//putrescine catabolic process;GO:0009450//gamma-aminobutyric acid catabolic process;GO:0019491//ectoine biosynthetic process
ncbi_104608216	229	199	205	2226	2350	2077	7.47	6.49	6.49	74.37	76.62	67.70	6.81666666666667	72.8966666666667	3.4187145037467	3.32226869710759e-266	1.8810808410012e-264	GLCAT14B	XP_010272435.1 PREDICTED: beta-glucuronosyltransferase GlcAT14B [Nelumbo nucifera]	-	-	-	-	GO:0016020//membrane	GO:0016757//transferase activity, transferring glycosyl groups	-
MSTRG.17239	82	94	86	1572	1650	1668	2.56	2.90	2.57	52.35	53.34	53.87	2.67666666666667	53.1866666666667	4.31255523056985	8.20002220316733e-266	4.63216034848667e-264	At5g49770	PREDICTED: probable leucine-rich repeat receptor-like protein kinase At5g49770 [Nelumbo nucifera]	-	-	-	-	GO:0016020//membrane	GO:0004674//protein serine/threonine kinase activity;GO:0016491//oxidoreductase activity;GO:0036094//small molecule binding;GO:0097159//organic cyclic compound binding;GO:1901363//heterocyclic compound binding	GO:0006468//protein phosphorylation;GO:0044085//cellular component biogenesis;GO:0044710//single-organism metabolic process;GO:0045491//xylan metabolic process
ncbi_104610629	2368	2409	2385	545	573	557	119.95	121.89	116.82	27.01	29.42	27.99	119.553333333333	28.14	-2.08696012151032	1.50507610189394e-265	8.48252568025942e-264	ATI2	XP_010275642.1 PREDICTED: ATG8-interacting protein 1-like isoform X1 [Nelumbo nucifera]	-	-	-	-	-	-	-
MSTRG.5356	2269	2432	2420	501	438	467	108.42	116.08	112.14	24.51	20.91	22.29	112.213333333333	22.57	-2.31376578537931	2.0594836960894e-265	1.15804531508843e-263	--	protein AUXIN-REGULATED GENE INVOLVED IN ORGAN SIZE-like [Hevea brasiliensis]	-	-	-	-	-	-	-
ncbi_104604483	71	99	58	1760	1773	1927	2.55	3.57	2.03	64.98	63.91	69.44	2.71666666666667	66.11	4.6049590509512	3.13863175626681e-265	1.76080121005244e-263	IAA26	XP_010267136.1 PREDICTED: auxin-responsive protein IAA18-like isoform X1 [Nelumbo nucifera]	Environmental Information Processing	Signal transduction	ko04075//Plant hormone signal transduction	K14484	-	-	-
ncbi_104595050	1313	1393	1286	5128	5192	5202	33.71	35.72	32.02	134.77	133.18	133.38	33.8166666666667	133.776666666667	1.98402013860254	1.35175106235264e-264	7.56609404694406e-263	PAL1	XP_010253912.1 PREDICTED: phenylalanine ammonia-lyase [Nelumbo nucifera]	Metabolism;Metabolism;Metabolism;Metabolism	Global and overview maps;Global and overview maps;Biosynthesis of other secondary metabolites;Amino acid metabolism	ko01100//Metabolic pathways;ko01110//Biosynthesis of secondary metabolites;ko00940//Phenylpropanoid biosynthesis;ko00360//Phenylalanine metabolism	K10775;K10775;K10775;K10775	-	GO:0004397//histidine ammonia-lyase activity;GO:0016841//ammonia-lyase activity;GO:0050368//tyrosine 2,3-aminomutase activity	GO:0006548//histidine catabolic process;GO:0009058//biosynthetic process;GO:0009698//phenylpropanoid metabolic process
ncbi_104602763	3018	2853	3148	14	6	23	92.79	87.62	93.86	0.44	0.18	0.71	91.4233333333333	0.443333333333333	-7.68802677105327	8.28510673684337e-264	4.62679704984449e-262	--	XP_010264865.1 PREDICTED: uncharacterized protein LOC104602763 [Nelumbo nucifera]	-	-	-	-	-	-	-
ncbi_104609307	1541	1538	1579	176	156	196	47.65	47.50	47.35	5.57	4.82	6.05	47.5	5.48	-3.11567971514515	1.13485508670811e-263	6.32313335327571e-262	--	XP_010273894.1 PREDICTED: E1A-binding protein p400-like [Nelumbo nucifera]	-	-	-	-	GO:0010007//magnesium chelatase complex	GO:0016851//magnesium chelatase activity;GO:0016887//ATPase activity	GO:0015995//chlorophyll biosynthetic process
ncbi_104612527	1595	1583	1377	63	72	50	46.77	46.37	39.16	1.89	2.11	1.46	44.1	1.82	-4.59876830024619	3.64573501739078e-263	2.02669723921315e-261	--	XP_010278270.1 PREDICTED: putative DNA helicase INO80 [Nelumbo nucifera]	-	-	-	-	GO:0005680//anaphase-promoting complex;GO:0005730//nucleolus;GO:0019031//viral envelope	GO:0003677//DNA binding;GO:0008134//transcription factor binding	GO:0006355//regulation of transcription, DNA-templated;GO:0090266//regulation of mitotic cell cycle spindle assembly checkpoint
ncbi_104602991	2467	2541	2656	601	630	671	67.63	69.58	70.61	16.87	17.25	18.37	69.2733333333333	17.4966666666667	-1.98521999908977	7.84235850028047e-263	4.34975258314876e-261	ALMT9	XP_010265178.1 PREDICTED: aluminum-activated malate transporter 9 [Nelumbo nucifera]	-	-	-	-	GO:0005886//plasma membrane	GO:0022857//transmembrane transporter activity	GO:0015743//malate transport;GO:0055085//transmembrane transport
ncbi_104595070	249	187	226	2233	2144	2324	7.88	5.91	6.93	72.31	67.75	73.42	6.90666666666667	71.16	3.36500500830176	6.98137983022814e-261	3.86345137211267e-259	PCRK1	XP_010253943.1 PREDICTED: probable receptor-like protein kinase At5g47070 [Nelumbo nucifera]	-	-	-	-	-	GO:0004672//protein kinase activity;GO:0005524//ATP binding	GO:0006468//protein phosphorylation
ncbi_104586451	159	131	121	2039	1852	1977	4.32	3.56	3.19	56.76	50.32	53.69	3.69	53.59	3.8602710946509	6.41795096044623e-260	3.5436361284992e-258	PLT4	XP_010242001.1 PREDICTED: probable polyol transporter 4 [Nelumbo nucifera]	-	-	-	-	GO:0005887//integral component of plasma membrane;GO:0009288//bacterial-type flagellum;GO:0016021//integral component of membrane	GO:0008028//monocarboxylic acid transmembrane transporter activity;GO:0015114//phosphate ion transmembrane transporter activity;GO:0015238//drug transmembrane transporter activity;GO:0015295//solute:proton symporter activity;GO:0015307//drug:proton antiporter activity;GO:0022857//transmembrane transporter activity;GO:0042910//xenobiotic transporter activity;GO:0051119//sugar transmembrane transpo…	GO:0001539//cilium or flagellum-dependent cell motility;GO:0006810//transport;GO:0006817//phosphate ion transport;GO:0006855//drug transmembrane transport;GO:0008643//carbohydrate transport;GO:0015718//monocarboxylic acid transport;GO:0015893//drug transport;GO:0042493//response to drug;GO:0042908//xenobiotic transport;GO:0055085//transmembrane transport
ncbi_104595624	2481	2614	2563	632	623	602	103.57	109.00	103.76	27.01	25.98	25.10	105.443333333333	26.03	-2.01822066660333	2.47709623053143e-259	1.36463454501799e-257	BZIP44	XP_010254730.1 PREDICTED: bZIP transcription factor 11-like [Nelumbo nucifera]	-	-	-	-	-	GO:0003677//DNA binding;GO:0003700//transcription factor activity, sequence-specific DNA binding;GO:0004642//phosphoribosylformylglycinamidine synthase activity;GO:0005524//ATP binding;GO:0005525//GTP binding;GO:0019901//protein kinase binding	GO:0006189//'de novo' IMP biosynthetic process;GO:0006355//regulation of transcription, DNA-templated;GO:0006415//translational termination;GO:0007059//chromosome segregation;GO:0030261//chromosome condensation;GO:0070206//protein trimerization
ncbi_104587301	3580	3549	3713	1123	1056	1181	75.90	75.16	76.34	24.37	22.37	25.00	75.8	23.9133333333333	-1.66438260382209	3.983960259902e-259	2.18983523499332e-257	GINT1	XP_010243154.1 PREDICTED: glycosyltransferase family protein 64 protein C5-like isoform X1 [Nelumbo nucifera]	-	-	-	-	GO:0016021//integral component of membrane	GO:0004553//hydrolase activity, hydrolyzing O-glycosyl compounds;GO:0016757//transferase activity, transferring glycosyl groups	GO:0005975//carbohydrate metabolic process
ncbi_104599908	2152	2101	1944	8185	7796	8026	57.08	55.67	50.01	222.26	206.60	212.62	54.2533333333333	213.826666666667	1.97865810028857	2.51973849011733e-258	1.38190142305538e-256	ROH1	XP_010260958.1 PREDICTED: uncharacterized protein LOC104599908 [Nelumbo nucifera]	-	-	-	-	-	-	GO:0006281//DNA repair
ncbi_104604038	745	742	673	3477	3688	3688	29.20	29.05	25.58	139.51	144.42	144.36	27.9433333333333	142.763333333333	2.35304945806882	4.1630197150606e-258	2.2780192892703e-256	--	XP_010266556.1 PREDICTED: B2 protein-like [Nelumbo nucifera]	-	-	-	-	-	-	-
ncbi_104590896	1327	1365	1496	121	99	93	21.87	22.48	23.91	2.04	1.63	1.53	22.7533333333333	1.73333333333333	-3.71445688607041	7.49785776623731e-258	4.09369645004831e-256	SPS2	XP_010247961.1 PREDICTED: probable sucrose-phosphate synthase 2 [Nelumbo nucifera]	Metabolism;Metabolism;Metabolism	Global and overview maps;Global and overview maps;Carbohydrate metabolism	ko01100//Metabolic pathways;ko01110//Biosynthesis of secondary metabolites;ko00500//Starch and sucrose metabolism	K00696;K00696;K00696	-	GO:0004373//glycogen (starch) synthase activity;GO:0008194//UDP-glycosyltransferase activity;GO:0009011//starch synthase activity;GO:0016157//sucrose synthase activity;GO:0016757//transferase activity, transferring glycosyl groups;GO:0050307//sucrose-phosphate phosphatase activity	GO:0005978//glycogen biosynthetic process;GO:0005985//sucrose metabolic process;GO:0005986//sucrose biosynthetic process;GO:0009058//biosynthetic process;GO:0010125//mycothiol biosynthetic process;GO:0071793//bacillithiol biosynthetic process
ncbi_104609814	186	123	165	4788	5037	5202	2.21	1.46	1.90	58.16	59.71	61.64	1.85666666666667	59.8366666666667	5.0102430770018	8.7958330440529e-258	4.79167207700521e-256	SBT2.5	XP_019055383.1 PREDICTED: subtilisin-like protease SBT2.5 [Nelumbo nucifera]	-	-	-	-	GO:0005618//cell wall;GO:0016020//membrane	GO:0004252//serine-type endopeptidase activity;GO:0008236//serine-type peptidase activity	GO:0006508//proteolysis;GO:0009306//protein secretion
ncbi_104596717	1399	1431	1283	6334	5876	6159	81.24	83.01	72.25	376.54	340.91	357.20	78.8333333333333	358.216666666667	2.18395477999118	1.4311223563302e-257	7.7789450746304e-256	--	XP_010256292.1 PREDICTED: uncharacterized protein LOC104596717 [Nelumbo nucifera]	-	-	-	-	-	GO:0004462//lactoylglutathione lyase activity;GO:0008687//3,4-dihydroxyphenylacetate 2,3-dioxygenase activity;GO:0018577//catechol 2,3-dioxygenase activity	GO:0005975//carbohydrate metabolic process;GO:0009712//catechol-containing compound metabolic process;GO:0051596//methylglyoxal catabolic process
ncbi_104600868	5770	5986	5923	2286	2114	2243	348.51	361.13	346.93	141.35	127.57	135.30	352.19	134.74	-1.38617574176927	1.47964357891998e-257	8.02485187148178e-256	ADF6	XP_010262315.1 PREDICTED: actin-depolymerizing factor [Nelumbo nucifera]	-	-	-	-	-	GO:0003779//actin binding	-
ncbi_104610126	2112	2116	2346	7115	7703	7221	47.02	47.09	50.40	160.88	169.78	158.79	48.17	163.15	1.75999215839225	4.90017649068512e-257	2.65173267615394e-255	ABCG11	XP_010274916.1 PREDICTED: ABC transporter G family member 11 [Nelumbo nucifera]	-	-	-	-	GO:0005575//cellular_component;GO:0005623//cell;GO:0005737//cytoplasm;GO:0005886//plasma membrane;GO:0005887//integral component of plasma membrane;GO:0009380//excinuclease repair complex;GO:0009897//external side of plasma membrane;GO:0009898//cytoplasmic side of plasma membrane;GO:0009986//cell surface;GO:0016020//membrane;GO:0016021//integral component of membrane;GO:0031224//intrinsic compone…	GO:0000166//nucleotide binding;GO:0003674//molecular_function;GO:0003824//catalytic activity;GO:0003924//GTPase activity;GO:0004127//cytidylate kinase activity;GO:0004385//guanylate kinase activity;GO:0005215//transporter activity;GO:0005260//channel-conductance-controlling ATPase activity;GO:0005319//lipid transporter activity;GO:0005342//organic acid transmembrane transporter activity;GO:000548…	GO:0000003//reproduction;GO:0000910//cytokinesis;GO:0001101//response to acid chemical;GO:0003002//regionalization;GO:0003006//developmental process involved in reproduction;GO:0006139//nucleobase-containing compound metabolic process;GO:0006281//DNA repair;GO:0006289//nucleotide-excision repair;GO:0006310//DNA recombination;GO:0006412//translation;GO:0006810//transport;GO:0006811//ion transport;…
ncbi_104600647	323	347	347	2467	2468	2324	9.75	10.46	10.15	76.20	74.40	70.03	10.12	73.5433333333333	2.86138527778564	5.23123773863081e-257	2.82463741913708e-255	--	XP_010262020.1 PREDICTED: putative nuclease HARBI1 [Nelumbo nucifera]	-	-	-	-	GO:0016021//integral component of membrane	GO:0005249//voltage-gated potassium channel activity;GO:0016788//hydrolase activity, acting on ester bonds;GO:0030955//potassium ion binding	GO:0006813//potassium ion transport
ncbi_104613232	1531	1740	1673	178	178	212	80.46	91.35	85.27	9.58	9.35	11.13	85.6933333333333	10.02	-3.09630046312025	6.03214778910626e-257	3.24991927139954e-255	TSJT1	XP_010279266.1 PREDICTED: stem-specific protein TSJT1-like [Nelumbo nucifera]	-	-	-	-	-	GO:0004066//asparagine synthase (glutamine-hydrolyzing) activity;GO:0004360//glutamine-fructose-6-phosphate transaminase (isomerizing) activity	GO:0006040//amino sugar metabolic process;GO:0006529//asparagine biosynthetic process;GO:0009252//peptidoglycan biosynthetic process
ncbi_104611264	622	613	685	3158	3251	3518	11.41	11.23	12.18	59.30	59.58	64.45	11.6066666666667	61.11	2.3964547787571	1.25371866244992e-256	6.73977109528024e-255	--	XP_010276554.1 PREDICTED: uncharacterized protein LOC104611264 [Nelumbo nucifera]	-	-	-	-	-	-	-
ncbi_104606555	2340	2529	2447	510	449	437	137.61	148.56	139.55	30.70	26.38	25.67	141.906666666667	27.5833333333333	-2.36307365138885	1.49221944109048e-256	8.00431744058622e-255	--	-	-	-	-	-	-	-	-
ncbi_104586873	2068	2149	2178	318	415	368	36.44	37.82	37.21	5.74	7.31	6.48	37.1566666666667	6.51	-2.51289163450952	1.75289278716451e-255	9.38200384552385e-254	PPD	XP_010242550.1 PREDICTED: pyruvate, phosphate dikinase, chloroplastic [Nelumbo nucifera]	Metabolism;Metabolism;Metabolism;Metabolism	Global and overview maps;Global and overview maps;Carbohydrate metabolism;Energy metabolism	ko01100//Metabolic pathways;ko01200//Carbon metabolism;ko00620//Pyruvate metabolism;ko00710//Carbon fixation in photosynthetic organisms	K01006;K01006;K01006;K01006	-	GO:0005524//ATP binding;GO:0008965//phosphoenolpyruvate-protein phosphotransferase activity;GO:0008986//pyruvate, water dikinase activity;GO:0016301//kinase activity;GO:0016772//transferase activity, transferring phosphorus-containing groups;GO:0050242//pyruvate, phosphate dikinase activity	GO:0006094//gluconeogenesis;GO:0006808//regulation of nitrogen utilization;GO:0009401//phosphoenolpyruvate-dependent sugar phosphotransferase system;GO:0015976//carbon utilization;GO:0016310//phosphorylation
ncbi_104611379	484	452	470	2628	2668	2846	48.44	45.18	45.61	269.23	266.76	284.45	46.41	273.48	2.55892772781626	7.49281063042417e-253	4.00161895240557e-251	--	XP_010276698.1 PREDICTED: uncharacterized protein LOC104611379 [Nelumbo nucifera]	-	-	-	-	-	-	-
ncbi_104596252	6485	6951	6734	2801	2773	2843	198.50	212.37	200.08	87.92	84.97	86.91	203.65	86.6	-1.23365288427669	9.43337670745121e-253	5.02702384017988e-251	GL1-4	XP_019053089.1 PREDICTED: protein ECERIFERUM 1-like isoform X1 [Nelumbo nucifera]	Metabolism;Metabolism	Global and overview maps;Lipid metabolism	ko01110//Biosynthesis of secondary metabolites;ko00073//Cutin, suberine and wax biosynthesis	K15404;K15404	-	GO:0005506//iron ion binding;GO:0016491//oxidoreductase activity	GO:0008610//lipid biosynthetic process;GO:0055114//oxidation-reduction process
ncbi_104602580	3494	3418	3470	1132	1155	1160	125.68	122.81	121.05	41.68	41.51	41.67	123.18	41.62	-1.56541916309442	1.80930680301285e-252	9.6207922612379e-251	ACX4	XP_010264611.1 PREDICTED: acyl-coenzyme A oxidase 4, peroxisomal-like [Nelumbo nucifera]	Metabolism;Metabolism;Metabolism;Cellular Processes;Metabolism;Metabolism;Metabolism;Metabolism;Metabolism;Metabolism	Global and overview maps;Global and overview maps;Global and overview maps;Transport and catabolism;Global and overview maps;Lipid metabolism;Lipid metabolism;Metabolism of other amino acids;Carbohydrate metabolism;Lipid metabolism	ko01100//Metabolic pathways;ko01110//Biosynthesis of secondary metabolites;ko01200//Carbon metabolism;ko04146//Peroxisome;ko01212//Fatty acid metabolism;ko00071//Fatty acid degradation;ko00592//alpha-Linolenic acid metabolism;ko00410//beta-Alanine metabolism;ko00640//Propanoate metabolism;ko01040//Biosynthesis of unsaturated fatty acids	K00232;K00232;K00232;K00232;K00232;K00232;K00232;K00232;K00232;K00232	-	GO:0016491//oxidoreductase activity;GO:0016627//oxidoreductase activity, acting on the CH-CH group of donors;GO:0018515//pimeloyl-CoA dehydrogenase activity;GO:0050660//flavin adenine dinucleotide binding	GO:0006790//sulfur compound metabolic process;GO:0055114//oxidation-reduction process
ncbi_104596335	4229	4494	4761	1598	1589	1588	77.68	82.64	85.00	30.20	29.35	29.40	81.7733333333333	29.65	-1.46359834548617	2.92483674282845e-252	1.55187650172633e-250	PSL5	XP_010255722.1 PREDICTED: uncharacterized protein LOC104596335 isoform X1 [Nelumbo nucifera]	-	-	-	-	-	GO:0003674//molecular_function;GO:0003824//catalytic activity;GO:0004553//hydrolase activity, hydrolyzing O-glycosyl compounds;GO:0004558//alpha-1,4-glucosidase activity;GO:0005488//binding;GO:0015926//glucosidase activity;GO:0016787//hydrolase activity;GO:0016798//hydrolase activity, acting on glycosyl bonds;GO:0030246//carbohydrate binding;GO:0032450//maltose alpha-glucosidase activity;GO:00905…	GO:0000023//maltose metabolic process;GO:0005975//carbohydrate metabolic process;GO:0005984//disaccharide metabolic process;GO:0008150//biological_process;GO:0008152//metabolic process;GO:0009311//oligosaccharide metabolic process;GO:0009987//cellular process;GO:0044237//cellular metabolic process;GO:0044238//primary metabolic process;GO:0044262//cellular carbohydrate metabolic process;GO:0071704…
ncbi_104610972	616	643	709	3105	3318	3239	13.39	13.96	14.94	69.09	72.05	70.31	14.0966666666667	70.4833333333333	2.32192809488736	3.07858804741791e-252	1.62991912640351e-250	EXO84C	XP_010276150.1 PREDICTED: exocyst complex component EXO84C [Nelumbo nucifera]	-	-	-	-	GO:0000145//exocyst;GO:0005575//cellular_component;GO:0005622//intracellular;GO:0005623//cell;GO:0005737//cytoplasm;GO:0005938//cell cortex;GO:0032991//macromolecular complex;GO:0044424//intracellular part;GO:0044444//cytoplasmic part;GO:0044448//cell cortex part;GO:0044464//cell part;GO:0071944//cell periphery;GO:0099568//cytoplasmic region	-	GO:0000003//reproduction;GO:0001927//exocyst assembly;GO:0006810//transport;GO:0006887//exocytosis;GO:0006904//vesicle docking involved in exocytosis;GO:0007154//cell communication;GO:0008037//cell recognition;GO:0008104//protein localization;GO:0008150//biological_process;GO:0009856//pollination;GO:0009875//pollen-pistil interaction;GO:0009987//cellular process;GO:0016043//cellular component org…
ncbi_109114379	4150	4199	4225	13	8	11	172.80	174.65	170.61	0.55	0.33	0.46	172.686666666667	0.446666666666667	-8.59474238485991	3.61135433666481e-252	1.90785587634603e-250	--	XP_019052471.1 PREDICTED: uncharacterized protein LOC109114379 [Nelumbo nucifera]	-	-	-	-	-	-	-
ncbi_104590402	3072	3115	2977	9557	9439	9297	96.32	97.56	90.52	306.76	295.69	291.14	94.8	297.863333333333	1.65169157602154	5.29998868558111e-252	2.79391644933866e-250	--	XP_010247371.1 PREDICTED: putative nuclease HARBI1 [Nelumbo nucifera]	-	-	-	-	-	GO:0016788//hydrolase activity, acting on ester bonds	-
ncbi_104585637	2577	2843	2717	619	686	634	124.52	137.22	127.32	30.62	33.12	30.60	129.686666666667	31.4466666666667	-2.04405115572857	5.3906232691772e-252	2.83558376696934e-250	--	XP_010240888.1 PREDICTED: uncharacterized protein LOC104585637 [Nelumbo nucifera]	-	-	-	-	-	-	-
ncbi_104601388	1612	1845	1614	165	195	164	114.36	130.78	111.05	11.98	13.82	11.62	118.73	12.4733333333333	-3.25076554979221	1.37197722340803e-251	7.20140834432629e-250	--	XP_010262989.1 PREDICTED: uncharacterized protein LOC104601388 isoform X1 [Nelumbo nucifera]	-	-	-	-	GO:0043190//ATP-binding cassette (ABC) transporter complex	GO:0022857//transmembrane transporter activity	GO:0039695//DNA-templated viral transcription;GO:0055085//transmembrane transport
ncbi_104597857	2575	2732	2495	6	20	19	146.25	155.00	137.42	0.35	1.13	1.08	146.223333333333	0.853333333333333	-7.42084842547543	2.89192955206895e-251	1.51470228787166e-249	GLIP7	XP_010257904.1 PREDICTED: GDSL esterase/lipase 7-like [Nelumbo nucifera]	-	-	-	-	-	GO:0016788//hydrolase activity, acting on ester bonds	-
ncbi_104598525	391	356	370	2794	2607	2550	12.30	11.23	11.27	89.63	81.46	79.90	11.6	83.6633333333333	2.85047067395432	1.76431602767524e-250	9.22119017883255e-249	PGSIP8	XP_010258941.1 PREDICTED: putative glucuronosyltransferase PGSIP8 isoform X1 [Nelumbo nucifera]	-	-	-	-	-	GO:0016757//transferase activity, transferring glycosyl groups	GO:0006486//protein glycosylation
ncbi_104592338	2109	1955	2038	6969	7001	6748	65.31	60.47	61.20	220.91	216.59	208.69	62.3266666666667	215.396666666667	1.78907446167579	5.57495323709721e-250	2.90753424689547e-248	KCS11	XP_010249963.1 PREDICTED: 3-ketoacyl-CoA synthase 11-like [Nelumbo nucifera]	Metabolism;Metabolism;Organismal Systems;Metabolism	Global and overview maps;Global and overview maps;Environmental adaptation;Lipid metabolism	ko01100//Metabolic pathways;ko01110//Biosynthesis of secondary metabolites;ko04626//Plant-pathogen interaction;ko00062//Fatty acid elongation	K15397;K15397;K15397;K15397	GO:0005575//cellular_component;GO:0016020//membrane;GO:0016021//integral component of membrane;GO:0031224//intrinsic component of membrane;GO:0044425//membrane part	GO:0003674//molecular_function;GO:0003824//catalytic activity;GO:0004315//3-oxoacyl-[acyl-carrier-protein] synthase activity;GO:0016740//transferase activity;GO:0016746//transferase activity, transferring acyl groups;GO:0016747//transferase activity, transferring acyl groups other than amino-acyl groups	GO:0006082//organic acid metabolic process;GO:0006629//lipid metabolic process;GO:0006631//fatty acid metabolic process;GO:0006633//fatty acid biosynthetic process;GO:0006950//response to stress;GO:0008150//biological_process;GO:0008152//metabolic process;GO:0008610//lipid biosynthetic process;GO:0009058//biosynthetic process;GO:0009266//response to temperature stimulus;GO:0009314//response to ra…
ncbi_104593270	1474	1413	1535	28	41	18	32.54	31.16	32.86	0.63	0.90	0.40	32.1866666666667	0.643333333333333	-5.64475292348694	7.31721397089994e-249	3.80806497294069e-247	DLO2	XP_010251334.1 PREDICTED: protein DMR6-LIKE OXYGENASE 2-like [Nelumbo nucifera]	-	-	-	-	-	GO:0003674//molecular_function;GO:0003824//catalytic activity;GO:0005488//binding;GO:0016491//oxidoreductase activity;GO:0016705//oxidoreductase activity, acting on paired donors, with incorporation or reduction of molecular oxygen;GO:0016706//oxidoreductase activity, acting on paired donors, with incorporation or reduction of molecular oxygen, 2-oxoglutarate as one donor, and incorporation of on…	GO:0008150//biological_process;GO:0008152//metabolic process;GO:0055114//oxidation-reduction process
ncbi_104605698	3783	3398	3575	998	1060	1030	118.27	106.12	108.39	31.94	33.11	32.16	110.926666666667	32.4033333333333	-1.7753920937257	1.61352453691122e-248	8.36161232475602e-247	STC	XP_010268857.1 PREDICTED: sugar carrier protein C-like [Nelumbo nucifera]	-	-	-	-	GO:0005887//integral component of plasma membrane;GO:0016021//integral component of membrane	GO:0008028//monocarboxylic acid transmembrane transporter activity;GO:0015238//drug transmembrane transporter activity;GO:0015295//solute:proton symporter activity;GO:0022857//transmembrane transporter activity;GO:0042910//xenobiotic transporter activity;GO:0051119//sugar transmembrane transporter activity	GO:0006810//transport;GO:0008643//carbohydrate transport;GO:0015718//monocarboxylic acid transport;GO:0015893//drug transport;GO:0042908//xenobiotic transport;GO:0055085//transmembrane transport
ncbi_104591075	1327	1393	1505	118	78	86	48.71	51.07	53.58	4.43	2.86	3.15	51.12	3.48	-3.87672862509827	1.9527233737945e-248	1.00980155862608e-246	PUB33	XP_010248152.1 PREDICTED: U-box domain-containing protein 33-like [Nelumbo nucifera]	-	-	-	-	GO:0005737//cytoplasm	GO:0004413//homoserine kinase activity;GO:0004672//protein kinase activity;GO:0004842//ubiquitin-protein transferase activity;GO:0005524//ATP binding	GO:0006468//protein phosphorylation;GO:0009088//threonine biosynthetic process;GO:0016567//protein ubiquitination;GO:0043093//FtsZ-dependent cytokinesis;GO:0090529//cell septum assembly
ncbi_104595756	1395	1440	1535	163	133	168	74.79	76.76	79.02	8.94	7.15	8.95	76.8566666666667	8.34666666666667	-3.20289834540361	6.50659473375541e-248	3.35762251450754e-246	PEX11A	XP_019053049.1 PREDICTED: peroxisomal membrane protein 11A [Nelumbo nucifera]	-	-	-	-	GO:0005575//cellular_component;GO:0005622//intracellular;GO:0005623//cell;GO:0005737//cytoplasm;GO:0005777//peroxisome;GO:0005778//peroxisomal membrane;GO:0005779//integral component of peroxisomal membrane;GO:0016020//membrane;GO:0016021//integral component of membrane;GO:0031090//organelle membrane;GO:0031224//intrinsic component of membrane;GO:0031231//intrinsic component of peroxisomal membra…	GO:0003674//molecular_function;GO:0005488//binding;GO:0005515//protein binding;GO:0042802//identical protein binding	GO:0006996//organelle organization;GO:0007031//peroxisome organization;GO:0008150//biological_process;GO:0009987//cellular process;GO:0016043//cellular component organization;GO:0016559//peroxisome fission;GO:0032535//regulation of cellular component size;GO:0044375//regulation of peroxisome size;GO:0048285//organelle fission;GO:0065007//biological regulation;GO:0065008//regulation of biological …
ncbi_104588306	3595	3509	3629	1133	1123	1034	105.09	101.81	101.36	33.18	31.97	29.37	102.753333333333	31.5066666666667	-1.70545616220339	1.83083665751368e-247	9.42784518795465e-246	At4g26910	XP_010244480.1 PREDICTED: dihydrolipoyllysine-residue succinyltransferase component of 2-oxoglutarate dehydrogenase complex 2, mitochondrial-like isoform X1 [Nelumbo nucifera]	Metabolism;Metabolism;Metabolism;Metabolism;Metabolism;Metabolism	Global and overview maps;Global and overview maps;Global and overview maps;Carbohydrate metabolism;Amino acid metabolism;Amino acid metabolism	ko01100//Metabolic pathways;ko01110//Biosynthesis of secondary metabolites;ko01200//Carbon metabolism;ko00020//Citrate cycle (TCA cycle);ko00380//Tryptophan metabolism;ko00310//Lysine degradation	K00658;K00658;K00658;K00658;K00658;K00658	GO:0005737//cytoplasm;GO:0045252//oxoglutarate dehydrogenase complex;GO:0045254//pyruvate dehydrogenase complex	GO:0004149//dihydrolipoyllysine-residue succinyltransferase activity;GO:0004736//pyruvate carboxylase activity;GO:0004738//pyruvate dehydrogenase activity;GO:0004742//dihydrolipoyllysine-residue acetyltransferase activity;GO:0004847//urea carboxylase activity;GO:0005215//transporter activity;GO:0008948//oxaloacetate decarboxylase activity;GO:0015081//sodium ion transmembrane transporter activity;…	GO:0006086//acetyl-CoA biosynthetic process from pyruvate;GO:0006094//gluconeogenesis;GO:0006099//tricarboxylic acid cycle;GO:0006213//pyrimidine nucleoside metabolic process;GO:0006554//lysine catabolic process;GO:0006810//transport;GO:0006814//sodium ion transport;GO:0019627//urea metabolic process
MSTRG.10576	7643	8147	7737	11	4	8	884.79	926.34	858.18	1.12	0.40	0.88	889.77	0.8	-10.1192167412553	3.93279478059854e-246	2.02092773809749e-244	--	Pollen allergen ole e [Trema orientale]	-	-	-	-	-	-	-
ncbi_104607591	54	56	59	1470	1553	1469	1.59	1.65	1.69	44.43	45.81	43.32	1.64333333333333	44.52	4.75975654168521	2.07855487350822e-245	1.06585853681365e-243	SKU5	XP_010271560.1 PREDICTED: monocopper oxidase-like protein SKU5 [Nelumbo nucifera]	-	-	-	-	-	GO:0005375//copper ion transmembrane transporter activity;GO:0005507//copper ion binding;GO:0016491//oxidoreductase activity	GO:0006825//copper ion transport;GO:0055114//oxidation-reduction process
ncbi_104606964	236	178	228	2069	2102	2347	4.40	3.32	4.11	39.43	39.11	43.51	3.94333333333333	40.6833333333333	3.36695031632873	4.02695505220923e-245	2.06065524219744e-243	AGO1B	XP_019054929.1 PREDICTED: protein argonaute 1B-like [Nelumbo nucifera]	-	-	-	-	GO:0005575//cellular_component;GO:0005622//intracellular;GO:0005623//cell;GO:0005634//nucleus;GO:0005737//cytoplasm;GO:0005829//cytosol;GO:0043226//organelle;GO:0043227//membrane-bounded organelle;GO:0043229//intracellular organelle;GO:0043231//intracellular membrane-bounded organelle;GO:0044424//intracellular part;GO:0044444//cytoplasmic part;GO:0044464//cell part	GO:0003674//molecular_function;GO:0003676//nucleic acid binding;GO:0003723//RNA binding;GO:0003729//mRNA binding;GO:0003824//catalytic activity;GO:0004518//nuclease activity;GO:0004519//endonuclease activity;GO:0004521//endoribonuclease activity;GO:0004540//ribonuclease activity;GO:0005488//binding;GO:0005515//protein binding;GO:0016787//hydrolase activity;GO:0016788//hydrolase activity, acting o…	GO:0002252//immune effector process;GO:0002376//immune system process;GO:0003002//regionalization;GO:0006139//nucleobase-containing compound metabolic process;GO:0006351//transcription, DNA-templated;GO:0006355//regulation of transcription, DNA-templated;GO:0006417//regulation of translation;GO:0006725//cellular aromatic compound metabolic process;GO:0006807//nitrogen compound metabolic process;G…
ncbi_104607385	5988	6620	6249	2269	2208	2394	482.84	533.20	488.64	187.29	177.88	192.79	501.56	185.986666666667	-1.43122309747405	5.11582603269117e-245	2.61238214529491e-243	HSP16.0	XP_010271327.1 PREDICTED: 15.7 kDa heat shock protein, peroxisomal [Nelumbo nucifera]	Genetic Information Processing	Folding, sorting and degradation	ko04141//Protein processing in endoplasmic reticulum	K13993	GO:0005575//cellular_component;GO:0005622//intracellular;GO:0005623//cell;GO:0005737//cytoplasm;GO:0005777//peroxisome;GO:0005782//peroxisomal matrix;GO:0031907//microbody lumen;GO:0031974//membrane-enclosed lumen;GO:0042579//microbody;GO:0043226//organelle;GO:0043227//membrane-bounded organelle;GO:0043229//intracellular organelle;GO:0043231//intracellular membrane-bounded organelle;GO:0043233//o…	-	GO:0000302//response to reactive oxygen species;GO:0006457//protein folding;GO:0006950//response to stress;GO:0006979//response to oxidative stress;GO:0008150//biological_process;GO:0009266//response to temperature stimulus;GO:0009408//response to heat;GO:0009628//response to abiotic stimulus;GO:0009987//cellular process;GO:0042221//response to chemical;GO:0050896//response to stimulus;GO:1901700…
ncbi_104598820	5786	5667	5808	2445	2457	2374	374.26	366.16	364.33	161.90	158.78	153.36	368.25	158.013333333333	-1.22063922557849	1.31389304451188e-244	6.69537997265847e-243	TMEM205	XP_010259357.1 PREDICTED: transmembrane protein 205 [Nelumbo nucifera]	-	-	-	-	GO:0005575//cellular_component;GO:0016020//membrane;GO:0016021//integral component of membrane;GO:0031224//intrinsic component of membrane;GO:0044425//membrane part	GO:0003674//molecular_function	GO:0008150//biological_process
ncbi_104598655	64	42	40	1570	1551	1567	1.83	1.20	1.20	47.15	45.74	46.23	1.41	46.3733333333333	5.03952836418664	1.77504820812584e-243	9.02654452614515e-242	NEK2	XP_010259126.1 PREDICTED: serine/threonine-protein kinase Nek2-like [Nelumbo nucifera]	-	-	-	-	-	GO:0004672//protein kinase activity;GO:0005524//ATP binding	GO:0006298//mismatch repair;GO:0006468//protein phosphorylation
ncbi_104600745	921	922	959	3558	3745	3755	56.21	56.20	56.75	222.28	228.33	228.86	56.3866666666667	226.49	2.00602138896191	1.99238641556967e-241	1.01107410217498e-239	Os05g0200100	XP_010262166.1 PREDICTED: thioredoxin-like 2, chloroplastic [Nelumbo nucifera]	-	-	-	-	GO:0005575//cellular_component;GO:0005622//intracellular;GO:0005623//cell;GO:0005737//cytoplasm;GO:0009507//chloroplast;GO:0009536//plastid;GO:0043226//organelle;GO:0043227//membrane-bounded organelle;GO:0043229//intracellular organelle;GO:0043231//intracellular membrane-bounded organelle;GO:0044424//intracellular part;GO:0044444//cytoplasmic part;GO:0044464//cell part	GO:0003756//protein disulfide isomerase activity;GO:0015036//disulfide oxidoreductase activity;GO:0016209//antioxidant activity;GO:0016491//oxidoreductase activity	GO:0006457//protein folding;GO:0008150//biological_process;GO:0008152//metabolic process;GO:0009987//cellular process;GO:0019725//cellular homeostasis;GO:0042592//homeostatic process;GO:0045454//cell redox homeostasis;GO:0050789//regulation of biological process;GO:0050794//regulation of cellular process;GO:0055114//oxidation-reduction process;GO:0065007//biological regulation;GO:0065008//regulat…
ncbi_104598123	1672	1513	1623	17	29	22	79.72	72.06	75.04	0.83	1.38	1.05	75.6066666666667	1.08666666666667	-6.12053208177432	1.95069536251454e-240	9.87867672196805e-239	AVT1I	XP_010258339.1 PREDICTED: vacuolar amino acid transporter 1-like [Nelumbo nucifera]	-	-	-	-	GO:0005887//integral component of plasma membrane	GO:0015173//aromatic amino acid transmembrane transporter activity	GO:0003333//amino acid transmembrane transport;GO:0015801//aromatic amino acid transport
ncbi_104586115	4311	4384	4081	1383	1404	1376	169.48	172.16	155.59	55.66	55.15	54.03	165.743333333333	54.9466666666667	-1.59284697421112	2.660404623864e-240	1.34449374172962e-238	PV42A	XP_010241549.1 PREDICTED: SNF1-related protein kinase regulatory subunit gamma-like PV42a [Nelumbo nucifera]	-	-	-	-	GO:0009898//cytoplasmic side of plasma membrane;GO:0043190//ATP-binding cassette (ABC) transporter complex	GO:0003938//IMP dehydrogenase activity;GO:0005524//ATP binding;GO:0031263//amine-transporting ATPase activity	GO:0009152//purine ribonucleotide biosynthetic process;GO:0015837//amine transport
ncbi_104586319	5171	5027	5378	2134	2089	2219	180.59	175.72	182.02	76.38	73.17	77.32	179.443333333333	75.6233333333333	-1.24662497813552	1.50150149856452e-239	7.57252095977077e-238	RZPF34	XP_010241800.1 PREDICTED: E3 ubiquitin-protein ligase MIEL1 [Nelumbo nucifera]	Genetic Information Processing	Folding, sorting and degradation	ko04120//Ubiquitin mediated proteolysis	K10144	GO:0005575//cellular_component;GO:0005622//intracellular;GO:0005623//cell;GO:0005634//nucleus;GO:0005737//cytoplasm;GO:0005783//endoplasmic reticulum;GO:0012505//endomembrane system;GO:0043226//organelle;GO:0043227//membrane-bounded organelle;GO:0043229//intracellular organelle;GO:0043231//intracellular membrane-bounded organelle;GO:0044424//intracellular part;GO:0044444//cytoplasmic part;GO:0044…	GO:0003674//molecular_function;GO:0003824//catalytic activity;GO:0005488//binding;GO:0008270//zinc ion binding;GO:0016740//transferase activity;GO:0043167//ion binding;GO:0043169//cation binding;GO:0046872//metal ion binding;GO:0046914//transition metal ion binding	GO:0006464//cellular protein modification process;GO:0006807//nitrogen compound metabolic process;GO:0008150//biological_process;GO:0008152//metabolic process;GO:0009987//cellular process;GO:0010119//regulation of stomatal movement;GO:0016567//protein ubiquitination;GO:0019538//protein metabolic process;GO:0032446//protein modification by small protein conjugation;GO:0036211//protein modification…
ncbi_104585888	68	119	91	1715	1690	1696	0.90	1.57	1.16	23.16	22.27	22.34	1.21	22.59	4.22260531811849	3.95249925783683e-239	1.98926197215409e-237	TOP2	XP_010241213.1 PREDICTED: DNA topoisomerase 2-like isoform X1 [Nelumbo nucifera]	-	-	-	-	GO:0009330//DNA topoisomerase complex (ATP-hydrolyzing);GO:0009340//DNA topoisomerase IV complex;GO:0030014//CCR4-NOT complex	GO:0003677//DNA binding;GO:0003916//DNA topoisomerase activity;GO:0003918//DNA topoisomerase type II (ATP-hydrolyzing) activity;GO:0005524//ATP binding;GO:0051082//unfolded protein binding	GO:0006260//DNA replication;GO:0006265//DNA topological change;GO:0017004//cytochrome complex assembly
ncbi_104607372	45	35	55	1531	1853	1609	1.91	1.48	2.26	66.50	78.55	68.18	1.88333333333333	71.0766666666667	5.23801575193135	4.18370909313597e-239	2.10130440283585e-237	MYB20	XP_010271304.1 PREDICTED: myb-related protein 315 [Nelumbo nucifera]	-	-	-	-	-	GO:0005515//protein binding	GO:0006457//protein folding;GO:0009405//pathogenesis
ncbi_104606502	354	341	515	26282	27303	28074	16.18	15.56	22.82	1229.40	1246.45	1281.18	18.1866666666667	1252.34333333333	6.10560518140255	7.16934923972318e-239	3.59348939351699e-237	PAP	XP_010270045.1 PREDICTED: plastid-lipid-associated protein, chloroplastic-like [Nelumbo nucifera]	-	-	-	-	-	-	-
ncbi_104612872	2472	2557	2309	518	543	510	110.54	114.21	100.13	23.71	24.26	22.78	108.293333333333	23.5833333333333	-2.19910487931772	1.344564171627e-238	6.7255704781179e-237	AOX1A	XP_010278800.1 PREDICTED: ubiquinol oxidase 2, mitochondrial-like [Nelumbo nucifera]	-	-	-	-	-	GO:0004497//monooxygenase activity;GO:0009916//alternative oxidase activity	GO:0006744//ubiquinone biosynthetic process;GO:0055114//oxidation-reduction process
MSTRG.4217	242	210	237	1835	1976	1952	32.58	28.24	30.94	252.87	265.75	262.43	30.5866666666667	260.35	3.08947761098294	3.42233305359149e-238	1.70837278552751e-236	--	Arabinogalactan peptide 16 [Vitis vinifera]	-	-	-	-	-	-	-
ncbi_104598838	10254	9824	9364	3594	3895	3984	864.50	827.32	765.59	310.18	328.08	335.46	819.136666666667	324.573333333333	-1.33555970037664	8.41498100810096e-238	4.19206589527799e-236	--	XP_010259379.1 PREDICTED: uncharacterized protein LOC104598838 [Nelumbo nucifera]	-	-	-	-	-	-	-
ncbi_104604459	3570	3870	3947	1187	1184	1305	151.68	164.24	162.62	51.63	50.26	55.37	159.513333333333	52.42	-1.60548776163696	1.03087523612886e-237	5.12504233246178e-236	APG	XP_010267093.1 PREDICTED: GDSL esterase/lipase APG-like [Nelumbo nucifera]	-	-	-	-	-	GO:0016788//hydrolase activity, acting on ester bonds	-
ncbi_104591230	1187	1114	1237	52	49	59	41.31	38.69	41.78	1.85	1.70	2.05	40.5933333333333	1.86666666666667	-4.44270658065961	1.42030746674151e-237	7.04679931774792e-236	AVT6B	XP_010248323.1 PREDICTED: sodium-coupled neutral amino acid transporter 5-like isoform X1 [Nelumbo nucifera]	-	-	-	-	-	-	GO:0003333//amino acid transmembrane transport
ncbi_104590491	849	865	996	4165	4055	3967	30.07	30.60	34.20	151.03	143.49	140.33	31.6233333333333	144.95	2.19649398184246	6.79418509554322e-237	3.36408436107261e-235	CYP75A1	XP_010247479.1 PREDICTED: flavonoid 3',5'-hydroxylase 2-like [Nelumbo nucifera]	Metabolism;Metabolism;Metabolism	Global and overview maps;Biosynthesis of other secondary metabolites;Biosynthesis of other secondary metabolites	ko01110//Biosynthesis of secondary metabolites;ko00941//Flavonoid biosynthesis;ko00944//Flavone and flavonol biosynthesis	K13083;K13083;K13083	-	GO:0005506//iron ion binding;GO:0016705//oxidoreductase activity, acting on paired donors, with incorporation or reduction of molecular oxygen;GO:0020037//heme binding	GO:0055114//oxidation-reduction process
ncbi_104606759	33	24	21	1682	1850	1831	1.90	1.38	1.18	99.37	106.67	105.53	1.48666666666667	103.856666666667	6.12636880758957	8.741204579521e-237	4.31939119222391e-235	SWEET1	XP_010270425.1 PREDICTED: bidirectional sugar transporter SWEET1-like isoform X1 [Nelumbo nucifera]	-	-	-	-	GO:0016021//integral component of membrane	-	-
ncbi_104605302	2924	2814	2890	834	761	800	66.58	64.39	64.29	19.61	17.31	18.24	65.0866666666667	18.3866666666667	-1.82370207414138	8.83276852924212e-237	4.35583706099319e-235	WRKY46	XP_010268324.1 PREDICTED: WRKY transcription factor SUSIBA2-like isoform X1 [Nelumbo nucifera]	Organismal Systems	Environmental adaptation	ko04626//Plant-pathogen interaction	K18835	GO:0005575//cellular_component;GO:0005622//intracellular;GO:0005623//cell;GO:0005634//nucleus;GO:0043226//organelle;GO:0043227//membrane-bounded organelle;GO:0043229//intracellular organelle;GO:0043231//intracellular membrane-bounded organelle;GO:0044424//intracellular part;GO:0044464//cell part	GO:0003674//molecular_function;GO:0003676//nucleic acid binding;GO:0003677//DNA binding;GO:0003700//transcription factor activity, sequence-specific DNA binding;GO:0005488//binding;GO:0043565//sequence-specific DNA binding;GO:0097159//organic cyclic compound binding;GO:1901363//heterocyclic compound binding	GO:0000003//reproduction;GO:0000578//embryonic axis specification;GO:0003006//developmental process involved in reproduction;GO:0006139//nucleobase-containing compound metabolic process;GO:0006351//transcription, DNA-templated;GO:0006355//regulation of transcription, DNA-templated;GO:0006725//cellular aromatic compound metabolic process;GO:0006807//nitrogen compound metabolic process;GO:0007163//…
ncbi_104595342	1967	1950	1910	338	396	339	197.15	195.23	185.65	34.68	39.65	33.93	192.676666666667	36.0866666666667	-2.41664407798301	1.26038799339038e-236	6.20303628135387e-235	--	XP_010254343.1 PREDICTED: early nodulin-93-like [Nelumbo nucifera]	-	-	-	-	-	-	-
ncbi_104607948	757	652	777	3403	3577	3501	22.33	19.21	22.23	102.76	105.43	103.15	21.2566666666667	103.78	2.28754115540025	4.41888466517451e-236	2.17039997811583e-234	CBP60A	XP_010272043.1 PREDICTED: calmodulin-binding protein 60 A-like [Nelumbo nucifera]	-	-	-	-	-	GO:0005516//calmodulin binding	-
ncbi_104598998	83	84	55	1741	1786	1552	8.26	8.35	5.30	177.26	177.47	154.17	7.30333333333333	169.633333333333	4.53772080187434	1.09847532620303e-235	5.38451031641805e-234	At5g27670	XP_010259658.1 PREDICTED: histone H2A.1 [Nelumbo nucifera]	-	-	-	-	-	GO:0003677//DNA binding	-
ncbi_104591826	3146	3013	3208	1016	1018	1010	99.41	93.48	95.27	33.26	33.48	32.75	96.0533333333333	33.1633333333333	-1.53424665735102	1.98173820340036e-235	9.69466329103455e-234	tmem53-a	XP_010249181.1 PREDICTED: transmembrane protein 53-like [Nelumbo nucifera]	-	-	-	-	-	GO:0016787//hydrolase activity	-
ncbi_104597247	214	259	259	2415	2137	2197	6.22	7.52	7.30	71.88	62.07	63.79	7.01333333333333	65.9133333333333	3.23239812760908	2.53718306552423e-235	1.23871253059327e-233	WRKY24	XP_010257004.1 PREDICTED: WRKY transcription factor WRKY24-like isoform X1 [Nelumbo nucifera]	Organismal Systems;Environmental Information Processing	Environmental adaptation;Signal transduction	ko04626//Plant-pathogen interaction;ko04016//MAPK signaling pathway - plant	K13424;K13424	-	GO:0003700//transcription factor activity, sequence-specific DNA binding;GO:0043565//sequence-specific DNA binding	GO:0006355//regulation of transcription, DNA-templated
ncbi_104608707	4497	4165	4765	12351	12360	12766	76.03	70.33	78.12	213.75	208.76	215.54	74.8266666666667	212.683333333333	1.5070825693642	3.54088862509926e-235	1.72530150936111e-233	FTIP3	XP_010273065.1 PREDICTED: FT-interacting protein 1-like [Nelumbo nucifera]	-	-	-	-	-	-	-
ncbi_104605872	1910	1613	1659	212	210	207	60.36	50.91	50.84	6.86	6.63	6.53	54.0366666666667	6.67333333333333	-3.01745920913477	3.83638993315902e-235	1.86556854403717e-233	AIR3	XP_010269111.1 PREDICTED: uncharacterized protein LOC104605872 [Nelumbo nucifera]	-	-	-	-	GO:0030288//outer membrane-bounded periplasmic space	GO:0005215//transporter activity;GO:0047487//oligogalacturonide lyase activity	GO:0006508//proteolysis;GO:0006810//transport;GO:0009405//pathogenesis;GO:0045490//pectin catabolic process
ncbi_104593616	1235	1341	1365	4997	4956	4785	52.61	57.06	56.39	217.91	210.92	203.57	55.3533333333333	210.8	1.92913276430155	4.29822291584752e-235	2.08600262939743e-233	CAMBP25	XP_010251861.1 PREDICTED: calmodulin-binding protein 25-like [Nelumbo nucifera]	-	-	-	-	-	-	-
ncbi_104608944	2344	2247	3207	111225	112655	130267	237.51	227.43	315.13	11537.32	11404.69	13182.89	260.023333333333	12041.6333333333	5.53324619296558	1.52635256395039e-234	7.39298687410426e-233	--	XP_010273373.1 PREDICTED: male-cone protein 1-like [Nelumbo nucifera]	-	-	-	-	-	GO:0003700//transcription factor activity, sequence-specific DNA binding	-
ncbi_104593964	2241	2290	2231	506	527	574	122.86	125.41	118.62	28.40	28.87	31.43	122.296666666667	29.5666666666667	-2.04834157320581	3.81660173430261e-234	1.84494226128541e-232	--	XP_010252390.1 PREDICTED: uncharacterized protein LOC104593964 [Nelumbo nucifera]	-	-	-	-	GO:0016021//integral component of membrane	GO:0009055//electron carrier activity	-
ncbi_104597810	1574	1678	1715	5295	5374	5365	51.79	55.15	54.72	178.34	176.65	176.29	53.8866666666667	177.093333333333	1.71650965090214	7.81251627323386e-234	3.7691153460217e-232	SAMDC	XP_019053457.1 PREDICTED: S-adenosylmethionine decarboxylase proenzyme [Nelumbo nucifera]	Metabolism;Metabolism;Metabolism	Global and overview maps;Amino acid metabolism;Amino acid metabolism	ko01100//Metabolic pathways;ko00270//Cysteine and methionine metabolism;ko00330//Arginine and proline metabolism	K01611;K01611;K01611	-	GO:0004014//adenosylmethionine decarboxylase activity	GO:0006597//spermine biosynthetic process;GO:0008295//spermidine biosynthetic process
ncbi_104604509	1357	1207	1431	4958	5153	5115	17.97	15.95	18.19	66.59	67.65	67.35	17.37	67.1966666666667	1.9517919149268	8.83540970960353e-234	4.2542149900965e-232	ATHB-15	XP_010267183.1 PREDICTED: homeobox-leucine zipper protein ATHB-15-like [Nelumbo nucifera]	-	-	-	-	GO:0016021//integral component of membrane	GO:0003677//DNA binding;GO:0003700//transcription factor activity, sequence-specific DNA binding;GO:0003779//actin binding;GO:0008289//lipid binding;GO:0043565//sequence-specific DNA binding	GO:0006355//regulation of transcription, DNA-templated;GO:0051301//cell division
ncbi_104601546	161	161	171	1619	1695	1639	5.20	5.19	5.36	53.52	54.69	52.86	5.25	53.69	3.35426407700705	8.87093966490012e-234	4.26293092737636e-232	RPV1	XP_010263214.1 PREDICTED: TMV resistance protein N-like [Nelumbo nucifera]	-	-	-	-	GO:0009898//cytoplasmic side of plasma membrane;GO:0055052//ATP-binding cassette (ABC) transporter complex, substrate-binding subunit-containing	GO:0003924//GTPase activity;GO:0005047//signal recognition particle binding;GO:0005515//protein binding;GO:0005524//ATP binding;GO:0015614//D-xylose-importing ATPase activity;GO:0016887//ATPase activity;GO:0043531//ADP binding	GO:0007165//signal transduction;GO:0009306//protein secretion;GO:0015753//D-xylose transport
ncbi_104601106	990	933	880	3918	4107	4095	28.21	26.56	24.32	114.30	116.94	116.56	26.3633333333333	115.933333333333	2.13669073311735	2.34774600738843e-233	1.12599739883767e-231	UGD3	XP_010262604.1 PREDICTED: UDP-glucose 6-dehydrogenase 4-like [Nelumbo nucifera]	Metabolism;Metabolism;Metabolism;Metabolism	Global and overview maps;Carbohydrate metabolism;Carbohydrate metabolism;Carbohydrate metabolism	ko01100//Metabolic pathways;ko00520//Amino sugar and nucleotide sugar metabolism;ko00040//Pentose and glucuronate interconversions;ko00053//Ascorbate and aldarate metabolism	K00012;K00012;K00012;K00012	-	GO:0016616//oxidoreductase activity, acting on the CH-OH group of donors, NAD or NADP as acceptor;GO:0050661//NADP binding;GO:0051287//NAD binding	GO:0055114//oxidation-reduction process
ncbi_104589949	3873	3637	3863	1316	1352	1286	156.03	146.37	150.94	54.28	54.42	51.74	151.113333333333	53.48	-1.4985595903243	1.64492580696163e-232	7.87375444976155e-231	RER4	XP_010246732.1 PREDICTED: protein RETICULATA-RELATED 4, chloroplastic-like [Nelumbo nucifera]	-	-	-	-	-	-	-
ncbi_104588230	1662	1636	1717	250	308	285	44.81	43.86	44.94	6.90	8.20	7.57	44.5366666666667	7.55666666666667	-2.55917169373519	2.68483721145638e-232	1.28263902719186e-230	SIGC	XP_010244378.1 PREDICTED: RNA polymerase sigma factor sigC [Nelumbo nucifera]	-	-	-	-	GO:0005575//cellular_component;GO:0005622//intracellular;GO:0005623//cell;GO:0005737//cytoplasm;GO:0009507//chloroplast;GO:0009536//plastid;GO:0043226//organelle;GO:0043227//membrane-bounded organelle;GO:0043229//intracellular organelle;GO:0043231//intracellular membrane-bounded organelle;GO:0044424//intracellular part;GO:0044444//cytoplasmic part;GO:0044464//cell part	GO:0000988//transcription factor activity, protein binding;GO:0000990//transcription factor activity, core RNA polymerase binding;GO:0003674//molecular_function;GO:0003676//nucleic acid binding;GO:0003677//DNA binding;GO:0003700//transcription factor activity, sequence-specific DNA binding;GO:0003824//catalytic activity;GO:0003899//DNA-directed RNA polymerase activity;GO:0005488//binding;GO:00167…	GO:0006139//nucleobase-containing compound metabolic process;GO:0006351//transcription, DNA-templated;GO:0006352//DNA-templated transcription, initiation;GO:0006355//regulation of transcription, DNA-templated;GO:0006725//cellular aromatic compound metabolic process;GO:0006807//nitrogen compound metabolic process;GO:0006950//response to stress;GO:0008150//biological_process;GO:0008152//metabolic p…
ncbi_104604772	4201	4182	4505	10596	10851	10722	165.96	165.03	172.59	428.52	428.28	423.03	167.86	426.61	1.34565929780889	4.52644927272573e-232	2.1582251308162e-230	--	XP_010267585.1 PREDICTED: B2 protein [Nelumbo nucifera]	-	-	-	-	-	-	-
ncbi_104607283	431	466	475	2517	2686	2506	8.26	8.92	8.83	49.37	51.42	47.96	8.67	49.5833333333333	2.51575136402704	4.83858287520204e-232	2.30256297913311e-230	TMK1	XP_010271200.1 PREDICTED: receptor protein kinase TMK1-like [Nelumbo nucifera]	-	-	-	-	GO:0005575//cellular_component;GO:0005576//extracellular region;GO:0005623//cell;GO:0005886//plasma membrane;GO:0016020//membrane;GO:0016021//integral component of membrane;GO:0031224//intrinsic component of membrane;GO:0044425//membrane part;GO:0044464//cell part;GO:0071944//cell periphery	GO:0000166//nucleotide binding;GO:0003674//molecular_function;GO:0003824//catalytic activity;GO:0004672//protein kinase activity;GO:0004674//protein serine/threonine kinase activity;GO:0004675//transmembrane receptor protein serine/threonine kinase activity;GO:0004888//transmembrane signaling receptor activity;GO:0005488//binding;GO:0005515//protein binding;GO:0005524//ATP binding;GO:0008144//dru…	GO:0006464//cellular protein modification process;GO:0006468//protein phosphorylation;GO:0006744//ubiquinone biosynthetic process;GO:0006793//phosphorus metabolic process;GO:0006796//phosphate-containing compound metabolic process;GO:0006807//nitrogen compound metabolic process;GO:0007154//cell communication;GO:0007165//signal transduction;GO:0007166//cell surface receptor signaling pathway;GO:00…
ncbi_104605642	792	849	833	3321	3605	3548	60.76	65.06	61.97	260.81	276.31	271.84	62.5966666666667	269.653333333333	2.10694812850352	6.84366508906704e-232	3.25040870055495e-230	--	XP_010268788.1 PREDICTED: holotricin-3 [Nelumbo nucifera]	-	-	-	-	-	-	-
ncbi_104606401	408	350	408	2441	2491	2383	15.17	13.00	14.71	92.93	92.56	88.51	14.2933333333333	91.3333333333333	2.67579908227748	2.10180629541224e-231	9.96321356313633e-230	HSF24	XP_010269874.1 PREDICTED: heat shock factor protein HSF24 [Nelumbo nucifera]	-	-	-	-	-	GO:0003700//transcription factor activity, sequence-specific DNA binding;GO:0043565//sequence-specific DNA binding	GO:0006355//regulation of transcription, DNA-templated;GO:0032955//regulation of barrier septum assembly;GO:0051301//cell division;GO:0070206//protein trimerization
ncbi_104593669	25	17	21	1892	1908	1929	0.98	0.67	0.80	76.14	74.94	75.74	0.816666666666667	75.6066666666667	6.53262229700284	8.36201500641427e-230	3.95618737053952e-228	CCD4	XP_010251938.1 PREDICTED: probable carotenoid cleavage dioxygenase 4, chloroplastic [Nelumbo nucifera]	Metabolism;Metabolism;Metabolism	Global and overview maps;Global and overview maps;Metabolism of terpenoids and polyketides	ko01100//Metabolic pathways;ko01110//Biosynthesis of secondary metabolites;ko00906//Carotenoid biosynthesis	K09840;K09840;K09840	-	GO:0016702//oxidoreductase activity, acting on single donors with incorporation of molecular oxygen, incorporation of two atoms of oxygen	GO:0055114//oxidation-reduction process
ncbi_104612265	1459	1553	1445	183	214	190	39.56	42.06	38.00	5.08	5.80	5.15	39.8733333333333	5.34333333333333	-2.8996122921128	1.39746050627062e-229	6.59881930181069e-228	--	XP_010277924.1 PREDICTED: vacuolar protein 8-like [Nelumbo nucifera]	-	-	-	-	-	GO:0005515//protein binding	-
ncbi_104586280	803	782	775	3487	3536	3358	59.08	57.47	55.30	262.65	259.93	246.76	57.2833333333333	256.446666666667	2.16247146807536	3.51756192969843e-229	1.6577950828598e-227	--	XP_010241753.1 PREDICTED: uncharacterized protein At5g48480 [Nelumbo nucifera]	-	-	-	-	GO:0005575//cellular_component;GO:0005622//intracellular;GO:0005623//cell;GO:0005737//cytoplasm;GO:0005829//cytosol;GO:0044424//intracellular part;GO:0044444//cytoplasmic part;GO:0044464//cell part	GO:0004462//lactoylglutathione lyase activity	GO:0005975//carbohydrate metabolic process;GO:0051596//methylglyoxal catabolic process
ncbi_104607941	145	175	166	1735	1782	1647	8.24	9.93	9.14	100.88	101.12	93.43	9.10333333333333	98.4766666666667	3.43531511553153	5.42365528462989e-229	2.55120400503937e-227	WLIM1	XP_010272036.1 PREDICTED: LIM domain-containing protein WLIM1-like [Nelumbo nucifera]	-	-	-	-	-	GO:0003674//molecular_function;GO:0005488//binding;GO:0043167//ion binding;GO:0043169//cation binding;GO:0046872//metal ion binding	-
ncbi_104596027	2659	2693	2897	819	805	859	120.69	122.10	127.52	38.05	36.50	38.93	123.436666666667	37.8266666666667	-1.70629545342712	1.56545883589987e-228	7.3495437862017e-227	ATI2	XP_010255311.1 PREDICTED: ATG8-interacting protein 1 isoform X1 [Nelumbo nucifera]	-	-	-	-	-	-	-
ncbi_104593713	143	162	122	1731	1702	1949	16.67	18.81	13.75	205.95	197.69	226.31	16.41	209.983333333333	3.67762767977684	2.51705160240649e-228	1.17944601905867e-226	PIK-1	XP_010251978.1 PREDICTED: uncharacterized protein LOC104593713 [Nelumbo nucifera]	-	-	-	-	-	-	-
ncbi_104605943	2805	3104	3053	8513	9017	8719	65.21	72.08	68.83	202.61	209.45	202.45	68.7066666666667	204.836666666667	1.57595199034671	1.20912119796008e-227	5.65489569829897e-226	BXL7	XP_010269208.1 PREDICTED: probable beta-D-xylosidase 7 [Nelumbo nucifera]	-	-	-	-	-	GO:0004553//hydrolase activity, hydrolyzing O-glycosyl compounds	GO:0005975//carbohydrate metabolic process
ncbi_104592597	1396	1396	1302	23	19	39	107.99	107.87	97.67	1.82	1.47	3.01	104.51	2.1	-5.63710785452602	8.38194353670003e-227	3.91264005549013e-225	--	XP_010250347.1 PREDICTED: 21 kDa seed protein-like [Nelumbo nucifera]	-	-	-	-	-	GO:0003700//transcription factor activity, sequence-specific DNA binding;GO:0004866//endopeptidase inhibitor activity;GO:0051536//iron-sulfur cluster binding	GO:0006355//regulation of transcription, DNA-templated
ncbi_104588006	1106	1184	1211	36	35	35	40.64	43.46	43.16	1.35	1.28	1.28	42.42	1.30333333333333	-5.02446660894436	1.64009096445688e-225	7.64126190297435e-224	AFRR	XP_010244101.1 PREDICTED: monodehydroascorbate reductase-like [Nelumbo nucifera]	Metabolism;Metabolism	Global and overview maps;Carbohydrate metabolism	ko01100//Metabolic pathways;ko00053//Ascorbate and aldarate metabolism	K08232;K08232	GO:0009342//glutamate synthase complex (NADPH)	GO:0004148//dihydrolipoyl dehydrogenase activity;GO:0004355//glutamate synthase (NADPH) activity;GO:0004362//glutathione-disulfide reductase activity;GO:0004791//thioredoxin-disulfide reductase activity;GO:0008734//L-aspartate oxidase activity;GO:0015036//disulfide oxidoreductase activity;GO:0015042//trypanothione-disulfide reductase activity;GO:0016152//mercury (II) reductase activity;GO:0016491…	GO:0006096//glycolytic process;GO:0006537//glutamate biosynthetic process;GO:0006790//sulfur compound metabolic process;GO:0006805//xenobiotic metabolic process;GO:0009398//FMN biosynthetic process;GO:0010126//mycothiol metabolic process;GO:0019363//pyridine nucleotide biosynthetic process;GO:0045454//cell redox homeostasis;GO:0046689//response to mercury ion;GO:0051068//dihydrolipoamide metaboli…
ncbi_104607597	2259	2260	2342	622	587	620	86.81	86.75	87.27	24.47	22.54	23.79	86.9433333333333	23.6	-1.88128854878805	1.6836083591178e-225	7.82909894753258e-224	EIF4B3	XP_010271567.1 PREDICTED: eukaryotic translation initiation factor 4B3-like [Nelumbo nucifera]	-	-	-	-	-	GO:0003743//translation initiation factor activity	-
MSTRG.7615	2690	2746	2747	825	769	772	242.49	247.30	240.12	76.15	69.28	69.49	243.303333333333	71.64	-1.76391884335782	4.66915774407069e-225	2.16712710474325e-223	--	oxidative stress 3 [Prunus dulcis]	-	-	-	-	-	-	-
ncbi_104594851	3297	3368	3293	1118	1053	1092	133.26	135.97	129.07	46.26	42.52	44.08	132.766666666667	44.2866666666667	-1.58394866017284	1.68423801550015e-224	7.80236020059349e-223	CSE	XP_010253670.1 PREDICTED: caffeoylshikimate esterase-like [Nelumbo nucifera]	-	-	-	-	-	GO:0003674//molecular_function;GO:0003824//catalytic activity;GO:0008236//serine-type peptidase activity;GO:0016787//hydrolase activity;GO:0047570//3-oxoadipate enol-lactonase activity;GO:0070205//2-succinyl-6-hydroxy-2,4-cyclohexadiene-1-carboxylate synthase activity	GO:0006508//proteolysis;GO:0009102//biotin biosynthetic process;GO:0009234//menaquinone biosynthetic process;GO:0015979//photosynthesis;GO:0042952//beta-ketoadipate pathway
ncbi_104588452	328	381	352	2141	2298	2313	10.31	11.96	10.73	68.89	72.16	72.61	11	71.22	2.69477891195104	4.1796615083644e-224	1.93259963127776e-222	SHM2	XP_010244692.1 PREDICTED: serine hydroxymethyltransferase, mitochondrial-like [Nelumbo nucifera]	Metabolism;Metabolism;Metabolism;Metabolism;Metabolism;Metabolism;Metabolism;Metabolism	Global and overview maps;Global and overview maps;Global and overview maps;Global and overview maps;Carbohydrate metabolism;Amino acid metabolism;Metabolism of other amino acids;Metabolism of cofactors and vitamins	ko01100//Metabolic pathways;ko01110//Biosynthesis of secondary metabolites;ko01200//Carbon metabolism;ko01230//Biosynthesis of amino acids;ko00630//Glyoxylate and dicarboxylate metabolism;ko00260//Glycine, serine and threonine metabolism;ko00460//Cyanoamino acid metabolism;ko00670//One carbon pool by folate	K00600;K00600;K00600;K00600;K00600;K00600;K00600;K00600	-	GO:0008710//8-amino-7-oxononanoate synthase activity;GO:0016829//lyase activity;GO:0030170//pyridoxal phosphate binding;GO:0031071//cysteine desulfurase activity;GO:0033806//fluorothreonine transaldolase activity	GO:0006520//cellular amino acid metabolic process;GO:0009058//biosynthetic process;GO:0009102//biotin biosynthetic process;GO:0090346//cellular organofluorine metabolic process
ncbi_104585773	1448	1649	1504	165	209	197	93.01	105.65	93.64	10.86	13.33	12.65	97.4333333333333	12.28	-2.98810486260208	3.30344935308925e-223	1.52457304106723e-221	PPA1	XP_010241055.1 PREDICTED: soluble inorganic pyrophosphatase 1 [Nelumbo nucifera]	Metabolism	Energy metabolism	ko00190//Oxidative phosphorylation	K01507	GO:0005737//cytoplasm	GO:0000287//magnesium ion binding;GO:0004427//inorganic diphosphatase activity	GO:0006796//phosphate-containing compound metabolic process
ncbi_104609366	2878	2906	2892	936	956	946	88.86	89.63	86.60	29.59	29.49	29.17	88.3633333333333	29.4166666666667	-1.58681406489612	1.06926095737361e-222	4.92544689592439e-221	SLC25A44	XP_010273965.1 PREDICTED: solute carrier family 25 member 44 [Nelumbo nucifera]	-	-	-	-	-	-	-
ncbi_104599568	45	37	49	1327	1409	1375	1.42	1.17	1.50	42.84	44.40	43.31	1.36333333333333	43.5166666666667	4.99635780425846	1.92095861813877e-222	8.83207665407414e-221	CYP78A5	XP_010260472.1 PREDICTED: cytochrome P450 78A5 [Nelumbo nucifera]	-	-	-	-	-	GO:0005506//iron ion binding;GO:0016705//oxidoreductase activity, acting on paired donors, with incorporation or reduction of molecular oxygen;GO:0020037//heme binding	GO:0055114//oxidation-reduction process
ncbi_104593197	3093	3123	3201	1043	1128	1115	169.20	170.27	169.76	58.13	61.18	60.70	169.743333333333	60.0033333333333	-1.50024036042633	3.42783885844938e-222	1.57307576881185e-220	BCA1	XP_010251255.1 PREDICTED: carbonic anhydrase 2-like isoform X1 [Nelumbo nucifera]	Metabolism;Metabolism	Global and overview maps;Energy metabolism	ko01100//Metabolic pathways;ko00910//Nitrogen metabolism	K01673;K01673	-	GO:0004089//carbonate dehydratase activity;GO:0008270//zinc ion binding	-
ncbi_104607306	3688	3614	3657	1048	1049	1234	127.63	124.93	122.73	37.13	36.27	42.65	125.096666666667	38.6833333333333	-1.69325932591549	3.45544741209798e-222	1.58277609924937e-220	PYD1	XP_010271236.1 PREDICTED: dihydropyrimidine dehydrogenase (NADP(+)), chloroplastic [Nelumbo nucifera]	Metabolism;Metabolism;Metabolism;Metabolism	Global and overview maps;Nucleotide metabolism;Metabolism of other amino acids;Metabolism of cofactors and vitamins	ko01100//Metabolic pathways;ko00240//Pyrimidine metabolism;ko00410//beta-Alanine metabolism;ko00770//Pantothenate and CoA biosynthesis	K00207;K00207;K00207;K00207	GO:0005575//cellular_component;GO:0005622//intracellular;GO:0005623//cell;GO:0005737//cytoplasm;GO:0005829//cytosol;GO:0009507//chloroplast;GO:0009532//plastid stroma;GO:0009536//plastid;GO:0009570//chloroplast stroma;GO:0043226//organelle;GO:0043227//membrane-bounded organelle;GO:0043229//intracellular organelle;GO:0043231//intracellular membrane-bounded organelle;GO:0044422//organelle part;GO:0…	GO:0000166//nucleotide binding;GO:0002054//nucleobase binding;GO:0002058//uracil binding;GO:0002061//pyrimidine nucleobase binding;GO:0003674//molecular_function;GO:0003824//catalytic activity;GO:0003954//NADH dehydrogenase activity;GO:0004152//dihydroorotate dehydrogenase activity;GO:0004159//dihydrouracil dehydrogenase (NAD+) activity;GO:0004452//isopentenyl-diphosphate delta-isomerase activity…	GO:0001505//regulation of neurotransmitter levels;GO:0006082//organic acid metabolic process;GO:0006139//nucleobase-containing compound metabolic process;GO:0006144//purine nucleobase metabolic process;GO:0006145//purine nucleobase catabolic process;GO:0006206//pyrimidine nucleobase metabolic process;GO:0006207//'de novo' pyrimidine nucleobase biosynthetic process;GO:0006208//pyrimidine nucleobas…
ncbi_104610938	188	191	211	1709	1697	1691	2.06	2.09	2.24	19.15	18.56	18.49	2.13	18.7333333333333	3.13668229416129	5.40864684403649e-222	2.47281311785294e-220	At1g12460	XP_010276110.1 PREDICTED: probable LRR receptor-like serine/threonine-protein kinase At1g12460 [Nelumbo nucifera]	-	-	-	-	-	GO:0004672//protein kinase activity;GO:0005515//protein binding;GO:0005524//ATP binding	GO:0006468//protein phosphorylation
ncbi_104610792	972	907	1092	3919	4076	4091	20.84	19.37	22.70	85.87	87.20	87.50	20.97	86.8566666666667	2.05030972553015	1.04320669001831e-221	4.76060366377759e-220	TCP2	XP_010275881.1 PREDICTED: transcription factor TCP2 [Nelumbo nucifera]	-	-	-	-	GO:0005680//anaphase-promoting complex	-	GO:0030683//evasion or tolerance by virus of host immune response;GO:0090266//regulation of mitotic cell cycle spindle assembly checkpoint
ncbi_104607810	455	463	428	2395	2507	2460	15.92	16.19	14.53	85.81	87.66	85.99	15.5466666666667	86.4866666666667	2.47587244705269	1.16243913154421e-221	5.29483447999468e-220	At4g33920	XP_010271837.1 PREDICTED: probable protein phosphatase 2C 63 [Nelumbo nucifera]	-	-	-	-	-	GO:0016791//phosphatase activity	-
ncbi_104611678	4861	4764	4621	1753	1636	1730	140.89	137.92	129.88	52.01	47.37	50.08	136.23	49.82	-1.45124751590465	1.3863667980559e-221	6.30307284023183e-220	GH3.1	XP_010277152.1 PREDICTED: probable indole-3-acetic acid-amido synthetase GH3.1 [Nelumbo nucifera]	Environmental Information Processing	Signal transduction	ko04075//Plant hormone signal transduction	K14487	-	-	-
ncbi_104586453	232	283	257	2174	2054	2013	9.82	11.97	10.55	94.24	86.90	85.14	10.78	88.76	3.04155248944451	2.46590884593754e-221	1.11903766923251e-219	PORA	XP_010242003.1 PREDICTED: protochlorophyllide reductase-like [Nelumbo nucifera]	Metabolism;Metabolism;Metabolism	Global and overview maps;Global and overview maps;Metabolism of cofactors and vitamins	ko01100//Metabolic pathways;ko01110//Biosynthesis of secondary metabolites;ko00860//Porphyrin and chlorophyll metabolism	K00218;K00218;K00218	-	GO:0004316//3-oxoacyl-[acyl-carrier-protein] reductase (NADPH) activity;GO:0004757//sepiapterin reductase activity;GO:0008667//2,3-dihydro-2,3-dihydroxybenzoate dehydrogenase activity;GO:0008678//2-deoxy-D-gluconate 3-dehydrogenase activity;GO:0016491//oxidoreductase activity;GO:0016630//protochlorophyllide reductase activity;GO:0016779//nucleotidyltransferase activity;GO:0050662//coenzyme bindin…	GO:0000272//polysaccharide catabolic process;GO:0006633//fatty acid biosynthetic process;GO:0006729//tetrahydrobiopterin biosynthetic process;GO:0009228//thiamine biosynthetic process;GO:0015995//chlorophyll biosynthetic process;GO:0055114//oxidation-reduction process
ncbi_104590039	1677	1719	1757	13	17	19	47.42	48.55	48.18	0.38	0.48	0.54	48.05	0.466666666666667	-6.6860001994373	1.22235516988264e-220	5.53681619543138e-219	NFD4	XP_010246855.1 PREDICTED: protein NUCLEAR FUSION DEFECTIVE 4-like [Nelumbo nucifera]	-	-	-	-	-	GO:0022857//transmembrane transporter activity	GO:0055085//transmembrane transport
ncbi_104591150	1438	1332	1484	121	173	168	53.88	49.85	53.92	4.64	6.48	6.29	52.55	5.80333333333333	-3.1787370619196	1.43768666041463e-220	6.5001507788802e-219	At3g47200	XP_019052189.1 PREDICTED: UPF0481 protein At3g47200-like [Nelumbo nucifera]	-	-	-	-	-	-	-
ncbi_104608239	1091	1196	1065	4507	4866	4518	65.96	72.23	62.44	278.93	293.91	272.79	66.8766666666667	281.876666666667	2.07548921260807	1.46681899465818e-219	6.6196296327194e-218	At3g15360	XP_010272475.1 PREDICTED: uncharacterized protein LOC104608239 [Nelumbo nucifera]	-	-	-	-	GO:0005737//cytoplasm	GO:0003756//protein disulfide isomerase activity;GO:0015036//disulfide oxidoreductase activity;GO:0016491//oxidoreductase activity;GO:0016667//oxidoreductase activity, acting on a sulfur group of donors	GO:0006457//protein folding;GO:0006790//sulfur compound metabolic process;GO:0055114//oxidation-reduction process
ncbi_104591475	58	59	76	1400	1312	1478	3.60	3.66	4.58	88.97	81.37	91.64	3.94666666666667	87.3266666666667	4.46771569208716	3.4042101075615e-219	1.53346186429013e-217	SMR6	XP_010248618.1 PREDICTED: uncharacterized protein LOC104591475 [Nelumbo nucifera]	-	-	-	-	-	-	GO:0051191//prosthetic group biosynthetic process
ncbi_104592096	99	95	91	1328	1423	1503	4.02	3.85	3.58	55.22	57.75	60.97	3.81666666666667	57.98	3.92517023579825	3.71841401106344e-219	1.67191924100389e-217	--	XP_010249579.1 PREDICTED: uncharacterized protein LOC104592096 [Nelumbo nucifera]	-	-	-	-	GO:0016021//integral component of membrane	-	-
ncbi_104607398	1486	1408	1435	219	234	224	97.09	91.89	90.92	14.65	15.27	14.62	93.3	14.8466666666667	-2.65173802367248	9.97240507816097e-218	4.46749135919079e-216	--	XP_010271344.1 PREDICTED: uncharacterized protein LOC104607398 [Nelumbo nucifera]	-	-	-	-	-	-	-
ncbi_104595644	4320	4254	4027	1252	1300	1124	121.58	119.59	109.91	36.07	36.55	31.59	117.026666666667	34.7366666666667	-1.7523060870541	1.17912400089708e-217	5.27264589797855e-216	AGPS1	XP_010254773.1 PREDICTED: glucose-1-phosphate adenylyltransferase large subunit 1-like isoform X1 [Nelumbo nucifera]	Metabolism;Metabolism;Metabolism;Metabolism	Global and overview maps;Global and overview maps;Carbohydrate metabolism;Carbohydrate metabolism	ko01100//Metabolic pathways;ko01110//Biosynthesis of secondary metabolites;ko00500//Starch and sucrose metabolism;ko00520//Amino sugar and nucleotide sugar metabolism	K00975;K00975;K00975;K00975	GO:0005737//cytoplasm	GO:0003977//UDP-N-acetylglucosamine diphosphorylase activity;GO:0003983//UTP:glucose-1-phosphate uridylyltransferase activity;GO:0008878//glucose-1-phosphate adenylyltransferase activity;GO:0008879//glucose-1-phosphate thymidylyltransferase activity;GO:0016772//transferase activity, transferring phosphorus-containing groups;GO:0016779//nucleotidyltransferase activity;GO:0019134//glucosamine-1-pho…	GO:0000271//polysaccharide biosynthetic process;GO:0005978//glycogen biosynthetic process;GO:0009058//biosynthetic process;GO:0009103//lipopolysaccharide biosynthetic process;GO:0009225//nucleotide-sugar metabolic process;GO:0009243//O antigen biosynthetic process;GO:0009252//peptidoglycan biosynthetic process;GO:0019305//dTDP-rhamnose biosynthetic process
MSTRG.23174	10	13	15	2687	3085	2942	0.52	0.68	0.76	143.63	160.94	153.43	0.653333333333333	152.666666666667	7.86835013375646	1.23167973564897e-217	5.4976069952507e-216	--	-	-	-	-	-	-	-	-
ncbi_104603747	928	756	864	4034	3919	4068	36.53	29.72	32.98	162.54	154.11	159.92	33.0766666666667	158.856666666667	2.26383987831147	1.64742474698013e-217	7.33989240639964e-216	PUMP5	XP_010266166.1 PREDICTED: mitochondrial uncoupling protein 5-like [Nelumbo nucifera]	-	-	-	-	-	-	-
[truncated: 7,714 more rows]
