# Supplementary material for: Cytological and Molecular Mechanism of Low Pollen Grain Viability in a Germplasm Line of Double Lotus
Source: Plants (Basel). 2023 Jan 13;12(2):387. doi: 10.3390/plants12020387 (PMC9867118; doi:10.3390/plants12020387)
Supplement: Supplementary file 1 [file plants-12-00387-s001.zip › ΘÖäσèáμûçΣ╗╢/Table S5 SJGS2-vs-SJGS1.Go analysis of differentially expressed genes xls.xls]

GO ID (level1)	GO Term (level1)	GO ID (level2)	GO Term (level2)	number_of_SJGS2-vs-SJGS1 (up)	number_of_SJGS2-vs-SJGS1 (down)	Genes_of_SJGS2-vs-SJGS1_up	Genes_of_SJGS2-vs-SJGS1_down
GO:0008150	Biological Process	GO:0098754	detoxification	30	32	ncbi_104586325(HIPP05),ncbi_104587577(PRXIIE),ncbi_104587779(HIPP20),ncbi_104590534(CAD1),ncbi_104591592(At5g24760),ncbi_104592451(APX6),ncbi_104594723(At3g45770),ncbi_104595100(HIPP05),ncbi_104595436(PER48),ncbi_104596470(GSTU17),ncbi_104597858(HIPP37),ncbi_104598538(--),ncbi_104599187(RBOHF),ncbi_104599258(NAKR2),ncbi_104600082(NAKR2),ncbi_104601759(GAT1),ncbi_104601957(NAKR2),ncbi_104603099(AR…	MSTRG.13977(At3g24170),MSTRG.13978(GRC2),ncbi_104586790(GALM),ncbi_104587949(ADH1),ncbi_104587950(ADH2),ncbi_104589271(ADH),ncbi_104589272(ADH1),ncbi_104591145(--),ncbi_104591925(HIPP32),ncbi_104592432(PER25),ncbi_104593194(HIPP09),ncbi_104593220(HIPP30),ncbi_104593361(10HGO),ncbi_104593731(At1g32780),ncbi_104596433(HIPP32),ncbi_104597041(HMA5),ncbi_104597574(WCRKC1),ncbi_104598872(HIPP23),ncbi_1…
GO:0008150	Biological Process	GO:0044699	single-organism process	1782	1370	MSTRG.10025(--),MSTRG.1005(PRAF1),MSTRG.10220(--),MSTRG.10329(NMAT2),MSTRG.10588(SYT3),MSTRG.10797(--),MSTRG.11372(PSKR2),MSTRG.11650(--),MSTRG.12451(LAX2),MSTRG.12778(AMS),MSTRG.13066(--),MSTRG.13115(--),MSTRG.13164(At3g26670),MSTRG.1318(--),MSTRG.13601(RPN5B),MSTRG.13612(DRTS),MSTRG.13731(UBP14),MSTRG.13986(ABCG26),MSTRG.14003(At4g08330),MSTRG.14181(VPS11),MSTRG.14814(--),MSTRG.15145(ORC1),MSTR…	MSTRG.10108(VPS35B),MSTRG.10333(--),MSTRG.10980(CUL1),MSTRG.11313(pKIWI503),MSTRG.11442(--),MSTRG.11949(HISN7),MSTRG.11986(TET8),MSTRG.12049(SEC13A),MSTRG.12199(--),MSTRG.12852(--),MSTRG.1291(--),MSTRG.13116(ABCG31),MSTRG.13318(PRAF1),MSTRG.1344(--),MSTRG.13847(RABD2A),MSTRG.13977(At3g24170),MSTRG.13978(GRC2),MSTRG.14084(CDS4),MSTRG.14307(At1g61740),MSTRG.14906(PLC6),MSTRG.15129(ACY1),MSTRG.15213…
GO:0008150	Biological Process	GO:0001906	cell killing	1	1	ncbi_104593461(RBOHA)	ncbi_104592925(PDF2.2)
GO:0008150	Biological Process	GO:0022414	reproductive process	181	93	MSTRG.13601(RPN5B),MSTRG.13731(UBP14),MSTRG.15145(ORC1),MSTRG.15237(SPP),MSTRG.19702(RAC3),MSTRG.19773(RPL21M),MSTRG.19774(MT2),MSTRG.20781(SOBIR1),MSTRG.23485(AGD3),MSTRG.25190(PANC),MSTRG.25693(At5g52970),MSTRG.25948(EMB2752),MSTRG.28351(CESA6),MSTRG.30048(MBD9),MSTRG.30049(MBD9),MSTRG.5046(--),MSTRG.5890(ARR6),MSTRG.645(LPAT1),ncbi_104585594(FEN1),ncbi_104586108(ARP6),ncbi_104586419(At4g21705)…	MSTRG.10980(CUL1),MSTRG.12049(SEC13A),MSTRG.12852(--),MSTRG.1344(--),MSTRG.13977(At3g24170),MSTRG.13978(GRC2),MSTRG.19352(VAL2),MSTRG.19353(ATXR3),MSTRG.20482(SRG1),MSTRG.21866(--),MSTRG.24477(--),MSTRG.25949(EMB2752),MSTRG.27630(--),MSTRG.28423(--),MSTRG.30057(--),MSTRG.30152(--),MSTRG.5880(ATXR3),MSTRG.6600(ABCB1),ncbi_104585650(GNL2),ncbi_104585713(At1g61610),ncbi_104585772(LHY),ncbi_104586011…
GO:0008150	Biological Process	GO:0099531	presynaptic process involved in synaptic transmission	2	0	ncbi_104587630(FTIP3),ncbi_104604169(QKY)	--
GO:0008150	Biological Process	GO:0022610	biological adhesion	18	12	MSTRG.23485(AGD3),MSTRG.29358(Lmln),MSTRG.30048(MBD9),MSTRG.30049(MBD9),ncbi_104587866(CHUP1),ncbi_104588939(KIN14U),ncbi_104590315(--),ncbi_104590503(--),ncbi_104591796(DRB5),ncbi_104595772(GA17800),ncbi_104597178(ILI6),ncbi_104597989(SNAP33),ncbi_104598442(Aatf),ncbi_104598727(SNAP33),ncbi_104598988(--),ncbi_104599678(NAP1),ncbi_104606396(NPSN11),ncbi_104607269(XTH27)	MSTRG.1621(Os05g0447200),MSTRG.6600(ABCB1),ncbi_104586311(METK1),ncbi_104591787(MORC4),ncbi_104596968(EPC1),ncbi_104597885(AP1),ncbi_104600090(SULTR1,ncbi_104604477(SAPK2),ncbi_104604526(METK1),ncbi_104605356(At1g75720),ncbi_104608599(REN1),ncbi_104609844(NPSN11)
GO:0008150	Biological Process	GO:0000003	reproduction	215	120	MSTRG.13601(RPN5B),MSTRG.13731(UBP14),MSTRG.15145(ORC1),MSTRG.15237(SPP),MSTRG.19702(RAC3),MSTRG.19773(RPL21M),MSTRG.19774(MT2),MSTRG.20781(SOBIR1),MSTRG.23485(AGD3),MSTRG.25190(PANC),MSTRG.25693(At5g52970),MSTRG.25948(EMB2752),MSTRG.28351(CESA6),MSTRG.30048(MBD9),MSTRG.30049(MBD9),MSTRG.5046(--),MSTRG.5890(ARR6),MSTRG.645(LPAT1),ncbi_104585594(FEN1),ncbi_104586108(ARP6),ncbi_104586346(SIGF),ncbi…	MSTRG.10980(CUL1),MSTRG.12049(SEC13A),MSTRG.12852(--),MSTRG.1344(--),MSTRG.13977(At3g24170),MSTRG.13978(GRC2),MSTRG.19352(VAL2),MSTRG.19353(ATXR3),MSTRG.20482(SRG1),MSTRG.21866(--),MSTRG.24477(--),MSTRG.25949(EMB2752),MSTRG.27630(--),MSTRG.28423(--),MSTRG.30057(--),MSTRG.30152(--),MSTRG.5880(ATXR3),MSTRG.6600(ABCB1),ncbi_104585650(GNL2),ncbi_104585713(At1g61610),ncbi_104585772(LHY),ncbi_104586011…
GO:0008150	Biological Process	GO:0098743	cell aggregation	0	1	--	ncbi_104598017(PTEN1)
GO:0008150	Biological Process	GO:0008152	metabolic process	2342	1492	MSTRG.10329(NMAT2),MSTRG.10588(SYT3),MSTRG.10923(GTS1),MSTRG.1093(CPK13),MSTRG.11372(PSKR2),MSTRG.11829(RPL18B),MSTRG.12451(LAX2),MSTRG.12681(PERK11),MSTRG.13066(--),MSTRG.13164(At3g26670),MSTRG.1318(--),MSTRG.13558(GATA5),MSTRG.13601(RPN5B),MSTRG.13612(DRTS),MSTRG.13731(UBP14),MSTRG.14003(At4g08330),MSTRG.14814(--),MSTRG.14894(TIM17-2),MSTRG.14927(Stk24),MSTRG.15145(ORC1),MSTRG.15237(SPP),MSTRG.…	MSTRG.10589(PPA4),MSTRG.10980(CUL1),MSTRG.11313(pKIWI503),MSTRG.11442(--),MSTRG.11640(--),MSTRG.11863(ASP),MSTRG.11949(HISN7),MSTRG.12049(SEC13A),MSTRG.12199(--),MSTRG.12513(--),MSTRG.1291(--),MSTRG.13977(At3g24170),MSTRG.13978(GRC2),MSTRG.14084(CDS4),MSTRG.14307(At1g61740),MSTRG.14870(--),MSTRG.14906(PLC6),MSTRG.15129(ACY1),MSTRG.15213(INO80),MSTRG.15371(CPK19),MSTRG.15382(XYN1),MSTRG.15476(PBL2…
GO:0008150	Biological Process	GO:0051179	localization	616	502	MSTRG.1005(PRAF1),MSTRG.10935(PEX22),MSTRG.11650(--),MSTRG.12451(LAX2),MSTRG.13066(--),MSTRG.13115(--),MSTRG.13986(ABCG26),MSTRG.14181(VPS11),MSTRG.14814(--),MSTRG.14894(TIM17-2),MSTRG.15647(NTF2),MSTRG.16174(AGP41),MSTRG.17697(NPF5.14),MSTRG.17813(RNS3),MSTRG.18076(HSP90),MSTRG.18989(PHOT2),MSTRG.19253(--),MSTRG.19702(RAC3),MSTRG.19773(RPL21M),MSTRG.19774(MT2),MSTRG.22751(ISPG),MSTRG.23485(AGD3)…	MSTRG.10108(VPS35B),MSTRG.10980(CUL1),MSTRG.11313(pKIWI503),MSTRG.1291(--),MSTRG.13116(ABCG31),MSTRG.13847(RABD2A),MSTRG.13977(At3g24170),MSTRG.14307(At1g61740),MSTRG.14906(PLC6),MSTRG.15260(COX5C),MSTRG.1620(LAX4),MSTRG.1621(Os05g0447200),MSTRG.16897(CPR),MSTRG.17214(PPA6),MSTRG.18793(ABCB21),MSTRG.19254(--),MSTRG.20216(ABCG36),MSTRG.20238(--),MSTRG.21576(OEP163),MSTRG.21663(CAX2),MSTRG.22053(OE…
GO:0008150	Biological Process	GO:0032501	multicellular organismal process	283	166	MSTRG.10025(--),MSTRG.10329(NMAT2),MSTRG.12451(LAX2),MSTRG.13601(RPN5B),MSTRG.13986(ABCG26),MSTRG.15237(SPP),MSTRG.16174(AGP41),MSTRG.16190(UAM3),MSTRG.1721(EPFL1),MSTRG.17551(RPL5),MSTRG.17813(RNS3),MSTRG.18076(HSP90),MSTRG.18858(CAMTA3),MSTRG.19773(RPL21M),MSTRG.19774(MT2),MSTRG.20325(HTH),MSTRG.20781(SOBIR1),MSTRG.21225(CYP704B1),MSTRG.22176(NAP1),MSTRG.22751(ISPG),MSTRG.23485(AGD3),MSTRG.2459…	MSTRG.10980(CUL1),MSTRG.11313(pKIWI503),MSTRG.12199(--),MSTRG.1344(--),MSTRG.13978(GRC2),MSTRG.1620(LAX4),MSTRG.1621(Os05g0447200),MSTRG.16601(CPC),MSTRG.18646(DHS),MSTRG.19352(VAL2),MSTRG.19353(ATXR3),MSTRG.20293(SDR1),MSTRG.20482(SRG1),MSTRG.21866(--),MSTRG.23474(LWD1),MSTRG.24477(--),MSTRG.25021(CDC48),MSTRG.30152(--),MSTRG.3311(CCT8),MSTRG.5880(ATXR3),MSTRG.6600(ABCB1),ncbi_104585650(GNL2),nc…
GO:0008150	Biological Process	GO:0048511	rhythmic process	10	7	MSTRG.17097(WNK2),MSTRG.5890(ARR6),ncbi_104586352(TCP11),ncbi_104596477(CSP41A),ncbi_104598914(SWEET17),ncbi_104599320(PHOT1),ncbi_104600273(--),ncbi_104607071(CSP41B),ncbi_104608832(TUR2),ncbi_104611427(CCT2)	MSTRG.30230(--),ncbi_104585772(LHY),ncbi_104590052(SRR1),ncbi_104592503(FRS6),ncbi_104597503(JMJ30),ncbi_104607306(PYD1),ncbi_104613233(LIM15)
GO:0008150	Biological Process	GO:0023052	signaling	182	133	MSTRG.10220(--),MSTRG.11372(PSKR2),MSTRG.13066(--),MSTRG.17813(RNS3),MSTRG.1875(RALFL34),MSTRG.1876(RALFL34),MSTRG.18858(CAMTA3),MSTRG.18989(PHOT2),MSTRG.19702(RAC3),MSTRG.20850(OFUT35),MSTRG.22751(ISPG),MSTRG.23149(SN1),MSTRG.25048(RALFL34),MSTRG.25635(--),MSTRG.25637(DIR1),MSTRG.26776(--),MSTRG.5044(GILP),MSTRG.5890(ARR6),MSTRG.7090(PATROL1),MSTRG.835(SCRM),MSTRG.8860(ANT1),ncbi_104585584(HYH),…	MSTRG.10333(--),MSTRG.10980(CUL1),MSTRG.13847(RABD2A),MSTRG.14906(PLC6),MSTRG.16146(CYP94C1),MSTRG.1621(Os05g0447200),MSTRG.17214(PPA6),MSTRG.20238(--),MSTRG.20482(SRG1),MSTRG.6600(ABCB1),ncbi_104585650(GNL2),ncbi_104586058(CIPK1),ncbi_104586077(OXI1),ncbi_104586085(GUN4),ncbi_104586879(--),ncbi_104587176(TPC1A),ncbi_104587541(RR4),ncbi_104588181(BZIP1-A),ncbi_104588187(PERK4),ncbi_104588555(PLDD…
GO:0008150	Biological Process	GO:0040007	growth	44	24	MSTRG.12451(LAX2),MSTRG.13601(RPN5B),MSTRG.13731(UBP14),MSTRG.23485(AGD3),MSTRG.5497(BGAL1),MSTRG.7090(PATROL1),ncbi_104586073(SKU5),ncbi_104586576(BEH4),ncbi_104587152(CHER1),ncbi_104587487(PSI3),ncbi_104587948(PIN6),ncbi_104589903(GT17),ncbi_104589988(RHON1),ncbi_104591429(PNP2),ncbi_104591913(OsI_36121),ncbi_104592745(--),ncbi_104592962(MAD2),ncbi_104594216(AHK2),ncbi_104596065(FH8),ncbi_10459…	MSTRG.1620(LAX4),MSTRG.1621(Os05g0447200),ncbi_104586784(NPF2.8),ncbi_104589361(RIC4),ncbi_104590678(HIP1),ncbi_104592431(HO1),ncbi_104593535(PEX3),ncbi_104594196(TRN1),ncbi_104597430(TERT),ncbi_104598113(MPSR1),ncbi_104599805(PCAP1),ncbi_104599883(FBPban1),ncbi_104600747(PLDALPHA4),ncbi_104600831(--),ncbi_104603677(SMT2),ncbi_104604182(RHC1A),ncbi_104604526(METK1),ncbi_104605155(GT19),ncbi_10460…
GO:0008150	Biological Process	GO:0050896	response to stimulus	712	536	MSTRG.10025(--),MSTRG.10037(--),MSTRG.10220(--),MSTRG.11372(PSKR2),MSTRG.12451(LAX2),MSTRG.13066(--),MSTRG.13115(--),MSTRG.13601(RPN5B),MSTRG.14181(VPS11),MSTRG.1426(--),MSTRG.14814(--),MSTRG.14894(TIM17-2),MSTRG.15647(NTF2),MSTRG.16174(AGP41),MSTRG.16190(UAM3),MSTRG.17205(PAP),MSTRG.17551(RPL5),MSTRG.17686(CLPB1),MSTRG.17813(RNS3),MSTRG.18076(HSP90),MSTRG.1875(RALFL34),MSTRG.1876(RALFL34),MSTRG.…	MSTRG.10333(--),MSTRG.10980(CUL1),MSTRG.11313(pKIWI503),MSTRG.11442(--),MSTRG.11863(ASP),MSTRG.12049(SEC13A),MSTRG.13116(ABCG31),MSTRG.1344(--),MSTRG.13847(RABD2A),MSTRG.13977(At3g24170),MSTRG.13978(GRC2),MSTRG.14906(PLC6),MSTRG.15213(INO80),MSTRG.16146(CYP94C1),MSTRG.16156(ILL1),MSTRG.1620(LAX4),MSTRG.1621(Os05g0447200),MSTRG.16601(CPC),MSTRG.16694(FAD8),MSTRG.16897(CPR),MSTRG.17214(PPA6),MSTRG.…
GO:0008150	Biological Process	GO:0032502	developmental process	306	174	MSTRG.10025(--),MSTRG.10329(NMAT2),MSTRG.12451(LAX2),MSTRG.13601(RPN5B),MSTRG.13731(UBP14),MSTRG.13986(ABCG26),MSTRG.15237(SPP),MSTRG.16174(AGP41),MSTRG.16190(UAM3),MSTRG.1721(EPFL1),MSTRG.17551(RPL5),MSTRG.17813(RNS3),MSTRG.18076(HSP90),MSTRG.1875(RALFL34),MSTRG.1876(RALFL34),MSTRG.18858(CAMTA3),MSTRG.19702(RAC3),MSTRG.19773(RPL21M),MSTRG.19774(MT2),MSTRG.20017(MYB93),MSTRG.20325(HTH),MSTRG.2078…	MSTRG.10980(CUL1),MSTRG.11313(pKIWI503),MSTRG.11986(TET8),MSTRG.12049(SEC13A),MSTRG.12199(--),MSTRG.12852(--),MSTRG.13318(PRAF1),MSTRG.1344(--),MSTRG.13977(At3g24170),MSTRG.13978(GRC2),MSTRG.1620(LAX4),MSTRG.1621(Os05g0447200),MSTRG.16601(CPC),MSTRG.18646(DHS),MSTRG.19352(VAL2),MSTRG.19353(ATXR3),MSTRG.20293(SDR1),MSTRG.20482(SRG1),MSTRG.21866(--),MSTRG.23474(LWD1),MSTRG.24477(--),MSTRG.25021(CDC…
GO:0008150	Biological Process	GO:0040011	locomotion	35	19	ncbi_104586363(ABCG28),ncbi_104586451(PLT4),ncbi_104586850(ORC3),ncbi_104586912(--),ncbi_104587630(FTIP3),ncbi_104588266(MAP65-5),ncbi_104588925(RUK),ncbi_104589384(TIO),ncbi_104589468(KIN14Q),ncbi_104589481(PRCP),ncbi_104590315(--),ncbi_104592324(cirbp),ncbi_104592388(HY5),ncbi_104592959(ABCC3),ncbi_104594500(At1g06900),ncbi_104594591(TIC32B),ncbi_104595726(NUS1),ncbi_104596724(midA),ncbi_104597…	ncbi_104586926(PDR2),ncbi_104587922(PDR2),ncbi_104588901(elmoA),ncbi_104590128(TMK4),ncbi_104591638(ABCC9),ncbi_104591812(--),ncbi_104594972(HSP70),ncbi_104597430(TERT),ncbi_104598017(PTEN1),ncbi_104598058(VTI13),ncbi_104599700(MTP10),ncbi_104600237(LEA14-A),ncbi_104603146(ABCI17),ncbi_104604123(--),ncbi_104605842(MADS9),ncbi_104606441(ABCC9),ncbi_104611711(CVA69.24),ncbi_104611979(OsI_012692),nc…
GO:0008150	Biological Process	GO:0007610	behavior	5	3	ncbi_104585594(FEN1),ncbi_104586850(ORC3),ncbi_104587153(SDE5),ncbi_104593947(AAAS),ncbi_104599678(NAP1)	ncbi_104594831(TF),ncbi_104610600(--),ncbi_104613025(--)
GO:0008150	Biological Process	GO:0071840	cellular component organization or biogenesis	662	343	MSTRG.12451(LAX2),MSTRG.1318(--),MSTRG.13601(RPN5B),MSTRG.13986(ABCG26),MSTRG.14181(VPS11),MSTRG.1426(--),MSTRG.14814(--),MSTRG.14894(TIM17-2),MSTRG.15647(NTF2),MSTRG.15681(--),MSTRG.16190(UAM3),MSTRG.17239(At5g49770),MSTRG.17551(RPL5),MSTRG.18076(HSP90),MSTRG.18989(PHOT2),MSTRG.19179(--),MSTRG.19702(RAC3),MSTRG.19773(RPL21M),MSTRG.19774(MT2),MSTRG.21225(CYP704B1),MSTRG.22751(ISPG),MSTRG.23485(AG…	MSTRG.10980(CUL1),MSTRG.11313(pKIWI503),MSTRG.11986(TET8),MSTRG.12852(--),MSTRG.13318(PRAF1),MSTRG.1344(--),MSTRG.13977(At3g24170),MSTRG.13978(GRC2),MSTRG.14067(--),MSTRG.14084(CDS4),MSTRG.14450(--),MSTRG.15213(INO80),MSTRG.1620(LAX4),MSTRG.1621(Os05g0447200),MSTRG.19353(ATXR3),MSTRG.20238(--),MSTRG.20482(SRG1),MSTRG.21576(OEP163),MSTRG.21579(BIP4),MSTRG.21663(CAX2),MSTRG.22053(OEP163),MSTRG.2362…
GO:0008150	Biological Process	GO:0050789	regulation of biological process	752	395	MSTRG.10025(--),MSTRG.10220(--),MSTRG.11372(PSKR2),MSTRG.13066(--),MSTRG.1318(--),MSTRG.13558(GATA5),MSTRG.13601(RPN5B),MSTRG.14927(Stk24),MSTRG.15145(ORC1),MSTRG.17458(PAB8),MSTRG.17686(CLPB1),MSTRG.17813(RNS3),MSTRG.18076(HSP90),MSTRG.1875(RALFL34),MSTRG.1876(RALFL34),MSTRG.18858(CAMTA3),MSTRG.18989(PHOT2),MSTRG.19253(--),MSTRG.1957(--),MSTRG.19702(RAC3),MSTRG.19773(RPL21M),MSTRG.19774(MT2),MST…	MSTRG.10333(--),MSTRG.10980(CUL1),MSTRG.11313(pKIWI503),MSTRG.12199(--),MSTRG.13318(PRAF1),MSTRG.13847(RABD2A),MSTRG.14307(At1g61740),MSTRG.14906(PLC6),MSTRG.15213(INO80),MSTRG.15476(PBL27),MSTRG.1566(At4g27290),MSTRG.16146(CYP94C1),MSTRG.1620(LAX4),MSTRG.1621(Os05g0447200),MSTRG.165(nep1),MSTRG.16601(CPC),MSTRG.17214(PPA6),MSTRG.17669(FTRC),MSTRG.17687(CLPB1),MSTRG.19254(--),MSTRG.19352(VAL2),MS…
GO:0008150	Biological Process	GO:0065007	biological regulation	789	438	MSTRG.10025(--),MSTRG.1005(PRAF1),MSTRG.10220(--),MSTRG.11372(PSKR2),MSTRG.12451(LAX2),MSTRG.13066(--),MSTRG.1318(--),MSTRG.13558(GATA5),MSTRG.13601(RPN5B),MSTRG.14927(Stk24),MSTRG.15145(ORC1),MSTRG.17458(PAB8),MSTRG.17686(CLPB1),MSTRG.17813(RNS3),MSTRG.18076(HSP90),MSTRG.1875(RALFL34),MSTRG.1876(RALFL34),MSTRG.18858(CAMTA3),MSTRG.18989(PHOT2),MSTRG.19253(--),MSTRG.1957(--),MSTRG.19702(RAC3),MSTR…	MSTRG.10333(--),MSTRG.10980(CUL1),MSTRG.11313(pKIWI503),MSTRG.12199(--),MSTRG.13318(PRAF1),MSTRG.13847(RABD2A),MSTRG.13977(At3g24170),MSTRG.13978(GRC2),MSTRG.14307(At1g61740),MSTRG.14906(PLC6),MSTRG.15213(INO80),MSTRG.15476(PBL27),MSTRG.1566(At4g27290),MSTRG.16146(CYP94C1),MSTRG.1620(LAX4),MSTRG.1621(Os05g0447200),MSTRG.165(nep1),MSTRG.16601(CPC),MSTRG.17214(PPA6),MSTRG.17669(FTRC),MSTRG.17687(CL…
GO:0008150	Biological Process	GO:0002376	immune system process	33	20	MSTRG.22751(ISPG),MSTRG.5044(GILP),ncbi_104588388(ndhN),ncbi_104589552(NAC089),ncbi_104590503(--),ncbi_104590534(CAD1),ncbi_104592214(TEB),ncbi_104592316(Os06g0597200),ncbi_104592474(At4g32285),ncbi_104592776(ACP1),ncbi_104594475(GLY1),ncbi_104595785(LYK4),ncbi_104596064(--),ncbi_104596469(FZL),ncbi_104597679(At3g03920),ncbi_104599187(RBOHF),ncbi_104599277(THE1),ncbi_104600522(DCL3A),ncbi_1046008…	MSTRG.15213(INO80),MSTRG.17214(PPA6),MSTRG.30278(immp2l),ncbi_104585894(SRL2),ncbi_104585979(RALF1),ncbi_104586797(DBR),ncbi_104586910(BRG3),ncbi_104588187(PERK4),ncbi_104588393(NET4A),ncbi_104588545(CML21),ncbi_104588589(--),ncbi_104588609(MKK10),ncbi_104593320(VHA-H),ncbi_104600022(--),ncbi_104600090(SULTR1,ncbi_104601362(FAM210B),ncbi_104602527(IFI30),ncbi_104607206(--),ncbi_104608838(At3g5451…
GO:0008150	Biological Process	GO:0051704	multi-organism process	194	104	MSTRG.15145(ORC1),MSTRG.17458(PAB8),MSTRG.18858(CAMTA3),MSTRG.19773(RPL21M),MSTRG.19774(MT2),MSTRG.22751(ISPG),MSTRG.5712(PME41),MSTRG.7090(PATROL1),MSTRG.8958(FBP),ncbi_104586222(CESA2),ncbi_104586419(At4g21705),ncbi_104586850(ORC3),ncbi_104587064(FAAH),ncbi_104587153(SDE5),ncbi_104587324(H2B-3),ncbi_104587357(--),ncbi_104587462(CMT3),ncbi_104587509(RAD5A),ncbi_104587536(EXO70B1),ncbi_104587567(…	MSTRG.12049(SEC13A),MSTRG.16146(CYP94C1),MSTRG.17214(PPA6),MSTRG.17296(UP3),MSTRG.21663(CAX2),MSTRG.25021(CDC48),MSTRG.3814(SUS4),ncbi_104585580(--),ncbi_104585650(GNL2),ncbi_104585713(At1g61610),ncbi_104585979(RALF1),ncbi_104586011(PAP15),ncbi_104586153(TSS),ncbi_104586288(SYNC2),ncbi_104586686(LECRK3),ncbi_104586784(NPF2.8),ncbi_104586926(PDR2),ncbi_104587722(--),ncbi_104587922(PDR2),ncbi_10458…
GO:0008150	Biological Process	GO:0048519	negative regulation of biological process	158	64	MSTRG.18989(PHOT2),MSTRG.19773(RPL21M),MSTRG.19774(MT2),MSTRG.20781(SOBIR1),MSTRG.5046(--),MSTRG.5712(PME41),MSTRG.8249(SKI2),ncbi_104585737(At3g22104),ncbi_104585945(ROA1),ncbi_104586108(ARP6),ncbi_104586517(BRG3),ncbi_104586736(HIR1),ncbi_104586780(--),ncbi_104586850(ORC3),ncbi_104587057(FPP3),ncbi_104587153(SDE5),ncbi_104587355(RDM3),ncbi_104587413(At1g71790),ncbi_104587469(At4g30250),ncbi_104…	MSTRG.15213(INO80),MSTRG.30278(immp2l),ncbi_104585772(LHY),ncbi_104586926(PDR2),ncbi_104587229(PAB7),ncbi_104587922(PDR2),ncbi_104587949(ADH1),ncbi_104588901(elmoA),ncbi_104590052(SRR1),ncbi_104590678(HIP1),ncbi_104590685(PAB7),ncbi_104591638(ABCC9),ncbi_104591762(WRKY75),ncbi_104592207(OFP8),ncbi_104593386(TIFY10A),ncbi_104593453(atad1a),ncbi_104594033(At2g46620),ncbi_104595110(--),ncbi_10459538…
GO:0008150	Biological Process	GO:0048518	positive regulation of biological process	120	61	MSTRG.14927(Stk24),MSTRG.19253(--),MSTRG.5890(ARR6),MSTRG.8958(FBP),ncbi_104585594(FEN1),ncbi_104586092(HINT3),ncbi_104586779(EB1A),ncbi_104587487(PSI3),ncbi_104587536(EXO70B1),ncbi_104587705(AHL16),ncbi_104587866(CHUP1),ncbi_104587975(CDC7),ncbi_104587983(RPP8L4),ncbi_104588368(--),ncbi_104588425(MVD2),ncbi_104589054(MCM5),ncbi_104589335(ESP1),ncbi_104589552(NAC089),ncbi_104589621(GIF1),ncbi_104…	MSTRG.11313(pKIWI503),MSTRG.14307(At1g61740),MSTRG.15476(PBL27),MSTRG.1566(At4g27290),MSTRG.165(nep1),MSTRG.17669(FTRC),MSTRG.19254(--),MSTRG.3509(SUFE2),ncbi_104585941(UREG),ncbi_104586085(GUN4),ncbi_104587949(ADH1),ncbi_104588187(PERK4),ncbi_104588555(PLDDELTA),ncbi_104588589(--),ncbi_104588609(MKK10),ncbi_104588880(EPHX2),ncbi_104589171(ABI3),ncbi_104589188(CC-1),ncbi_104590678(HIP1),ncbi_1045…
GO:0008150	Biological Process	GO:0009987	cellular process	2426	1526	MSTRG.10025(--),MSTRG.1005(PRAF1),MSTRG.10220(--),MSTRG.10329(NMAT2),MSTRG.10588(SYT3),MSTRG.10797(--),MSTRG.1093(CPK13),MSTRG.11372(PSKR2),MSTRG.11650(--),MSTRG.11829(RPL18B),MSTRG.12451(LAX2),MSTRG.12681(PERK11),MSTRG.13066(--),MSTRG.13164(At3g26670),MSTRG.1318(--),MSTRG.13558(GATA5),MSTRG.13601(RPN5B),MSTRG.13612(DRTS),MSTRG.13731(UBP14),MSTRG.13986(ABCG26),MSTRG.14181(VPS11),MSTRG.1426(--),MS…	MSTRG.10333(--),MSTRG.10589(PPA4),MSTRG.10980(CUL1),MSTRG.11313(pKIWI503),MSTRG.11442(--),MSTRG.11640(--),MSTRG.11863(ASP),MSTRG.11949(HISN7),MSTRG.11986(TET8),MSTRG.12049(SEC13A),MSTRG.12199(--),MSTRG.12513(--),MSTRG.12852(--),MSTRG.1291(--),MSTRG.13318(PRAF1),MSTRG.1344(--),MSTRG.13847(RABD2A),MSTRG.13977(At3g24170),MSTRG.13978(GRC2),MSTRG.14084(CDS4),MSTRG.14307(At1g61740),MSTRG.14450(--),MSTR…
GO:0003674	Molecular Function	GO:0003824	catalytic activity	2048	1435	MSTRG.1005(PRAF1),MSTRG.10329(NMAT2),MSTRG.10911(--),MSTRG.1093(CPK13),MSTRG.11372(PSKR2),MSTRG.12533(sbt3),MSTRG.12681(PERK11),MSTRG.13115(--),MSTRG.13164(At3g26670),MSTRG.13612(DRTS),MSTRG.13731(UBP14),MSTRG.13986(ABCG26),MSTRG.14003(At4g08330),MSTRG.1426(--),MSTRG.14814(--),MSTRG.14927(Stk24),MSTRG.15145(ORC1),MSTRG.15237(SPP),MSTRG.15317(PERK14),MSTRG.15372(CPK19),MSTRG.15681(--),MSTRG.16095(…	MSTRG.10387(--),MSTRG.10589(PPA4),MSTRG.11137(UGT71E1),MSTRG.11442(--),MSTRG.11949(HISN7),MSTRG.12049(SEC13A),MSTRG.12502(APM1),MSTRG.13116(ABCG31),MSTRG.13847(RABD2A),MSTRG.13977(At3g24170),MSTRG.13978(GRC2),MSTRG.14084(CDS4),MSTRG.14906(PLC6),MSTRG.15129(ACY1),MSTRG.15213(INO80),MSTRG.15371(CPK19),MSTRG.15382(XYN1),MSTRG.15476(PBL27),MSTRG.1566(At4g27290),MSTRG.16146(CYP94C1),MSTRG.16156(ILL1),…
GO:0003674	Molecular Function	GO:0001071	nucleic acid binding transcription factor activity	167	89	MSTRG.1957(--),MSTRG.20017(MYB93),MSTRG.24674(ILR3),MSTRG.8273(PHL5),ncbi_104585584(HYH),ncbi_104585644(TM6),ncbi_104585737(At3g22104),ncbi_104585942(EDS1),ncbi_104586090(BBM2),ncbi_104586325(HIPP05),ncbi_104586346(SIGF),ncbi_104586349(ERF086),ncbi_104586352(TCP11),ncbi_104586477(ERF019),ncbi_104586541(WRKY69),ncbi_104586576(BEH4),ncbi_104586653(MYB61),ncbi_104586694(AHK5),ncbi_104586912(--),ncbi…	MSTRG.16601(CPC),MSTRG.30152(--),ncbi_104585772(LHY),ncbi_104586003(ERF062),ncbi_104586650(HSF30),ncbi_104587406(WRKY51),ncbi_104587541(RR4),ncbi_104587692(WRKY28),ncbi_104588181(BZIP1-A),ncbi_104588230(SIGC),ncbi_104588393(NET4A),ncbi_104589171(ABI3),ncbi_104589256(DIVARICATA),ncbi_104589283(HEC3),ncbi_104589605(ERF110),ncbi_104590868(HOX16),ncbi_104591762(WRKY75),ncbi_104592013(ERF114),ncbi_104…
GO:0003674	Molecular Function	GO:0005215	transporter activity	309	312	MSTRG.12451(LAX2),MSTRG.13986(ABCG26),MSTRG.28710(SWEET7),MSTRG.28711(SWEET7),MSTRG.6611(OPT4),MSTRG.8860(ANT1),ncbi_104585859(CAT1),ncbi_104585860(CAT1),ncbi_104586073(SKU5),ncbi_104586141(HHP1),ncbi_104586204(PCMP-E10),ncbi_104586336(ABCG3),ncbi_104586363(ABCG28),ncbi_104586451(PLT4),ncbi_104586664(ALA7),ncbi_104586758(ABCA2),ncbi_104586780(--),ncbi_104586880(DTX48),ncbi_104587007(--),ncbi_1045…	MSTRG.13116(ABCG31),MSTRG.1620(LAX4),MSTRG.1621(Os05g0447200),MSTRG.18793(ABCB21),MSTRG.20216(ABCG36),MSTRG.21576(OEP163),MSTRG.21663(CAX2),MSTRG.22053(OEP163),MSTRG.6600(ABCB1),MSTRG.8947(OEP163),ncbi_104585580(--),ncbi_104585591(ABC1),ncbi_104585857(At4g17550),ncbi_104585948(HMGB14),ncbi_104586054(TPK5),ncbi_104586078(AVT1H),ncbi_104586115(PV42A),ncbi_104586148(CLC-G),ncbi_104586296(NPF4.2),ncb…
GO:0003674	Molecular Function	GO:0060089	molecular transducer activity	39	23	MSTRG.11372(PSKR2),MSTRG.1875(RALFL34),MSTRG.1876(RALFL34),MSTRG.18989(PHOT2),MSTRG.25048(RALFL34),ncbi_104586694(AHK5),ncbi_104587221(PERK12),ncbi_104588082(PBL15),ncbi_104588531(TGA9),ncbi_104591585(RGS1),ncbi_104592542(TYRAAT2),ncbi_104592932(At3g03770),ncbi_104593920(ycf45),ncbi_104594216(AHK2),ncbi_104594367(--),ncbi_104594500(At1g06900),ncbi_104595785(LYK4),ncbi_104596104(--),ncbi_104597531…	MSTRG.13978(GRC2),MSTRG.14906(PLC6),ncbi_104586708(GLR2.8),ncbi_104587689(TPK3),ncbi_104589223(SRF5),ncbi_104589623(XI-C),ncbi_104590677(At5g57670),ncbi_104594238(PHYC),ncbi_104595721(PERK4),ncbi_104597117(ETR2),ncbi_104599353(GLR2.7),ncbi_104600090(SULTR1,ncbi_104600312(PHY1),ncbi_104600546(RIPK),ncbi_104600824(ETR2),ncbi_104603887(GLR3.6),ncbi_104604241(AHK1),ncbi_104605942(Zadh2),ncbi_10460662…
GO:0003674	Molecular Function	GO:0009055	electron carrier activity	48	32	ncbi_104585812(ARPN),ncbi_104586204(PCMP-E10),ncbi_104586229(--),ncbi_104586312(--),ncbi_104586508(At2g25060),ncbi_104586768(At3g28850),ncbi_104586976(SEND33),ncbi_104587207(AO),ncbi_104590054(At3g28850),ncbi_104590169(UCC1),ncbi_104590584(--),ncbi_104592462(--),ncbi_104592809(GRXC3),ncbi_104593157(GRXC1),ncbi_104593329(FH1),ncbi_104594076(At2g25060),ncbi_104594144(--),ncbi_104594373(AAP7),ncbi_1…	ncbi_104585948(HMGB14),ncbi_104586178(GRXS10),ncbi_104586373(At3g49055),ncbi_104586645(GRXC6),ncbi_104587722(--),ncbi_104587818(CAO),ncbi_104589188(CC-1),ncbi_104591693(UCC1),ncbi_104591980(At2g25060),ncbi_104592109(PNSB3),ncbi_104592303(PNSB3),ncbi_104593156(GRXC4),ncbi_104593964(--),ncbi_104595117(At2g25060),ncbi_104596315(--),ncbi_104598517(ZAT3),ncbi_104600423(--),ncbi_104601011(--),ncbi_1046…
GO:0003674	Molecular Function	GO:0045182	translation regulator activity	47	3	ncbi_104585811(PCMP-H40),ncbi_104586204(PCMP-E10),ncbi_104587966(PCMP-H81),ncbi_104588564(PCMP-E89),ncbi_104589177(PCMP-H12),ncbi_104589732(DOT4),ncbi_104590044(PCMP-E43),ncbi_104590950(At1g09820),ncbi_104591063(PCMP-H12),ncbi_104591376(PCMP-H40),ncbi_104591779(PCMP-H12),ncbi_104591819(PCMP-H89),ncbi_104591849(PCMP-H36),ncbi_104592318(CRR21),ncbi_104592332(PCMP-H12),ncbi_104593591(At2g19280),ncbi…	ncbi_104594237(P67),ncbi_104600283(PCMP-H8),ncbi_104601021(PCMP-H38)
GO:0003674	Molecular Function	GO:0016209	antioxidant activity	42	47	ncbi_104585760(YUC10),ncbi_104587542(PDI),ncbi_104587577(PRXIIE),ncbi_104589429(PDS),ncbi_104589835(PER46),ncbi_104590627(--),ncbi_104591920(RBOHC),ncbi_104592451(APX6),ncbi_104592873(PER51),ncbi_104593461(RBOHA),ncbi_104593633(GSVIVT00037159001),ncbi_104593725(GSVIVT00037159001),ncbi_104593959(PER72),ncbi_104593960(PER72),ncbi_104595436(PER48),ncbi_104595750(PER31),ncbi_104598413(MO2),ncbi_10459…	ncbi_104585680(PER3),ncbi_104585880(PAO1),ncbi_104586622(PAO5),ncbi_104587110(FMO1),ncbi_104587194(MPAO1),ncbi_104588006(AFRR),ncbi_104588924(YUC10),ncbi_104589275(PER43),ncbi_104590187(ANN3),ncbi_104591960(PER41),ncbi_104592432(PER25),ncbi_104592686(RBOHC),ncbi_104594809(PER21),ncbi_104594915(NDA2),ncbi_104595611(GSVIVT00037159001),ncbi_104595736(YUC9),ncbi_104596087(GPXMC1),ncbi_104596601(TRX2)…
GO:0003674	Molecular Function	GO:0016530	metallochaperone activity	9	7	ncbi_104592959(ABCC3),ncbi_104594225(ABCC3),ncbi_104595283(PDR1),ncbi_104596312(Cbwd1),ncbi_104600295(ABCC10),ncbi_104604400(ABCC8),ncbi_104608369(CCS),ncbi_104608832(TUR2),ncbi_104612738(CPFTSY)	ncbi_104585941(UREG),ncbi_104586926(PDR2),ncbi_104587922(PDR2),ncbi_104591638(ABCC9),ncbi_104592319(ABCG39),ncbi_104602739(ABCC5),ncbi_104606441(ABCC9)
GO:0003674	Molecular Function	GO:0004871	signal transducer activity	43	29	MSTRG.11372(PSKR2),MSTRG.14927(Stk24),MSTRG.18989(PHOT2),MSTRG.29014(At1g53430),MSTRG.5890(ARR6),ncbi_104586694(AHK5),ncbi_104587221(PERK12),ncbi_104587683(CTPA1),ncbi_104587709(--),ncbi_104588082(PBL15),ncbi_104588531(TGA9),ncbi_104591585(RGS1),ncbi_104592034(MKK1),ncbi_104592542(TYRAAT2),ncbi_104592932(At3g03770),ncbi_104593920(ycf45),ncbi_104594216(AHK2),ncbi_104594367(--),ncbi_104595785(LYK4)…	MSTRG.15476(PBL27),MSTRG.1566(At4g27290),ncbi_104586708(GLR2.8),ncbi_104587541(RR4),ncbi_104588609(MKK10),ncbi_104589223(SRF5),ncbi_104589623(XI-C),ncbi_104590677(At5g57670),ncbi_104594238(PHYC),ncbi_104595721(PERK4),ncbi_104596160(SIS8),ncbi_104597117(ETR2),ncbi_104599353(GLR2.7),ncbi_104599597(NSF),ncbi_104600090(SULTR1,ncbi_104600312(PHY1),ncbi_104600546(RIPK),ncbi_104600824(ETR2),ncbi_1046038…
GO:0003674	Molecular Function	GO:0045735	nutrient reservoir activity	2	2	ncbi_104606957(At2g28490),ncbi_104612558(GIP2)	ncbi_104595148(mtnN),ncbi_104596094(GLP7)
GO:0003674	Molecular Function	GO:0031386	protein tag	0	1	--	ncbi_104589615(UBL5)
GO:0003674	Molecular Function	GO:0098772	molecular function regulator	59	73	MSTRG.23485(AGD3),ncbi_104586517(BRG3),ncbi_104587649(--),ncbi_104587709(--),ncbi_104587941(PME51),ncbi_104588240(CABIN1),ncbi_104588275(CYS6),ncbi_104589007(TEN1),ncbi_104589378(KRP3),ncbi_104589558(PRAF1),ncbi_104589844(--),ncbi_104590315(--),ncbi_104592293(B'KAPPA),ncbi_104592601(ROPGEF8),ncbi_104593640(At3g12390),ncbi_104594164(tbc1d2b),ncbi_104595179(--),ncbi_104595820(At5g66560),ncbi_104596…	MSTRG.165(nep1),MSTRG.3509(SUFE2),MSTRG.6600(ABCB1),ncbi_104585650(GNL2),ncbi_104586879(--),ncbi_104587305(Os01g0915200),ncbi_104587976(Os01g0915200),ncbi_104588774(Os01g0270100),ncbi_104590053(AGD11),ncbi_104590137(AGD12),ncbi_104590558(PME13),ncbi_104590882(PME13),ncbi_104590930(PME13),ncbi_104590999(PME21),ncbi_104591339(KTI5),ncbi_104592595(ASP),ncbi_104592596(ASP),ncbi_104592597(--),ncbi_104…
GO:0003674	Molecular Function	GO:0000988	transcription factor activity, protein binding	25	16	ncbi_104586346(SIGF),ncbi_104586653(MYB61),ncbi_104588551(MYB80),ncbi_104589418(MYB330),ncbi_104589621(GIF1),ncbi_104591511(PCH2),ncbi_104592959(ABCC3),ncbi_104593570(PIK-1),ncbi_104593609(cdc45),ncbi_104594947(MYB73),ncbi_104597048(MYB1),ncbi_104597544(DDB_G0280111),ncbi_104597870(MBP2C),ncbi_104600702(MED9),ncbi_104602824(MYB35),ncbi_104603126(HAC1),ncbi_104603766(brd9),ncbi_104603843(GALS1),nc…	ncbi_104585894(SRL2),ncbi_104588230(SIGC),ncbi_104589171(ABI3),ncbi_104590245(SCD2),ncbi_104591638(ABCC9),ncbi_104593386(TIFY10A),ncbi_104596617(VIT_05s0020g04070),ncbi_104597885(AP1),ncbi_104599883(FBPban1),ncbi_104600505(TIFY10B),ncbi_104603021(MED25),ncbi_104603972(SIGE),ncbi_104604137(MYB5),ncbi_104609770(BT4),ncbi_104609844(NPSN11),ncbi_104612638(SIGB)
GO:0003674	Molecular Function	GO:0005488	binding	2233	1306	MSTRG.1005(PRAF1),MSTRG.10220(--),MSTRG.10329(NMAT2),MSTRG.10560(CPC),MSTRG.10588(SYT3),MSTRG.10797(--),MSTRG.10911(--),MSTRG.1093(CPK13),MSTRG.11372(PSKR2),MSTRG.11829(RPL18B),MSTRG.12681(PERK11),MSTRG.13115(--),MSTRG.13164(At3g26670),MSTRG.13558(GATA5),MSTRG.13612(DRTS),MSTRG.13731(UBP14),MSTRG.13986(ABCG26),MSTRG.14181(VPS11),MSTRG.14927(Stk24),MSTRG.15145(ORC1),MSTRG.15237(SPP),MSTRG.15372(CP…	MSTRG.10589(PPA4),MSTRG.10648(--),MSTRG.10980(CUL1),MSTRG.11313(pKIWI503),MSTRG.11949(HISN7),MSTRG.13116(ABCG31),MSTRG.13318(PRAF1),MSTRG.13847(RABD2A),MSTRG.13977(At3g24170),MSTRG.13978(GRC2),MSTRG.15129(ACY1),MSTRG.15213(INO80),MSTRG.15371(CPK19),MSTRG.15476(PBL27),MSTRG.1566(At4g27290),MSTRG.16146(CYP94C1),MSTRG.1621(Os05g0447200),MSTRG.16601(CPC),MSTRG.16897(CPR),MSTRG.17214(PPA6),MSTRG.17669…
GO:0003674	Molecular Function	GO:0005198	structural molecule activity	109	35	MSTRG.16366(SR34A),MSTRG.17551(RPL5),MSTRG.19773(RPL21M),MSTRG.19774(MT2),MSTRG.23965(mcts1-a),MSTRG.6611(OPT4),ncbi_104585934(APF2),ncbi_104586108(ARP6),ncbi_104586386(RPL36A),ncbi_104586423(--),ncbi_104586778(RPS9C),ncbi_104587057(FPP3),ncbi_104587064(FAAH),ncbi_104587247(RPL6),ncbi_104587255(--),ncbi_104587355(RDM3),ncbi_104587357(--),ncbi_104587778(RPS14C),ncbi_104587938(rplQ),ncbi_104588266(…	MSTRG.29444(--),ncbi_104585844(--),ncbi_104586444(At2g20760),ncbi_104587233(ISU1),ncbi_104588863(--),ncbi_104590085(--),ncbi_104590410(RPS6B),ncbi_104591485(--),ncbi_104591558(CYSEP),ncbi_104593453(atad1a),ncbi_104593535(PEX3),ncbi_104594681(TPLATE),ncbi_104596212(SBT4.14),ncbi_104597511(TGA10),ncbi_104597967(GRF12),ncbi_104598913(SWEET16),ncbi_104598956(GRF12),ncbi_104599597(NSF),ncbi_104599684(…
GO:0005575	Cellular Component	GO:0005576	extracellular region	104	91	MSTRG.14814(--),MSTRG.17205(PAP),MSTRG.18076(HSP90),MSTRG.1875(RALFL34),MSTRG.1876(RALFL34),MSTRG.24105(--),MSTRG.25048(RALFL34),MSTRG.4792(GSA),MSTRG.8958(FBP),MSTRG.9893(CLE9),ncbi_104585662(XTH8),ncbi_104585733(XTH9),ncbi_104585934(APF2),ncbi_104586073(SKU5),ncbi_104587153(SDE5),ncbi_104587204(At5g14450),ncbi_104587300(XTH16),ncbi_104587357(--),ncbi_104587536(EXO70B1),ncbi_104587649(--),ncbi_1…	MSTRG.11863(ASP),MSTRG.20485(EXL5),MSTRG.25021(CDC48),ncbi_104586011(PAP15),ncbi_104586033(XTH2),ncbi_104586183(SCPL51),ncbi_104586223(XTH23),ncbi_104586910(BRG3),ncbi_104586946(SBT4.15),ncbi_104587251(ECP63),ncbi_104587375(EXPA3),ncbi_104587380(RD19D),ncbi_104588077(CEL5),ncbi_104588360(MAN6),ncbi_104588393(NET4A),ncbi_104589152(--),ncbi_104589445(EXLB1),ncbi_104591216(XTH7),ncbi_104591245(PSK3)…
GO:0005575	Cellular Component	GO:0099512	supramolecular fiber	40	10	ncbi_104585861(AIR9),ncbi_104586378(KIN10C),ncbi_104586779(EB1A),ncbi_104587153(SDE5),ncbi_104587866(CHUP1),ncbi_104588266(MAP65-5),ncbi_104588939(KIN14U),ncbi_104589106(TUBA1),ncbi_104589384(TIO),ncbi_104589468(KIN14Q),ncbi_104589895(KIN12B),ncbi_104590018(KIN6),ncbi_104592962(MAD2),ncbi_104593803(KIN10B),ncbi_104594308(KIN14F),ncbi_104594620(KIN5B),ncbi_104595179(--),ncbi_104595536(KIN14R),ncbi…	ncbi_104586143(SPS1),ncbi_104590052(SRR1),ncbi_104595160(AIM1),ncbi_104595495(PYD3),ncbi_104599805(PCAP1),ncbi_104602316(ATG8F),ncbi_104605561(TUBB),ncbi_104606619(MAP70.5),ncbi_104609226(DRP1C),ncbi_104613159(IQD14)
GO:0005575	Cellular Component	GO:0016020	membrane	766	603	MSTRG.10025(--),MSTRG.10588(SYT3),MSTRG.1093(CPK13),MSTRG.10935(PEX22),MSTRG.11372(PSKR2),MSTRG.11650(--),MSTRG.11829(RPL18B),MSTRG.12451(LAX2),MSTRG.13066(--),MSTRG.13115(--),MSTRG.13731(UBP14),MSTRG.13986(ABCG26),MSTRG.14003(At4g08330),MSTRG.14181(VPS11),MSTRG.14814(--),MSTRG.14894(TIM17-2),MSTRG.15237(SPP),MSTRG.15372(CPK19),MSTRG.16174(AGP41),MSTRG.16190(UAM3),MSTRG.17239(At5g49770),MSTRG.175…	MSTRG.10108(VPS35B),MSTRG.11986(TET8),MSTRG.13116(ABCG31),MSTRG.13847(RABD2A),MSTRG.14084(CDS4),MSTRG.14906(PLC6),MSTRG.15260(COX5C),MSTRG.15371(CPK19),MSTRG.15668(ycf4),MSTRG.16146(CYP94C1),MSTRG.16156(ILL1),MSTRG.1620(LAX4),MSTRG.1621(Os05g0447200),MSTRG.16694(FAD8),MSTRG.16897(CPR),MSTRG.17066(XA21),MSTRG.17105(LLG1),MSTRG.17298(--),MSTRG.18793(ABCB21),MSTRG.21576(OEP163),MSTRG.21579(BIP4),MST…
GO:0005575	Cellular Component	GO:0030054	cell junction	56	29	MSTRG.10220(--),MSTRG.11829(RPL18B),MSTRG.13066(--),MSTRG.13115(--),MSTRG.13601(RPN5B),MSTRG.16190(UAM3),MSTRG.17205(PAP),MSTRG.18076(HSP90),MSTRG.18858(CAMTA3),MSTRG.20444(RPS25D),MSTRG.24221(At1g61900),MSTRG.25635(--),MSTRG.25637(DIR1),MSTRG.26776(--),MSTRG.30048(MBD9),MSTRG.30049(MBD9),MSTRG.5497(BGAL1),ncbi_104585861(AIR9),ncbi_104586073(SKU5),ncbi_104586736(HIR1),ncbi_104587107(LYM2),ncbi_10…	MSTRG.11442(--),MSTRG.11986(TET8),MSTRG.13116(ABCG31),MSTRG.21579(BIP4),MSTRG.25021(CDC48),MSTRG.30057(--),MSTRG.3311(CCT8),MSTRG.6600(ABCB1),ncbi_104588077(CEL5),ncbi_104588541(RGP5),ncbi_104588555(PLDDELTA),ncbi_104591980(At2g25060),ncbi_104592432(PER25),ncbi_104593351(NHL26),ncbi_104595160(AIM1),ncbi_104599805(PCAP1),ncbi_104599953(PER12),ncbi_104600423(--),ncbi_104601202(NPF8.1),ncbi_10460120…
GO:0005575	Cellular Component	GO:0044425	membrane part	513	414	MSTRG.10588(SYT3),MSTRG.13115(--),MSTRG.13731(UBP14),MSTRG.13986(ABCG26),MSTRG.15237(SPP),MSTRG.15372(CPK19),MSTRG.16174(AGP41),MSTRG.17697(NPF5.14),MSTRG.24105(--),MSTRG.24221(At1g61900),MSTRG.25948(EMB2752),MSTRG.28710(SWEET7),MSTRG.28711(SWEET7),MSTRG.4533(SMO2-2),MSTRG.578(PNSL3),MSTRG.6611(OPT4),MSTRG.7215(AGP41),MSTRG.7890(NUP58),ncbi_104585753(STK),ncbi_104585769(CURT1B),ncbi_104585859(CAT…	MSTRG.13116(ABCG31),MSTRG.14084(CDS4),MSTRG.15260(COX5C),MSTRG.15371(CPK19),MSTRG.15668(ycf4),MSTRG.16146(CYP94C1),MSTRG.1621(Os05g0447200),MSTRG.17105(LLG1),MSTRG.18793(ABCB21),MSTRG.21576(OEP163),MSTRG.21663(CAX2),MSTRG.22053(OEP163),MSTRG.23822(GALT6),MSTRG.25233(VIT_05s0020g01830),MSTRG.25554(At3g15720),MSTRG.25949(EMB2752),MSTRG.27269(DGAT2D),MSTRG.28333(GOS11),MSTRG.30278(immp2l),MSTRG.6600…
GO:0005575	Cellular Component	GO:0055044	symplast	31	20	ncbi_104585861(AIR9),ncbi_104586073(SKU5),ncbi_104586736(HIR1),ncbi_104587107(LYM2),ncbi_104587152(CHER1),ncbi_104588266(MAP65-5),ncbi_104590408(CYP57),ncbi_104590448(PRS4),ncbi_104591453(FIP37),ncbi_104593141(MORC6),ncbi_104594101(NAT1),ncbi_104595436(PER48),ncbi_104595685(MTERF2),ncbi_104596359(At3g07870),ncbi_104597175(EXPA4),ncbi_104597259(IMK3),ncbi_104598934(GCP4),ncbi_104598935(RPL22B),ncb…	ncbi_104588077(CEL5),ncbi_104588541(RGP5),ncbi_104588555(PLDDELTA),ncbi_104591980(At2g25060),ncbi_104592432(PER25),ncbi_104593351(NHL26),ncbi_104595160(AIM1),ncbi_104599805(PCAP1),ncbi_104599953(PER12),ncbi_104600423(--),ncbi_104601202(NPF8.1),ncbi_104601204(NPF8.1),ncbi_104604526(METK1),ncbi_104606048(SSL10),ncbi_104607639(PER27),ncbi_104608978(RHM1),ncbi_104609226(DRP1C),ncbi_104610834(PGK3),nc…
GO:0005575	Cellular Component	GO:0019012	virion	20	15	ncbi_104586635(At3g13860),ncbi_104587057(FPP3),ncbi_104590335(--),ncbi_104592711(PUB44),ncbi_104594150(--),ncbi_104594283(PCMP-H61),ncbi_104598515(SMC6B),ncbi_104598988(--),ncbi_104602526(PFE2),ncbi_104602603(GGPPS1),ncbi_104602617(--),ncbi_104602663(ARF4),ncbi_104602986(IST1),ncbi_104605469(--),ncbi_104606068(At1g01540),ncbi_104607137(NEAP3),ncbi_104609298(At4g37250),ncbi_104609549(MRS2-2),ncbi_…	ncbi_104585844(--),ncbi_104586153(TSS),ncbi_104591812(--),ncbi_104592782(--),ncbi_104597967(GRF12),ncbi_104598956(GRF12),ncbi_104599833(--),ncbi_104600441(GDU5),ncbi_104605842(MADS9),ncbi_104607893(P4H9),ncbi_104608011(--),ncbi_104608599(REN1),ncbi_104611360(At5g47530),ncbi_104612017(CHX15),ncbi_104612527(--)
GO:0005575	Cellular Component	GO:0044423	virion part	17	13	ncbi_104586635(At3g13860),ncbi_104587057(FPP3),ncbi_104594150(--),ncbi_104594283(PCMP-H61),ncbi_104598515(SMC6B),ncbi_104598988(--),ncbi_104602526(PFE2),ncbi_104602617(--),ncbi_104602663(ARF4),ncbi_104602986(IST1),ncbi_104605469(--),ncbi_104606068(At1g01540),ncbi_104607137(NEAP3),ncbi_104609298(At4g37250),ncbi_104609549(MRS2-2),ncbi_104612276(FAF1),ncbi_104612281(At4g00160)	ncbi_104585844(--),ncbi_104586153(TSS),ncbi_104591812(--),ncbi_104592782(--),ncbi_104597967(GRF12),ncbi_104598956(GRF12),ncbi_104599833(--),ncbi_104600441(GDU5),ncbi_104605842(MADS9),ncbi_104608011(--),ncbi_104611360(At5g47530),ncbi_104612017(CHX15),ncbi_104612527(--)
GO:0005575	Cellular Component	GO:0039679	viral occlusion body	5	2	ncbi_104586048(CHUP1),ncbi_104597387(--),ncbi_104599470(--),ncbi_104606396(NPSN11),ncbi_109113868(RPPL1)	ncbi_104588393(NET4A),ncbi_104609844(NPSN11)
GO:0005575	Cellular Component	GO:0044215	other organism	2	2	ncbi_104592549(At1g52310),ncbi_104604553(LIG1)	ncbi_104597497(CYP93A2),ncbi_104599805(PCAP1)
GO:0005575	Cellular Component	GO:0044217	other organism part	2	2	ncbi_104592549(At1g52310),ncbi_104604553(LIG1)	ncbi_104597497(CYP93A2),ncbi_104599805(PCAP1)
GO:0005575	Cellular Component	GO:0044421	extracellular region part	16	11	MSTRG.17205(PAP),ncbi_104587153(SDE5),ncbi_104587536(EXO70B1),ncbi_104587649(--),ncbi_104587975(CDC7),ncbi_104589211(OSCBPY),ncbi_104590315(--),ncbi_104594226(--),ncbi_104594500(At1g06900),ncbi_104600734(--),ncbi_104604472(--),ncbi_104607349(LIP1),ncbi_104608369(CCS),ncbi_104610723(WRKY40),ncbi_104610992(EXL7),ncbi_104613212(CEP2)	MSTRG.20485(EXL5),ncbi_104587380(RD19D),ncbi_104588393(NET4A),ncbi_104593451(SLAH3),ncbi_104593853(OSCBPW),ncbi_104594831(TF),ncbi_104603958(--),ncbi_104605356(At1g75720),ncbi_104605942(Zadh2),ncbi_104606845(XCP1),ncbi_104611705(--)
GO:0005575	Cellular Component	GO:0009295	nucleoid	4	1	ncbi_104585769(CURT1B),ncbi_104586371(MURE),ncbi_104589670(GYRA),ncbi_104608893(ARP)	ncbi_104597430(TERT)
GO:0005575	Cellular Component	GO:0044456	synapse part	2	0	ncbi_104587630(FTIP3),ncbi_104604169(QKY)	--
GO:0005575	Cellular Component	GO:0045202	synapse	3	0	ncbi_104587630(FTIP3),ncbi_104604169(QKY),ncbi_104610028(Trip4)	--
GO:0005575	Cellular Component	GO:0005623	cell	1445	847	MSTRG.10025(--),MSTRG.10037(--),MSTRG.1005(PRAF1),MSTRG.10220(--),MSTRG.10329(NMAT2),MSTRG.10797(--),MSTRG.11372(PSKR2),MSTRG.11829(RPL18B),MSTRG.12681(PERK11),MSTRG.13066(--),MSTRG.13601(RPN5B),MSTRG.13731(UBP14),MSTRG.13947(RE1),MSTRG.14003(At4g08330),MSTRG.14181(VPS11),MSTRG.14814(--),MSTRG.14894(TIM17-2),MSTRG.15145(ORC1),MSTRG.15237(SPP),MSTRG.15647(NTF2),MSTRG.16095(At5g42250),MSTRG.16190(U…	MSTRG.10108(VPS35B),MSTRG.10589(PPA4),MSTRG.10648(--),MSTRG.10980(CUL1),MSTRG.11442(--),MSTRG.11949(HISN7),MSTRG.12049(SEC13A),MSTRG.13285(--),MSTRG.13318(PRAF1),MSTRG.1344(--),MSTRG.13847(RABD2A),MSTRG.13977(At3g24170),MSTRG.13978(GRC2),MSTRG.14067(--),MSTRG.14084(CDS4),MSTRG.1486(--),MSTRG.14906(PLC6),MSTRG.15129(ACY1),MSTRG.15213(INO80),MSTRG.15260(COX5C),MSTRG.15371(CPK19),MSTRG.15382(XYN1),M…
GO:0005575	Cellular Component	GO:0044464	cell part	1444	845	MSTRG.10025(--),MSTRG.10037(--),MSTRG.1005(PRAF1),MSTRG.10220(--),MSTRG.10329(NMAT2),MSTRG.10797(--),MSTRG.11372(PSKR2),MSTRG.11829(RPL18B),MSTRG.12681(PERK11),MSTRG.13066(--),MSTRG.13601(RPN5B),MSTRG.13731(UBP14),MSTRG.13947(RE1),MSTRG.14003(At4g08330),MSTRG.14181(VPS11),MSTRG.14814(--),MSTRG.14894(TIM17-2),MSTRG.15145(ORC1),MSTRG.15237(SPP),MSTRG.15647(NTF2),MSTRG.16095(At5g42250),MSTRG.16190(U…	MSTRG.10108(VPS35B),MSTRG.10589(PPA4),MSTRG.10648(--),MSTRG.10980(CUL1),MSTRG.11442(--),MSTRG.11949(HISN7),MSTRG.12049(SEC13A),MSTRG.13285(--),MSTRG.13318(PRAF1),MSTRG.1344(--),MSTRG.13847(RABD2A),MSTRG.13977(At3g24170),MSTRG.13978(GRC2),MSTRG.14067(--),MSTRG.14084(CDS4),MSTRG.1486(--),MSTRG.14906(PLC6),MSTRG.15129(ACY1),MSTRG.15213(INO80),MSTRG.15260(COX5C),MSTRG.15371(CPK19),MSTRG.15382(XYN1),M…
GO:0005575	Cellular Component	GO:0031974	membrane-enclosed lumen	217	60	MSTRG.22751(ISPG),ncbi_104585594(FEN1),ncbi_104585945(ROA1),ncbi_104586048(CHUP1),ncbi_104586092(HINT3),ncbi_104586140(SYN3),ncbi_104586155(--),ncbi_104586249(HTR2),ncbi_104586850(ORC3),ncbi_104586917(POL2A),ncbi_104587153(SDE5),ncbi_104587279(--),ncbi_104587324(H2B-3),ncbi_104587355(RDM3),ncbi_104587542(PDI),ncbi_104587551(RFC3),ncbi_104587649(--),ncbi_104587828(NUF2),ncbi_104587938(rplQ),ncbi_1…	MSTRG.10980(CUL1),MSTRG.30057(--),ncbi_104585591(ABC1),ncbi_104586143(SPS1),ncbi_104586749(FIS1),ncbi_104586879(--),ncbi_104587365(--),ncbi_104588557(FTIP7),ncbi_104588589(--),ncbi_104588610(FBL14),ncbi_104588880(EPHX2),ncbi_104589124(UBC1),ncbi_104589188(CC-1),ncbi_104589736(ASP1),ncbi_104590245(SCD2),ncbi_104591214(SBP1),ncbi_104591431(H2B-3),ncbi_104591638(ABCC9),ncbi_104591678(RID3),ncbi_1045…
GO:0005575	Cellular Component	GO:0032991	macromolecular complex	639	289	MSTRG.10797(--),MSTRG.11829(RPL18B),MSTRG.13601(RPN5B),MSTRG.14181(VPS11),MSTRG.14894(TIM17-2),MSTRG.15145(ORC1),MSTRG.16190(UAM3),MSTRG.16366(SR34A),MSTRG.17551(RPL5),MSTRG.19773(RPL21M),MSTRG.19774(MT2),MSTRG.20444(RPS25D),MSTRG.22680(RPS17A),MSTRG.23965(mcts1-a),MSTRG.26199(CDC20-1),MSTRG.4118(HTR2),MSTRG.578(PNSL3),MSTRG.6611(OPT4),MSTRG.7890(NUP58),MSTRG.8860(ANT1),ncbi_104585594(FEN1),ncbi_…	MSTRG.10980(CUL1),MSTRG.13116(ABCG31),MSTRG.15668(ycf4),MSTRG.17822(RPL21A),MSTRG.19438(--),MSTRG.21576(OEP163),MSTRG.21579(BIP4),MSTRG.22053(OEP163),MSTRG.25021(CDC48),MSTRG.26211(MCM6),MSTRG.29444(--),MSTRG.30057(--),MSTRG.30278(immp2l),MSTRG.8947(OEP163),ncbi_104585580(--),ncbi_104585634(ATL24),ncbi_104585805(--),ncbi_104585880(PAO1),ncbi_104586115(PV42A),ncbi_104586127(APT5),ncbi_104586143(SP…
GO:0005575	Cellular Component	GO:0043226	organelle	1054	500	MSTRG.10025(--),MSTRG.10037(--),MSTRG.10220(--),MSTRG.10329(NMAT2),MSTRG.10797(--),MSTRG.11372(PSKR2),MSTRG.11829(RPL18B),MSTRG.13066(--),MSTRG.13601(RPN5B),MSTRG.13947(RE1),MSTRG.14003(At4g08330),MSTRG.14181(VPS11),MSTRG.14814(--),MSTRG.14894(TIM17-2),MSTRG.15145(ORC1),MSTRG.15237(SPP),MSTRG.16190(UAM3),MSTRG.16366(SR34A),MSTRG.17458(PAB8),MSTRG.17551(RPL5),MSTRG.17686(CLPB1),MSTRG.18076(HSP90),…	MSTRG.10108(VPS35B),MSTRG.10648(--),MSTRG.10980(CUL1),MSTRG.11442(--),MSTRG.11949(HISN7),MSTRG.13285(--),MSTRG.1344(--),MSTRG.13847(RABD2A),MSTRG.13977(At3g24170),MSTRG.13978(GRC2),MSTRG.14067(--),MSTRG.14084(CDS4),MSTRG.1486(--),MSTRG.15213(INO80),MSTRG.15260(COX5C),MSTRG.15668(ycf4),MSTRG.16146(CYP94C1),MSTRG.16156(ILL1),MSTRG.1620(LAX4),MSTRG.1621(Os05g0447200),MSTRG.16569(--),MSTRG.16601(CPC)…
GO:0005575	Cellular Component	GO:0044422	organelle part	627	285	MSTRG.10797(--),MSTRG.11829(RPL18B),MSTRG.13066(--),MSTRG.14181(VPS11),MSTRG.14894(TIM17-2),MSTRG.15237(SPP),MSTRG.16190(UAM3),MSTRG.17551(RPL5),MSTRG.17686(CLPB1),MSTRG.18076(HSP90),MSTRG.19179(--),MSTRG.20444(RPS25D),MSTRG.2267(GLYK),MSTRG.22751(ISPG),MSTRG.23485(AGD3),MSTRG.2404(CLPT1),MSTRG.25693(At5g52970),MSTRG.28093(At1g32220),MSTRG.4118(HTR2),MSTRG.4533(SMO2-2),MSTRG.4792(GSA),MSTRG.6327(…	MSTRG.10980(CUL1),MSTRG.13847(RABD2A),MSTRG.13977(At3g24170),MSTRG.14084(CDS4),MSTRG.15260(COX5C),MSTRG.15668(ycf4),MSTRG.16156(ILL1),MSTRG.16694(FAD8),MSTRG.16897(CPR),MSTRG.17214(PPA6),MSTRG.17669(FTRC),MSTRG.17687(CLPB1),MSTRG.17822(RPL21A),MSTRG.21576(OEP163),MSTRG.21579(BIP4),MSTRG.21663(CAX2),MSTRG.22053(OEP163),MSTRG.23623(CLPC1),MSTRG.25925(--),MSTRG.30057(--),MSTRG.8947(OEP163),ncbi_1045…
