# Supplementary material for: Cytological and Molecular Mechanism of Low Pollen Grain Viability in a Germplasm Line of Double Lotus
Source: Plants (Basel). 2023 Jan 13;12(2):387. doi: 10.3390/plants12020387 (PMC9867118; doi:10.3390/plants12020387)
Supplement: Supplementary file 1 [file plants-12-00387-s001.zip › ΘÖäσèáμûçΣ╗╢/Table S6 Information on 135 differentially expressed genes.xls]

id	SJGS2-3	SJGS2-1	SJGS2-2	SJGS1-3	SJGS1-1	SJGS1-2	Symbol
MSTRG.10329	0.4	0.53	0.46	1.65	1.81	1.13	NMAT2
MSTRG.10463	0.21	0.93	0.5	3.21	3.3	2.13	--
ncbi_104593323	14.52	13.48	14.67	48.92	40.04	31.43	APC13
MSTRG.10154	1.03	1.03	1.03	4.1	3.88	3.35	--
ncbi_104596045	4.52	5.19	5.38	13.42	12.89	11.45	APC8
MSTRG.10256	0.06	0.03	0.06	1.45	1.31	0.93	--
ncbi_104608886	1.29	1.17	1.09	15.44	16.47	11.47	UBC20
MSTRG.20843	4.32	4.14	4.6	11.72	10.1	9.81	CPK3
MSTRG.23485	1.37	1.04	0.76	32.12	25.69	25.17	AGD3
ncbi_104589584	1.08	2.23	1.46	9.81	8.42	6.62	UBC20
ncbi_104601054	1.37	2.1	1.45	12.9	11.41	10.41	FZR3
ncbi_104613018	26.82	31.71	23.05	82.61	75.3	70.85	LSM7
MSTRG.1005	1.09	0.8	0.75	2.68	1.81	1.98	PRAF1
MSTRG.10264	0	0.31	0.15	1.08	0.79	0.85	--
MSTRG.10316	0	0	0	0.57	1.61	0.61	--
MSTRG.10479	1.14	0.92	0.61	1.74	2.41	2.86	--
MSTRG.10588	1.43	1.79	0.97	2.4	3.71	4.01	SYT3
ncbi_104602589	11.37	8.31	11.95	30.27	32.16	33.78	CPK13
ncbi_104612860	32.77	26.95	40.49	66.35	70.49	73.42	LSM2
MSTRG.10560	0.31	0.29	0.55	1.03	1.41	1.61	CPC
ncbi_104592292	27.9	33.15	38.13	62.88	70.65	75.06	IAA16
ncbi_104597800	3.58	4.66	4.78	14.14	13.21	17.02	ENO1
ncbi_104599825	15	14.81	11.73	33.79	32.24	36.56	ARPC2A
ncbi_104591429	3.77	4.18	3.51	12.52	11.44	13.21	PNP2
ncbi_104599112	18.97	19.4	16.77	92.54	85.77	97.88	XTH22
ncbi_104591686	16.74	15.76	15.21	95.29	85.54	91.77	CML37
ncbi_104603724	2.55	2.57	2.61	10.28	9.08	9.96	PAB7
ncbi_104599515	3.69	4.57	3.85	14.83	14.31	14.22	PTI5
ncbi_104601354	31.57	34.94	33.71	91.03	83.95	83.55	CAF1-9
ncbi_104586754	68.62	68.43	73.74	151.44	149.17	146.69	UBC2
ncbi_104604483	2.03	2.55	3.57	69.44	64.98	63.91	IAA26
ncbi_104612448	13.77	14.56	16.31	52.8	49.93	49.84	AUX22D
ncbi_104597195	1.48	1.66	2.95	44.05	40.81	42.44	TUBA
ncbi_104602986	17.11	16.92	20.01	64.84	60.89	64.54	IST1
ncbi_104591687	21.93	26.88	28.99	183.38	180.32	183.34	CML37
ncbi_104595293	0.71	0.63	0.9	18.2	17.32	17.94	GAI1
ncbi_104607232	1.57	1.12	0.76	720.87	680.34	723.01	PTC1
ncbi_104594216	14.09	11.42	12.48	28.36	27.61	28	AHK2
ncbi_104593461	2.39	2.42	2.26	21.46	19.97	18.53	RBOHA
ncbi_104607666	1.72	1.33	1.16	10.75	10.65	9.75	CML48
ncbi_104610347	26.37	25.21	21.73	74.01	78.82	77.66	MYC2
ncbi_104612857	1.32	1	0.1	12.85	15.79	15.12	CDC20-1
ncbi_104594903	12.31	12.78	14.67	34.29	38.6	33.93	CPK13
ncbi_104603458	17.07	19.03	20.05	43.24	48.8	42.83	RGP1
ncbi_104600229	2.14	2.16	1.22	39.44	41.6	33.8	WRKY22
ncbi_104588531	11.44	10.19	10.55	36.67	40.73	35.11	TGA9
ncbi_104597247	7.3	6.22	7.52	63.79	71.88	62.07	WRKY24
ncbi_104601453	0.88	1.14	1.34	11.67	13.53	11.43	CPK1
ncbi_104606913	10.79	11.24	14	33.4	32.11	34.06	CML37
ncbi_104592231	5.34	6.16	6.93	18.62	18.61	18.66	RHN1
ncbi_104611838	128.84	133.76	148.12	346.13	339.41	349.65	ENO2
ncbi_104592129	39.61	40.81	44.63	144.18	156.78	165.32	IAA27
MSTRG.17458	2.41	2.64	2.15	12.32	12.22	13.72	PAB8
ncbi_104610637	68.81	62.89	66.55	231.47	227.27	248.72	UBC4
ncbi_104600815	53.84	69.52	65.06	130.18	138	134.99	CML18
ncbi_104612603	12.55	15.73	14.58	32.46	35.12	34.15	VPS28-2
ncbi_104592338	61.2	65.31	60.47	208.69	220.91	216.59	KCS11
ncbi_104607556	196.12	197.39	201.92	408.12	435.96	431.08	RD19A
ncbi_104596096	46.63	45.11	45.65	104.68	112.22	106.74	TUBB2
ncbi_104603135	9.32	9.79	9.25	41.85	45.75	42.31	MKK5
ncbi_104588466	3.38	2.97	4.17	21.79	23.62	21.97	ABI5
ncbi_104600319	11.52	11.55	12.9	59.96	65.05	61.3	JAR4
ncbi_104602496	13.05	12.23	13.21	64.02	69.39	64.57	WRKY24
ncbi_104595570	48.82	50.34	49.83	106.02	106.96	105.52	IAA9
ncbi_104599187	0.75	0.44	0.48	53.31	54.27	53.1	RBOHF
ncbi_104599347	5.8	6.02	6.19	157.23	156.38	156.47	MPK3
ncbi_104601719	128.09	131.36	132.14	458.35	461.13	459.52	SCE1
MSTRG.10025	0.06	0.66	0.27	35.31	34.8	33.43	--
ncbi_104600563	16.24	17.23	15.93	84.5	84.48	82.61	ER1
ncbi_104604416	14.07	12.95	11.71	66.33	66.59	64.81	DDB_G0289029
ncbi_104612897	0.71	0.76	0.4	13.44	13.38	13.33	CDC20-1
ncbi_104600243	13.07	14.7	16.44	70.39	72.27	74	HSP90-5
ncbi_104586772	2.38	2.64	2.68	39.89	40.62	42.62	TUBA1
ncbi_104613252	0.08	0.34	0.6	29.81	30.29	32.04	CAM1
ncbi_104592780	13.2	13.73	12.47	121.2	122.6	126.3	TIFY9
ncbi_104610541	18.05	19.38	19.4	155.89	159.28	161.05	IAA9
ncbi_104600977	4.22	2.94	3.82	23.58	24.21	24.56	IAA12
ncbi_104593954	49.93	47.38	47.54	108.37	107.01	108.43	ARF1
ncbi_104607994	3.86	3.13	3.7	23.97	24.15	23.9	EDS1
MSTRG.10220	121.65	135.48	138.56	328.59	351.33	322.94	--
ncbi_104589106	106.1	115.83	114.65	241.26	254.29	244.5	TUBA1
ncbi_104608863	48.37	55.37	52.44	206.98	220.92	205.43	CML35
MSTRG.18076	4.93	5.43	5.29	19.27	19.75	18.18	HSP90
ncbi_104600839	8.4	9.27	8.65	60.79	62.56	56.82	CML16
ncbi_104600900	24.08	24.1	23.84	48.73	50.22	47.43	ABCI19
ncbi_104610898	3.36	3.67	4.78	63.04	65.7	60.84	SIK1
ncbi_104588366	119.14	135.79	131.17	359.92	366.7	358.31	UBC10
ncbi_104595142	55.1	59.41	63.75	186.23	190.53	184.06	IAA27
MSTRG.10037	7.89	8.15	8.85	18.25	18.46	17.18	--
ncbi_104603623	31.68	36.57	41.09	88.2	87.54	85.09	ARAC3
MSTRG.10333	3.41	1.25	2.73	0	0.16	0.39	--
MSTRG.1058	2.25	4.74	3.44	1.03	1.41	1.38	--
ncbi_104610687	38.57	36.1	32.85	17.59	15.75	16.51	RR23
MSTRG.10577	71	65.27	55.53	0	0	0	--
ncbi_104600505	51.42	50.2	43.8	13.89	13.95	14.45	TIFY10B
ncbi_104608223	1012.21	942.14	911.37	10.76	9.93	10.36	UBC24
ncbi_104585579	41.7	38.64	39.53	12.1	12.15	12.41	PIL15
ncbi_104607914	45.96	41.18	42.17	8.86	7.62	9.25	UBC4
ncbi_104598339	65.89	59.48	61.24	25.74	27.9	30.13	VPS2.1
ncbi_104605283	77.54	70.85	72.99	37.49	34.2	38.17	EPSIN2
ncbi_104594972	103.3	112.97	104.63	5.12	5.38	6.39	HSP70
ncbi_104603756	103.93	108.07	103.78	17.31	16.02	17.08	CAT1
ncbi_104605341	339.77	349.32	335.34	85.85	86.85	86.14	TIFY6B
ncbi_104610071	37.15	37.21	35.78	14.32	15.29	15.56	ETR2
ncbi_104603904	299.45	302.44	287.92	35.28	35.3	34.95	PFK5
ncbi_104609296	328.42	328.5	313.4	74.36	73.42	71.66	FDH
ncbi_104585580	168.14	171.66	160.8	25.34	28.37	24.11	--
ncbi_104605565	286.46	291.61	273.16	71.63	72.79	70.73	CPK28
ncbi_104586223	134.11	138.23	128.1	5.38	5.51	5.68	XTH23
ncbi_104592439	37.71	38.87	35.78	0	0.09	0.21	PLD1
ncbi_104605670	63.06	64.31	58.99	30.69	31.53	29.61	AGD5
ncbi_104610927	74.9	76.18	71.04	31.62	32.03	31.26	CPK19
ncbi_104597511	98.97	105.81	96.49	32.04	35.23	33.13	TGA10
ncbi_104603482	72.17	75.39	69.31	33.18	37.25	37.18	TGA10
ncbi_104588390	111.63	125.04	121.06	0.36	0.68	0.12	BETVIII
ncbi_104611678	129.88	140.89	137.92	50.08	52.01	47.37	GH3.1
ncbi_104600476	33.92	37.4	38.94	4.82	3	4.77	ARG7
ncbi_104601290	38.15	44.12	45.99	0	0.11	0	--
ncbi_104604801	119.81	128.75	130.07	61.74	61.02	57.69	NDK4
ncbi_104586319	182.02	180.59	175.72	77.32	76.38	73.17	RZPF34
ncbi_104588249	169.25	165.93	165.15	76.34	78.71	71.76	PFK3
ncbi_104600341	55.01	56.2	56.18	27.96	26.79	24.93	PYL3
ncbi_104604477	20.79	20.5	21.22	3.74	2.47	2.34	SAPK2
ncbi_104587661	105.78	103.1	109.5	49.99	48.03	51.37	EIN3
ncbi_104612447	97.16	90.92	98.03	12.18	10.77	8.99	AUX28
ncbi_104593386	25.35	25.72	25.48	6.94	6.37	6.88	TIFY10A
ncbi_104612564	126.62	127.06	127.4	51.32	46.06	51.07	GH3.10
ncbi_104604226	98.6	103.37	105.85	30.99	29.4	30.33	HSP90
MSTRG.10576	858.18	884.79	926.34	0.88	1.12	0.4	--
ncbi_104589492	74.73	76.51	78.57	0.35	0.84	0.2	MAPKKK17
MSTRG.10108	4.69	6.63	6.82	0.34	0.17	0.12	VPS35B
MSTRG.10565	1.86	2.66	2.99	0	0	0	--
ncbi_104611581	33.57	40.31	32.27	17.11	13.44	12.77	PYL4
MSTRG.10387	1.74	2.36	1.91	0	0	0	--
ncbi_104597274	43.58	54.24	48.45	18.35	18.24	20.39	PYL4
