# Supplementary material for: Cytological and Molecular Mechanism of Low Pollen Grain Viability in a Germplasm Line of Double Lotus
Source: Plants (Basel). 2023 Jan 13;12(2):387. doi: 10.3390/plants12020387 (PMC9867118; doi:10.3390/plants12020387)
Supplement: Supplementary file 1 [file plants-12-00387-s001.zip › ΘÖäσèáμûçΣ╗╢/Table S7 SJGS1-vs-SJGS2.KEGG path.xls]

KEGG_A_class	KEGG_B_class	Pathway	SJGS2-vs-SJGS1 (1523)	All (5601)	Pvalue	Qvalue	Pathway ID	Genes	K_IDs
Metabolism	Global and overview maps	Metabolic pathways	848	2621	2.521359e-16	3.403835e-14	ko01100	ncbi_104585628(NPC3);ncbi_104585661(OST3B);ncbi_104585680(PER3);ncbi_104585744(ANR);ncbi_104585760(YUC10);ncbi_104585878(CHLH);ncbi_104585880(PAO1);ncbi_104585947(KAS1);ncbi_104585991(DVR);ncbi_104586127(APT5);ncbi_104586143(SPS1);ncbi_104586216(PAP17);ncbi_104586259(SDC1);ncbi_104586285(Dctpp1);ncbi_104586311(METK1);ncbi_104586414(At3g15720);ncbi_104586417(GSH1);ncbi_104586429(Os02g0639600);ncbi…	K01114+K12669+K00430+K08695+K11816+K03403+K13366+K09458+K19073+K00759+K00696+K14379+K01590+K16904+K00789+K01184+K01919+K04712+K01988+K00218+K00939+K01489+K12259+K00134+K01176+K00549+K00294+K01728+K01785+K01653+K01006+K01897+K00889+K13366+K00278+K01673+K18819+K18819+K00558+K00051+K00873+K04713+K15920+K00558+K08679+K00858+K00128+K01689+K01051+K13508+K00703+K01623+K05350+K13600+K15889+K22846+K01687+…
Metabolism	Global and overview maps	Biosynthesis of secondary metabolites	507	1435	1.788531e-15	1.207258e-13	ko01110	ncbi_104585628(NPC3);ncbi_104585680(PER3);ncbi_104585744(ANR);ncbi_104585878(CHLH);ncbi_104585964(SPS3);ncbi_104585991(DVR);ncbi_104586143(SPS1);ncbi_104586259(SDC1);ncbi_104586311(METK1);ncbi_104586453(PORA);ncbi_104586485(At5g47840);ncbi_104586725(GAPC);ncbi_104586740(AMY3);ncbi_104586745(Os12g0624000);ncbi_104586790(GALM);ncbi_104586808(At2g31810);ncbi_104587381(OsI_35105);ncbi_104587549(ALDH3…	K01114+K00430+K08695+K03403+K05356+K19073+K00696+K01590+K00789+K00218+K00939+K00134+K01176+K00549+K01785+K01653+K00873+K00128+K01689+K13508+K00703+K01623+K05350+K13600+K15889+K01687+K09840+K18857+K18857+K13383+K13811+K13051+K00850+K09754+K00658+K01597+K13065+K13065+K00600+K11517+K11517+K00939+K01115+K22845+K01593+K16055+K00422+K23558+K05359+K01679+K01115+K00811+K22845+K00826+K05350+K15813+K15813+…
Metabolism	Carbohydrate metabolism	Glycolysis / Gluconeogenesis	77	168	1.158101e-07	5.211455e-06	ko00010	ncbi_104586725(GAPC);ncbi_104586790(GALM);ncbi_104587381(OsI_35105);ncbi_104587549(ALDH3H1);ncbi_104587589(ENO1);ncbi_104587765(FBA1);ncbi_104587949(ADH1);ncbi_104587950(ADH2);ncbi_104588249(PFK3);ncbi_104589271(ADH);ncbi_104589272(ADH1);ncbi_104589811(FBA5);ncbi_104589818(PFK2);ncbi_104591168(IPSP);ncbi_104591283(At4g26390);ncbi_104591309(At4g26390);ncbi_104591592(At5g24760);ncbi_104592043(HXK1)…	K00134+K01785+K00873+K00128+K01689+K01623+K18857+K18857+K00850+K18857+K18857+K01623+K00850+K15634+K00873+K00873+K00001+K00844+K00128+K00001+K00895+K01568+K01568+K01610+K01785+K03841+K01785+K00002+K00002+K01568+K01689+K00850+K01913+K03841+K01834+K00002+K00002+K03841+K01792+K00128+K18857+K00002+K01568+K00850+K00850+K00001+K00844+K00162+K00128+K18857+K00895+K01835+K01623+K00128+K00161+K00121+K00873+…
Metabolism	Amino acid metabolism	Tyrosine metabolism	34	62	3.531594e-06	1.191913e-04	ko00350	ncbi_104587949(ADH1);ncbi_104587950(ADH2);ncbi_104588789(TYDC2);ncbi_104588895(co-2);ncbi_104589052(ASP5);ncbi_104589271(ADH);ncbi_104589272(ADH1);ncbi_104589736(ASP1);ncbi_104591592(At5g24760);ncbi_104592560(NAAT1);ncbi_104592600(Os01g0760600);ncbi_104593731(At1g32780);ncbi_104593872(GSTZ1);ncbi_104595171(Os01g0760600);ncbi_104595657(AS1);ncbi_104597204(ASP1);ncbi_104597256(--);ncbi_104600083(AA…	K18857+K18857+K01593+K00422+K00811+K18857+K18857+K14455+K00001+K00815+K14454+K00001+K01800+K14454+K00422+K14455+K07253+K15849+K18857+K14455+K00001+K15849+K01555+K18857+K01593+K00815+K00121+K07253+K01593+K00276+K01593+K00451+K00121+K18606
Metabolism	Carbohydrate metabolism	Pentose and glucuronate interconversions	61	144	4.987965e-05	1.346751e-03	ko00040	ncbi_104586414(At3g15720);ncbi_104586789(LAT59);ncbi_104587615(PPME1);ncbi_104589107(XK2);ncbi_104589540(UGPA);ncbi_104590451(UGPA);ncbi_104590558(PME13);ncbi_104590882(PME13);ncbi_104590930(PME13);ncbi_104590999(PME21);ncbi_104591004(At2g43860);ncbi_104591020(plaa2);ncbi_104591566(At4g24780);ncbi_104593249(plaa2);ncbi_104593660(At2g43860);ncbi_104594011(PPME1);ncbi_104594667(plaa2);ncbi_10459685…	K01184+K01728+K01051+K00854+K00963+K00963+K01051+K01051+K01051+K01051+K01184+K01213+K01728+K01213+K01184+K01051+K01213+K01728+K00002+K00002+K00012+K01051+K01051+K01184+K01184+K00012+K00012+K01051+K01213+K01051+K01051+K01051+K01051+K00012+K00002+K00002+K01051+K01051+K00002+K01213+K01728+K01051+K01051+K01213+K01051+K01213+K01051+K01051+K01051+K01051+K01051+K01184+K01051+K01051+K01051+K01184+K01051+…
Metabolism	Lipid metabolism	Glycerolipid metabolism	50	113	6.192545e-05	1.393323e-03	ko00561	ncbi_104587549(ALDH3H1);ncbi_104587673(GPAT1);ncbi_104588607(GLPK);ncbi_104592297(GLYK);ncbi_104592530(MGD3);ncbi_104593233(ALDH2B7);ncbi_104593467(SQD1);ncbi_104594659(MGLL);ncbi_104594794(CSE);ncbi_104595266(GLYK);ncbi_104596036(GPAT8);ncbi_104596037(GPAT4);ncbi_104596170(LPLAT1);ncbi_104596970(GPAT6);ncbi_104596978(SQD2);ncbi_104597090(AKR4C9);ncbi_104597251(AKR4C9);ncbi_104598728(GPAT2);ncbi_…	K00128+K13508+K00864+K15918+K03715+K00128+K06118+K01054+K01054+K15918+K13508+K13508+K13519+K13508+K06119+K00002+K00002+K13508+K13508+K13508+K13508+K00002+K00002+K13508+K00128+K00002+K01054+K01054+K13508+K00128+K22848+K22849+K01054+K01054+K00128+K14674+K00901+K07407+K07407+K07407+K13508+K00901+K01054+K13509+K18693+K18693+K00128+K15918+K22848+K00655
Metabolism	Lipid metabolism	Cutin, suberine and wax biosynthesis	25	47	0.000134814	2.599984e-03	ko00073	ncbi_104586094(HSR201);ncbi_104586630(HTH);ncbi_104588145(FAR3);ncbi_104589018(CYP86B1);ncbi_104589612(CYP94A2);ncbi_104590962(HHT1);ncbi_104591194(FAR2);ncbi_104592616(TAT);ncbi_104592816(HHT1);ncbi_104596033(CYP86A22);ncbi_104596252(GL1-4);ncbi_104596254(CER1);ncbi_104598197(CYP704B1);ncbi_104599014(HCBT1);ncbi_104601225(CYP86A1);ncbi_104605251(HHT1);ncbi_104606580(PXG4);ncbi_104606653(PXG4);nc…	K15400+K15403+K13356+K15402+K20769+K15400+K13356+K15400+K15400+K15398+K15404+K15404+K20495+K15400+K15401+K15400+K17991+K17991+K17991+K13356+K13356+K15398+K15403+K20495+K15403
Metabolism	Amino acid metabolism	Phenylalanine metabolism	24	45	0.0001734649	2.927220e-03	ko00360	ncbi_104588789(TYDC2);ncbi_104589052(ASP5);ncbi_104589393(PAL);ncbi_104589736(ASP1);ncbi_104592560(NAAT1);ncbi_104592600(Os01g0760600);ncbi_104595050(PAL1);ncbi_104595171(Os01g0760600);ncbi_104597204(ASP1);ncbi_104597256(--);ncbi_104600083(AAT);ncbi_104601277(PAL1);ncbi_104602468(ASP1);ncbi_104605921(PAT);ncbi_104607790(TYDC2);ncbi_104608160(NAAT1);ncbi_104608192(hbdA);ncbi_104609064(--);ncbi_104…	K01593+K00811+K10775+K14455+K00815+K14454+K10775+K14454+K14455+K07253+K15849+K10775+K14455+K15849+K01593+K00815+K00074+K07253+K01593+K00276+K01593+K01426+K10775+K18606
Metabolism	Metabolism of terpenoids and polyketides	Carotenoid biosynthesis	21	38	0.0002287107	3.065652e-03	ko00906	ncbi_104587905(NCED5);ncbi_104589429(PDS);ncbi_104590616(NCED1);ncbi_104590705(NCED1);ncbi_104593669(CCD4);ncbi_104595976(CA2);ncbi_104596524(ZDS);ncbi_104597550(ABA2);ncbi_104600661(CRTL-E-1);ncbi_104601056(CYP707A2);ncbi_104601462(CRTISO);ncbi_104601783(CYP707A1);ncbi_104604090(CYP707A2);ncbi_104606289(ABA2);ncbi_104606421(CYP707A1);ncbi_104606975(PSY);ncbi_104607627(CCS);ncbi_104609586(D27);nc…	K09840+K02293+K09840+K09840+K09840+K15746+K00514+K09838+K06444+K09843+K09835+K09843+K09843+K09838+K09843+K02291+K14593+K17911+K09840+K09840+K09843
Metabolism	Biosynthesis of other secondary metabolites	Isoquinoline alkaloid biosynthesis	21	38	0.0002287107	3.065652e-03	ko00950	ncbi_104587969(6OMT);ncbi_104588789(TYDC2);ncbi_104588895(co-2);ncbi_104589052(ASP5);ncbi_104589736(ASP1);ncbi_104590844(6OMT);ncbi_104592560(NAAT1);ncbi_104592600(Os01g0760600);ncbi_104595171(Os01g0760600);ncbi_104595657(AS1);ncbi_104597204(ASP1);ncbi_104600083(AAT);ncbi_104602468(ASP1);ncbi_104604446(CYP719A1);ncbi_104605921(PAT);ncbi_104607696(6OMT);ncbi_104607790(TYDC2);ncbi_104608160(NAAT1);…	K13383+K01593+K00422+K00811+K14455+K13383+K00815+K14454+K14454+K00422+K14455+K15849+K14455+K13395+K15849+K13383+K01593+K00815+K01593+K00276+K01593
Metabolism	Lipid metabolism	Fatty acid degradation	29	59	0.0002497939	3.065652e-03	ko00071	ncbi_104587046(LACS9);ncbi_104587549(ALDH3H1);ncbi_104587949(ADH1);ncbi_104587950(ADH2);ncbi_104589271(ADH);ncbi_104589272(ADH1);ncbi_104591592(At5g24760);ncbi_104593233(ALDH2B7);ncbi_104593731(At1g32780);ncbi_104595160(AIM1);ncbi_104596495(LACS6);ncbi_104598197(CYP704B1);ncbi_104601225(CYP86A1);ncbi_104602015(ALDH3F1);ncbi_104602143(ADH);ncbi_104602580(ACX4);ncbi_104602814(ECI2);ncbi_104604654(A…	K01897+K00128+K18857+K18857+K18857+K18857+K00001+K00128+K00001+K10527+K01897+K20495+K15401+K00128+K18857+K00232+K07517+K00001+K01897+K00626+K00128+K18857+K01897+K00128+K00121+K00232+K00128+K00121+K20495
Metabolism	Amino acid metabolism	Cysteine and methionine metabolism	50	119	0.0002964069	3.308180e-03	ko00270	ncbi_104586311(METK1);ncbi_104586417(GSH1);ncbi_104586745(Os12g0624000);ncbi_104587298(CMT2);ncbi_104587462(CMT3);ncbi_104587849(CS26);ncbi_104589052(ASP5);ncbi_104589134(BCAT2);ncbi_104589736(ASP1);ncbi_104590561(SAHH);ncbi_104592560(NAAT1);ncbi_104592600(Os01g0760600);ncbi_104593448(MGL);ncbi_104594112(ACO);ncbi_104594645(SAHH);ncbi_104595171(Os01g0760600);ncbi_104596385(GSH2);ncbi_104596386(GS…	K00789+K01919+K00549+K00558+K00558+K22846+K00811+K00826+K14455+K01251+K00815+K14454+K01761+K05933+K01251+K14454+K21456+K21456+K01611+K08967+K14455+K00827+K00558+K01611+K00547+K00640+K01762+K14455+K00827+K00547+K12524+K16054+K00549+K00831+K00640+K00789+K01251+K01611+K00026+K05933+K00640+K00058+K00815+K00026+K00133+K01760+K01611+K01611+K00016+K01760
Genetic Information Processing	Replication and repair	DNA replication	25	49	0.0003185655	3.308180e-03	ko03030	ncbi_104585594(FEN1);ncbi_104585945(ROA1);ncbi_104586917(POL2A);ncbi_104587551(RFC3);ncbi_104588800(RPA3A);ncbi_104589054(MCM5);ncbi_104591913(OsI_36121);ncbi_104592848(At1g67320);ncbi_104592955(Pola2);ncbi_104597031(PCNA);ncbi_104599804(Os05g0235800);ncbi_104600508(RPA2A);ncbi_104601182(PCNA);ncbi_104601367(Prim1);ncbi_104601594(POLD2);ncbi_104603069(At4g11060);ncbi_104604159(RFC3);ncbi_10460455…	K04799+K02541+K02324+K10756+K10740+K02209+K02540+K02685+K02321+K04802+K02542+K10739+K04802+K02684+K02328+K03111+K10756+K10747+K02335+K02210+K02212+K02320+K10742+K02335+K02542
Metabolism	Biosynthesis of other secondary metabolites	Phenylpropanoid biosynthesis	69	183	0.00104524	1.007910e-02	ko00940	ncbi_104585680(PER3);ncbi_104587780(BGLU44);ncbi_104588272(CYP98A2);ncbi_104588431(HST);ncbi_104588441(HST);ncbi_104589178(BGLU18);ncbi_104589275(PER43);ncbi_104589393(PAL);ncbi_104589835(PER46);ncbi_104590534(CAD1);ncbi_104590659(HOMT1);ncbi_104591960(PER41);ncbi_104592432(PER25);ncbi_104592609(ALDH2C4);ncbi_104592873(PER51);ncbi_104592940(4CLL9);ncbi_104593633(GSVIVT00037159001);ncbi_104593718(…	K00430+K05350+K09754+K13065+K13065+K05350+K00430+K10775+K00430+K00083+K13066+K00430+K00430+K12355+K00430+K01904+K00430+K13065+K00430+K00430+K00430+K00487+K00430+K10775+K12355+K00430+K00430+K05349+K00430+K05350+K00430+K00430+K00430+K00430+K00430+K13066+K01904+K01904+K10775+K13066+K23260+K09755+K13065+K00430+K00430+K00430+K05349+K00430+K05350+K00430+K00430+K00430+K00430+K00588+K00430+K11188+K09755+…
Metabolism	Glycan biosynthesis and metabolism	Glycosphingolipid biosynthesis - lacto and neolacto series	5	5	0.001479425	1.331482e-02	ko00601	ncbi_104586450(At4g19900);ncbi_104588792(At4g19900);ncbi_104588883(At4g19900);ncbi_104596957(At4g19900);ncbi_104601237(At4g19900)	K01988+K01988+K01988+K01988+K01988
Metabolism	Carbohydrate metabolism	Galactose metabolism	30	69	0.00247237	2.086062e-02	ko00052	ncbi_104586790(GALM);ncbi_104587234(GOLS1);ncbi_104587235(GOLS1);ncbi_104588249(PFK3);ncbi_104589540(UGPA);ncbi_104589818(PFK2);ncbi_104590451(UGPA);ncbi_104591965(RFS);ncbi_104592043(HXK1);ncbi_104593178(GOLS1);ncbi_104596537(GALM);ncbi_104597087(GALM);ncbi_104598147(PFK5);ncbi_104598577(INV*DC4);ncbi_104598711(INV*DC4);ncbi_104598713(INV*DC4);ncbi_104603904(PFK5);ncbi_104604460(PFK3);ncbi_10460…	K01785+K18819+K18819+K00850+K00963+K00850+K00963+K06617+K00844+K18819+K01785+K01785+K00850+K01193+K01193+K01193+K00850+K00850+K00844+K01835+K01193+K06617+K06617+K01784+K07407+K07407+K07407+K18819+K06617+K06617
Metabolism	Biosynthesis of other secondary metabolites	Tropane, piperidine and pyridine alkaloid biosynthesis	15	28	0.002729175	2.094364e-02	ko00960	ncbi_104589052(ASP5);ncbi_104589736(ASP1);ncbi_104592560(NAAT1);ncbi_104592600(Os01g0760600);ncbi_104595171(Os01g0760600);ncbi_104597109(At2g29260);ncbi_104597110(At2g29260);ncbi_104597204(ASP1);ncbi_104600083(AAT);ncbi_104602468(ASP1);ncbi_104605921(PAT);ncbi_104607913(At2g29260);ncbi_104608160(NAAT1);ncbi_104611496(At1g62810);MSTRG.4155(HPPR)	K00811+K14455+K00815+K14454+K14454+K08081+K08081+K14455+K15849+K14455+K15849+K08081+K00815+K00276+K18606
Metabolism	Global and overview maps	Carbon metabolism	106	309	0.002792485	2.094364e-02	ko01200	ncbi_104586725(GAPC);ncbi_104586873(PPD);ncbi_104587331(MDH1);ncbi_104587381(OsI_35105);ncbi_104587589(ENO1);ncbi_104587765(FBA1);ncbi_104588249(PFK3);ncbi_104588306(At4g26910);ncbi_104588452(SHM2);ncbi_104588484(GLO1);ncbi_104588486(GLO1);ncbi_104589001(FUM1);ncbi_104589736(ASP1);ncbi_104589811(FBA5);ncbi_104589818(PFK2);ncbi_104591168(IPSP);ncbi_104591283(At4g26390);ncbi_104591309(At4g26390);nc…	K00134+K01006+K00051+K00873+K01689+K01623+K00850+K00658+K00600+K11517+K11517+K01679+K14455+K01623+K00850+K15634+K00873+K00873+K00844+K15918+K14454+K05298+K00036+K00030+K01057+K14454+K15918+K01610+K00851+K01807+K01100+K03841+K14455+K01689+K00850+K01913+K03841+K01834+K00855+K00033+K00814+K00640+K03841+K00030+K01602+K14455+K00232+K00164+K01602+K01595+K15893+K03781+K00850+K00831+K00640+K00850+K01057+…
Organismal Systems	Environmental adaptation	Plant-pathogen interaction	96	277	0.003079067	2.187758e-02	ko04626	ncbi_104585942(EDS1);ncbi_104587380(RD19D);ncbi_104587385(CML41);ncbi_104588390(BETVIII);ncbi_104588545(CML21);ncbi_104588607(GLPK);ncbi_104588923(CML3);ncbi_104589878(At4g27220);ncbi_104590976(UNI);ncbi_104590994(CUT1);ncbi_104591686(CML37);ncbi_104591687(CML37);ncbi_104591688(CML37);ncbi_104591920(RBOHC);ncbi_104592034(MKK1);ncbi_104592338(KCS11);ncbi_104592467(CML25);ncbi_104592686(RBOHC);ncbi…	K18875+K01373+K13448+K13448+K13448+K00864+K13448+K13459+K13459+K15397+K13448+K13448+K13448+K13447+K04368+K15397+K13448+K13447+K13448+K13412+K13447+K13412+K13434+K13449+K13457+K15397+K13412+K15397+K15397+K13448+K15397+K20600+K13424+K05391+K13448+K13459+K13459+K13447+K15397+K20536+K13433+K13425+K09487+K13448+K13448+K13448+K13412+K13412+K13424+K13412+K15397+K15397+K13448+K13413+K13447+K13412+K09487+…
Metabolism	Amino acid metabolism	Alanine, aspartate and glutamate metabolism	28	65	0.003991127	2.656863e-02	ko00250	ncbi_104586749(FIS1);ncbi_104587207(AO);ncbi_104588131(At3g16150);ncbi_104588652(CARB);ncbi_104589052(ASP5);ncbi_104589582(GAD1);ncbi_104589736(ASP1);ncbi_104590411(ASE1);ncbi_104592600(Os01g0760600);ncbi_104594081(PYRB1);ncbi_104594925(AS);ncbi_104595171(Os01g0760600);ncbi_104596403(GS2);ncbi_104597204(ASP1);ncbi_104597224(At3g08860);ncbi_104600364(GLT1);ncbi_104600451(ALAAT2);ncbi_104602468(ASP…	K00294+K00278+K13051+K01955+K00811+K01580+K14455+K00764+K14454+K00609+K01953+K14454+K01915+K14455+K00827+K00264+K00814+K14455+K00827+K01953+K00261+K13051+K01915+K01915+K00814+K01580+K01580+K00764
Metabolism	Metabolism of terpenoids and polyketides	Zeatin biosynthesis	15	29	0.004250344	2.656863e-02	ko00908	ncbi_104586639(CKX3);ncbi_104590176(CKX3);ncbi_104590177(CKX3);ncbi_104595411(CKX3);ncbi_104595590(CKX5);ncbi_104596425(IPT5);ncbi_104599680(TOGT1);ncbi_104601870(CYP735A2);ncbi_104602154(IPT1);ncbi_104602941(IPT1);ncbi_104602968(CYP735A2);ncbi_104606255(CKX1);ncbi_104610555(CKX5);ncbi_104613458(CKX1);MSTRG.2892(IPT2)	K00279+K00279+K00279+K00279+K00279+K10760+K13496+K10717+K10760+K10760+K10717+K00279+K00279+K00279+K00791
Environmental Information Processing	Signal transduction	Plant hormone signal transduction	100	293	0.004329703	2.656863e-02	ko04075	ncbi_104585579(PIL15);ncbi_104585725(GH3.6);ncbi_104586117(IAA10);ncbi_104586223(XTH23);ncbi_104587436(SAUR40);ncbi_104587541(RR4);ncbi_104587661(EIN3);ncbi_104588130(CYCD3-3);ncbi_104588466(ABI5);ncbi_104588531(TGA9);ncbi_104589689(ARG7);ncbi_104589692(ARG7);ncbi_104589693(SAUR24);ncbi_104589694(SAUR23);ncbi_104589702(SAUR50);ncbi_104589704(--);ncbi_104590115(ARF5);ncbi_104590808(AHG1);ncbi_1045…	K12126+K14487+K14484+K14504+K14488+K14492+K14514+K14505+K14432+K14431+K14488+K14488+K14488+K14488+K14488+K14488+K14486+K14497+K14488+K14487+K14484+K14484+K14484+K14484+K13464+K13464+K14486+K13449+K14489+K14484+K14484+K14494+K14484+K14488+K14488+K13464+K14509+K14496+K14431+K14488+K14504+K14504+K14504+K14431+K14506+K14496+K14497+K14488+K13464+K14509+K14484+K14484+K14509+K14431+K14488+K14432+K14499+…
Metabolism	Glycan biosynthesis and metabolism	Glycosphingolipid biosynthesis - globo and isoglobo series	10	17	0.005937894	3.485286e-02	ko00603	ncbi_104586450(At4g19900);ncbi_104588792(At4g19900);ncbi_104588883(At4g19900);ncbi_104593662(HEXO3);ncbi_104596957(At4g19900);ncbi_104601237(At4g19900);ncbi_104610143(AGAL1);ncbi_104610144(AGAL1);ncbi_104610165(AGAL2);ncbi_104612173(HEXO3)	K01988+K01988+K01988+K12373+K01988+K01988+K07407+K07407+K07407+K12373
Metabolism	Energy metabolism	Carbon fixation in photosynthetic organisms	35	88	0.006649831	3.740530e-02	ko00710	ncbi_104586725(GAPC);ncbi_104586873(PPD);ncbi_104587331(MDH1);ncbi_104587765(FBA1);ncbi_104589736(ASP1);ncbi_104589811(FBA5);ncbi_104592600(Os01g0760600);ncbi_104592682(GAPA);ncbi_104595171(Os01g0760600);ncbi_104595577(PCKA);ncbi_104596605(RPI3);ncbi_104597004(At3g55800);ncbi_104597042(FBP);ncbi_104597204(ASP1);ncbi_104599883(FBPban1);ncbi_104600397(At1g32060);ncbi_104600451(ALAAT2);ncbi_10460116…	K00134+K01006+K00051+K01623+K14455+K01623+K14454+K05298+K14454+K01610+K01807+K01100+K03841+K14455+K03841+K00855+K00814+K03841+K01602+K14455+K01602+K01595+K00026+K00028+K05298+K01623+K00814+K00026+K00927+K01595+K01623+K01595+K01601+K01807+K03841
Environmental Information Processing	Membrane transport	ABC transporters	18	39	0.008415207	4.544212e-02	ko02010	ncbi_104590847(ABCC13);ncbi_104592389(ABCC3);ncbi_104596159(ABCB15);ncbi_104596190(ABCB28);ncbi_104597187(ABCB19);ncbi_104599203(ABCC3);ncbi_104599548(ABCG5);ncbi_104600295(ABCC10);ncbi_104602739(ABCC5);ncbi_104604517(ABCB1);ncbi_104606709(ABCG5);ncbi_104607164(ABCB11);ncbi_104607998(ABCB15);ncbi_104608387(ABCB9);ncbi_104608957(ABCB9);ncbi_104609196(ABCC13);MSTRG.18793(ABCB21);MSTRG.6600(ABCB1)	K05674+K05665+K05658+K05657+K05658+K05665+K05681+K05666+K05665+K05658+K05681+K05658+K05658+K05658+K05658+K05674+K05658+K05658
Metabolism	Amino acid metabolism	Arginine and proline metabolism	28	69	0.01055884	5.482475e-02	ko00330	ncbi_104585880(PAO1);ncbi_104586622(PAO5);ncbi_104586749(FIS1);ncbi_104587194(MPAO1);ncbi_104587549(ALDH3H1);ncbi_104589052(ASP5);ncbi_104589736(ASP1);ncbi_104592600(Os01g0760600);ncbi_104593233(ALDH2B7);ncbi_104595171(Os01g0760600);ncbi_104596389(SAMDC4);ncbi_104597204(ASP1);ncbi_104597370(PAO1);ncbi_104597810(SAMDC);ncbi_104602015(ALDH3F1);ncbi_104602265(ARGAH1);ncbi_104602468(ASP1);ncbi_104603…	K13366+K12259+K00294+K13366+K00128+K00811+K14455+K14454+K00128+K14454+K01611+K14455+K13366+K01611+K00128+K01476+K14455+K00472+K01581+K00472+K01611+K00128+K00472+K00128+K01611+K01426+K01611+K00128
Metabolism	Metabolism of terpenoids and polyketides	Terpenoid backbone biosynthesis	22	52	0.01291314	6.335950e-02	ko00900	ncbi_104585964(SPS3);ncbi_104587824(ICMEL1);ncbi_104588425(MVD2);ncbi_104594300(FPS);ncbi_104595726(NUS1);ncbi_104596203(HMGS);ncbi_104596451(At5g27450);ncbi_104598036(IPK);ncbi_104601257(At5g58770);ncbi_104602603(GGPPS1);ncbi_104603088(ICME);ncbi_104603825(HMGR2);ncbi_104603885(At2g17570);ncbi_104605063(AAT1);ncbi_104606672(FLCY);ncbi_104608333(HMGS);ncbi_104610946(GGPPS1);ncbi_104613474(TKT2);M…	K05356+K15889+K01597+K00787+K11778+K01641+K00869+K06981+K11778+K13789+K15889+K00021+K11778+K00626+K05906+K01641+K13789+K01662+K00938+K01597+K03526+K10960
Metabolism	Nucleotide metabolism	Pyrimidine metabolism	28	70	0.01314123	6.335950e-02	ko00240	ncbi_104586285(Dctpp1);ncbi_104586599(CDA1);ncbi_104588652(CARB);ncbi_104589604(RNR1);ncbi_104589842(APY1);ncbi_104589866(ctps);ncbi_104591727(DCTD);ncbi_104592884(TSO2);ncbi_104593057(UKL3);ncbi_104594081(PYRB1);ncbi_104594199(TK);ncbi_104594309(UKL3);ncbi_104595495(PYD3);ncbi_104595717(DUT);ncbi_104598126(APY6);ncbi_104598499(Dctpp1);ncbi_104599944(RNR1);ncbi_104600750(CDA1);ncbi_104601889(DUT)…	K16904+K01489+K01955+K10807+K14641+K01937+K01493+K10808+K00876+K00609+K00857+K00876+K01431+K01520+K01510+K16904+K10807+K01489+K01520+K00940+K01937+K01510+K13800+K00207+K01510+K01510+K10808+K13998
Metabolism	Carbohydrate metabolism	Starch and sucrose metabolism	60	172	0.01484191	6.677448e-02	ko00500	ncbi_104586143(SPS1);ncbi_104586740(AMY3);ncbi_104587697(SS4);ncbi_104587780(BGLU44);ncbi_104588077(CEL5);ncbi_104588315(At1g11820);ncbi_104588804(TPS5);ncbi_104589178(BGLU18);ncbi_104589540(UGPA);ncbi_104590451(UGPA);ncbi_104590674(AGPP);ncbi_104590896(SPS2);ncbi_104592043(HXK1);ncbi_104593242(TPS9);ncbi_104593836(WAXY);ncbi_104595644(AGPS1);ncbi_104596455(ADG2);ncbi_104596849(AMY3);ncbi_1045969…	K00696+K01176+K00703+K05350+K01179+K19891+K16055+K05350+K00963+K00963+K00975+K00696+K00844+K16055+K13679+K00975+K00975+K01176+K05349+K00688+K05350+K00703+K01193+K01193+K01193+K01179+K01179+K00975+K01179+K01177+K00696+K01179+K01179+K05349+K05350+K19891+K07024+K00844+K01087+K01179+K00695+K01835+K01179+K19891+K01193+K00695+K16055+K16055+K01177+K01177+K00703+K19892+K16055+K19893+K19891+K00703+K05349+…
Metabolism	Metabolism of terpenoids and polyketides	Limonene and pinene degradation	6	9	0.0153334	6.677448e-02	ko00903	ncbi_104587549(ALDH3H1);ncbi_104593233(ALDH2B7);ncbi_104602015(ALDH3F1);ncbi_104605787(ALDH3H1);ncbi_104607896(ALDH2B7);MSTRG.11442(--)	K00128+K00128+K00128+K00128+K00128+K00128
Metabolism	Biosynthesis of other secondary metabolites	Betalain biosynthesis	6	9	0.0153334	6.677448e-02	ko00965	ncbi_104588789(TYDC2);ncbi_104596731(LIGB);ncbi_104607790(TYDC2);ncbi_104608304(LIGB);ncbi_104610815(TYDC2);ncbi_104612241(TDC1)	K01593+K15777+K01593+K15777+K01593+K01593
Genetic Information Processing	Replication and repair	Non-homologous end-joining	5	7	0.01865401	7.686687e-02	ko03450	ncbi_104585594(FEN1);ncbi_104607940(POLL);ncbi_104608977(KU70);ncbi_104611834(KU80);ncbi_104612271(MRE11)	K04799+K03512+K10884+K10885+K10865
Metabolism	Lipid metabolism	Biosynthesis of unsaturated fatty acids	11	22	0.01878968	7.686687e-02	ko01040	ncbi_104589269(S-ACP-DES6);ncbi_104589858(DET2);ncbi_104593003(KCR1);ncbi_104594622(HACD2);ncbi_104597556(FAD2);ncbi_104598225(FAB2);ncbi_104602580(ACX4);ncbi_104603541(FAD2);ncbi_104607640(FAB2);ncbi_104611778(FAD2);ncbi_104613189(ACX3)	K03921+K10258+K10251+K10703+K10256+K03921+K00232+K10256+K03921+K10256+K00232
Metabolism	Amino acid metabolism	Tryptophan metabolism	25	63	0.02058181	8.172189e-02	ko00380	ncbi_104585760(YUC10);ncbi_104587549(ALDH3H1);ncbi_104588306(At4g26910);ncbi_104588789(TYDC2);ncbi_104588924(YUC10);ncbi_104590872(CYP89A9);ncbi_104591456(TAR2);ncbi_104591457(TAR2);ncbi_104593123(TAR2);ncbi_104593233(ALDH2B7);ncbi_104595736(YUC9);ncbi_104602015(ALDH3F1);ncbi_104603756(CAT1);ncbi_104603846(DAO);ncbi_104605063(AAT1);ncbi_104605535(TAR2);ncbi_104605787(ALDH3H1);ncbi_104607790(TYDC2…	K11816+K00128+K00658+K01593+K11816+K07408+K16903+K16903+K16903+K00128+K11816+K00128+K03781+K23947+K00626+K16903+K00128+K01593+K00128+K01593+K07408+K01593+K01426+K00128+K11816
Metabolism	Biosynthesis of other secondary metabolites	Anthocyanin biosynthesis	4	5	0.02133819	8.230445e-02	ko00942	ncbi_104603221(UFGT);ncbi_104611375(UFGT);ncbi_104613452(UFGT);ncbi_104613453(UFGT)	K12930+K12930+K12930+K12930
Metabolism	Biosynthesis of other secondary metabolites	Monobactam biosynthesis	8	15	0.02836267	1.050154e-01	ko00261	ncbi_104587996(APS2);ncbi_104595898(APS2);ncbi_104600380(DAPB2);ncbi_104603257(AKHSDH2);ncbi_104610990(DHPS1);ncbi_104611043(asd);MSTRG.12941(DAPB2);MSTRG.6327(DAPB2)	K13811+K13811+K00215+K12524+K01714+K00133+K00215+K00215
Metabolism	Carbohydrate metabolism	Pentose phosphate pathway	28	74	0.02891846	1.050154e-01	ko00030	ncbi_104587765(FBA1);ncbi_104588249(PFK3);ncbi_104589811(FBA5);ncbi_104589818(PFK2);ncbi_104592969(G6PDH);ncbi_104593440(OsI_031067);ncbi_104594094(PFP-BETA);ncbi_104596313(At2g16790);ncbi_104596605(RPI3);ncbi_104597042(FBP);ncbi_104598147(PFK5);ncbi_104599883(FBPban1);ncbi_104600406(PGD2);ncbi_104601169(FBP);ncbi_104603904(PFK5);ncbi_104604460(PFK3);ncbi_104604686(OsI_031067);ncbi_104605808(OsI_…	K01623+K00850+K01623+K00850+K00036+K01057+K00895+K00851+K01807+K03841+K00850+K03841+K00033+K03841+K00850+K00850+K01057+K01057+K00036+K00895+K01835+K01623+K00895+K00131+K01623+K01810+K01807+K03841
Metabolism	Biosynthesis of other secondary metabolites	Flavonoid biosynthesis	27	71	0.0295599	1.050154e-01	ko00941	ncbi_104585744(ANR);ncbi_104588272(CYP98A2);ncbi_104588431(HST);ncbi_104588441(HST);ncbi_104588566(UGT88F3);ncbi_104589090(UGT88F5);ncbi_104589331(DFR);ncbi_104590055(UGT88F3);ncbi_104590491(CYP75A1);ncbi_104590495(CYP75A2);ncbi_104590621(DFR);ncbi_104591893(CHS);ncbi_104593718(THT2);ncbi_104594470(CYP73A16);ncbi_104594492(CHI3);ncbi_104596228(ANS);ncbi_104597960(CYP75B2);ncbi_104598992(CYP75B2);…	K08695+K09754+K13065+K13065+K22845+K22845+K13082+K22845+K13083+K13083+K13082+K00660+K13065+K00487+K01859+K05277+K05280+K05280+K22845+K13081+K13081+K13065+K00588+K22845+K13065+K05278+K13065
Metabolism	Metabolism of other amino acids	beta-Alanine metabolism	20	50	0.03306023	1.144393e-01	ko00410	ncbi_104585880(PAO1);ncbi_104586622(PAO5);ncbi_104587194(MPAO1);ncbi_104587549(ALDH3H1);ncbi_104589582(GAD1);ncbi_104593233(ALDH2B7);ncbi_104595495(PYD3);ncbi_104597370(PAO1);ncbi_104602015(ALDH3F1);ncbi_104602580(ACX4);ncbi_104605787(ALDH3H1);ncbi_104607306(PYD1);ncbi_104607896(ALDH2B7);ncbi_104611050(GAD);ncbi_104611053(GAD);ncbi_104611496(At1g62810);ncbi_104611960(ALDH6B2);ncbi_104613189(ACX3)…	K13366+K12259+K13366+K00128+K01580+K00128+K01431+K13366+K00128+K00232+K00128+K00207+K00128+K01580+K01580+K00276+K00140+K00232+K00128+K01918
Metabolism	Metabolism of cofactors and vitamins	Riboflavin metabolism	11	24	0.03839087	1.295692e-01	ko00740	ncbi_104586216(PAP17);ncbi_104589354(FHY1);ncbi_104599270(RIBA3);ncbi_104604300(RIBA1);ncbi_104605288(PYRR);ncbi_104605376(RIBF2);ncbi_104607260(PAP8);ncbi_104607262(PAP8);ncbi_104607326(PAP8);ncbi_104607327(PAP8);ncbi_104608234(rib5)	K14379+K20860+K14652+K14652+K11752+K22949+K14379+K14379+K14379+K14379+K00793
Metabolism	Lipid metabolism	Glycerophospholipid metabolism	45	131	0.04109688	1.326726e-01	ko00564	ncbi_104585628(NPC3);ncbi_104587673(GPAT1);ncbi_104588555(PLDDELTA);ncbi_104589011(PLDZETA1);ncbi_104592439(PLD1);ncbi_104592800(GDPD2);ncbi_104594475(GLY1);ncbi_104595333(FGRAMPH1_01T20223);ncbi_104596036(GPAT8);ncbi_104596037(GPAT4);ncbi_104596170(LPLAT1);ncbi_104596208(PLDBETA1);ncbi_104596217(LPEAT2);ncbi_104596970(GPAT6);ncbi_104597936(GDPD6);ncbi_104598728(GPAT2);ncbi_104598729(GPAT2);ncbi_…	K01114+K13508+K01115+K01115+K01115+K18696+K00006+K06130+K13508+K13508+K13519+K01115+K13510+K13508+K01126+K13508+K13508+K13508+K00995+K01115+K13508+K13508+K01047+K05929+K01613+K13508+K01115+K01115+K01094+K01114+K14674+K00901+K05929+K13508+K16860+K00550+K00968+K00901+K13509+K18693+K18693+K01115+K01115+K00981+K00655
Metabolism	Global and overview maps	Biosynthesis of amino acids	87	272	0.04146777	1.326726e-01	ko01230	ncbi_104586311(METK1);ncbi_104586725(GAPC);ncbi_104586745(Os12g0624000);ncbi_104586808(At2g31810);ncbi_104587381(OsI_35105);ncbi_104587589(ENO1);ncbi_104587765(FBA1);ncbi_104587849(CS26);ncbi_104587899(DHAD);ncbi_104588249(PFK3);ncbi_104588452(SHM2);ncbi_104588960(ADT6);ncbi_104589052(ASP5);ncbi_104589134(BCAT2);ncbi_104589736(ASP1);ncbi_104589811(FBA5);ncbi_104589818(PFK2);ncbi_104589995(THA1);n…	K00789+K00134+K00549+K01653+K00873+K01689+K01623+K22846+K01687+K00850+K00600+K05359+K00811+K00826+K14455+K01623+K00850+K01620+K15634+K00873+K00873+K15227+K00815+K14454+K00030+K01953+K14454+K01915+K01807+K14455+K01689+K00850+K15849+K01834+K00264+K00215+K00814+K00640+K00030+K00800+K01476+K14455+K15227+K12524+K00850+K00549+K00831+K00640+K00850+K00789+K01626+K00053+K15849+K01953+K00640+K00058+K01915+…
Metabolism	Energy metabolism	Nitrogen metabolism	15	36	0.0422735	1.326726e-01	ko00910	ncbi_104587211(BCA2);ncbi_104588696(ACA1);ncbi_104591439(NRT2.5);ncbi_104593135(NRT2.5);ncbi_104593197(BCA1);ncbi_104593198(BCA2);ncbi_104596403(GS2);ncbi_104600364(GLT1);ncbi_104604557(ACA7);ncbi_104606370(GDH2);ncbi_104607404(GS1-1);ncbi_104607411(GS1-1);ncbi_104607740(ACA1);ncbi_104608510(ACA7);ncbi_104613454(ACA4)	K01673+K01674+K02575+K02575+K01673+K01673+K01915+K00264+K01674+K00261+K01915+K01915+K01674+K01674+K01674
Metabolism	Global and overview maps	Fatty acid metabolism	26	70	0.04324145	1.326726e-01	ko01212	ncbi_104585947(KAS1);ncbi_104587046(LACS9);ncbi_104589269(S-ACP-DES6);ncbi_104589858(DET2);ncbi_104592290(FATB1);ncbi_104593003(KCR1);ncbi_104594622(HACD2);ncbi_104594723(At3g45770);ncbi_104595160(AIM1);ncbi_104596495(LACS6);ncbi_104597556(FAD2);ncbi_104598225(FAB2);ncbi_104602580(ACX4);ncbi_104603532(MOD1);ncbi_104603541(FAD2);ncbi_104605020(LACS1);ncbi_104605063(AAT1);ncbi_104605928(ACC1);ncbi_…	K09458+K01897+K03921+K10258+K10781+K10251+K10703+K07512+K10527+K01897+K10256+K03921+K00232+K00208+K10256+K01897+K00626+K11262+K02372+K01961+K01897+K03921+K00059+K10256+K00232+K01963
Metabolism	Metabolism of terpenoids and polyketides	Sesquiterpenoid and triterpenoid biosynthesis	9	19	0.04756603	1.426981e-01	ko00909	ncbi_104585729(VIT_19s0014g04930);ncbi_104586487(VIT_19s0014g04930);ncbi_104589206(OSCBPY);ncbi_104589211(OSCBPY);ncbi_104590893(VIT_19s0014g04930);ncbi_104593853(OSCBPW);ncbi_104598218(VIT_19s0014g04930);ncbi_104602023(SS2);ncbi_104609137(SQE1)	K15803+K15803+K15813+K15813+K15803+K20659+K15803+K00801+K00511
Metabolism	Biosynthesis of other secondary metabolites	Indole alkaloid biosynthesis	4	6	0.05027465	1.475452e-01	ko00901	ncbi_104588789(TYDC2);ncbi_104607790(TYDC2);ncbi_104610815(TYDC2);ncbi_104612241(TDC1)	K01593+K01593+K01593+K01593
Environmental Information Processing	Signal transduction	MAPK signaling pathway - plant	53	161	0.06045112	1.736362e-01	ko04016	ncbi_104586077(OXI1);ncbi_104587661(EIN3);ncbi_104587923(MKS1);ncbi_104588304(MAPKKK18);ncbi_104588609(MKK10);ncbi_104589492(MAPKKK17);ncbi_104590808(AHG1);ncbi_104591920(RBOHC);ncbi_104592686(RBOHC);ncbi_104593461(RBOHA);ncbi_104593971(At2g14610);ncbi_104594042(MAPKKK18);ncbi_104596256(MPK2);ncbi_104597041(HMA5);ncbi_104597117(ETR2);ncbi_104597247(WRKY24);ncbi_104597274(PYL4);ncbi_104599187(RBOH…	K20714+K14514+K20725+K20716+K20604+K20716+K14497+K13447+K13447+K13447+K13449+K20716+K20600+K17686+K14509+K13424+K14496+K13447+K20536+K13425+K20558+K14496+K14497+K20718+K20726+K14509+K14509+K13424+K14496+K13413+K13447+K03781+K14498+K14497+K00940+K17686+K13447+K13449+K14496+K13447+K20718+K20547+K14509+K13422+K20718+K14496+K20718+K20606+K13425+K13420+K13424+K13420+K14509
Metabolism	Lipid metabolism	Fatty acid elongation	16	41	0.06613924	1.824614e-01	ko00062	ncbi_104589858(DET2);ncbi_104590994(CUT1);ncbi_104592338(KCS11);ncbi_104593003(KCR1);ncbi_104594622(HACD2);ncbi_104594650(KCS12);ncbi_104594723(At3g45770);ncbi_104595311(KCS11);ncbi_104595674(KCS4);ncbi_104595940(KCS4);ncbi_104599267(KCS12);ncbi_104602970(CUT1);ncbi_104602971(CUT1);ncbi_104605510(KCS4);ncbi_104609296(FDH);ncbi_104613269(KCS20)	K10258+K15397+K15397+K10251+K10703+K15397+K07512+K15397+K15397+K15397+K15397+K15397+K15397+K15397+K15397+K15397
Metabolism	Metabolism of other amino acids	Selenocompound metabolism	9	20	0.06622673	1.824614e-01	ko00450	ncbi_104586745(Os12g0624000);ncbi_104587996(APS2);ncbi_104593448(MGL);ncbi_104595898(APS2);ncbi_104602208(Os06g0508700);ncbi_104603829(NTR1);ncbi_104604132(METE);ncbi_104611306(At3g57050);MSTRG.17899(--)	K00549+K13811+K01761+K13811+K01874+K00384+K00549+K01760+K01760
Metabolism	Biosynthesis of other secondary metabolites	Flavone and flavonol biosynthesis	5	9	0.06788283	1.832836e-01	ko00944	ncbi_104590491(CYP75A1);ncbi_104590495(CYP75A2);ncbi_104597960(CYP75B2);ncbi_104598992(CYP75B2);ncbi_104612163(F3GGT1)	K13083+K13083+K05280+K05280+K22794
Metabolism	Carbohydrate metabolism	Fructose and mannose metabolism	25	70	0.07242837	1.917222e-01	ko00051	ncbi_104587765(FBA1);ncbi_104588249(PFK3);ncbi_104588360(MAN6);ncbi_104589811(FBA5);ncbi_104589818(PFK2);ncbi_104590012(MAN1);ncbi_104592043(HXK1);ncbi_104594094(PFP-BETA);ncbi_104597042(FBP);ncbi_104598147(PFK5);ncbi_104599883(FBPban1);ncbi_104601169(FBP);ncbi_104603904(PFK5);ncbi_104604460(PFK3);ncbi_104604718(FKGP);ncbi_104605346(HXK2);ncbi_104606877(PFP-ALPHA);ncbi_104607517(FBA2);ncbi_104608…	K01623+K00850+K19355+K01623+K00850+K19355+K00844+K00895+K03841+K00850+K03841+K03841+K00850+K00850+K05305+K00844+K00895+K01623+K19355+K17497+K00966+K00895+K01623+K00966+K03841
Genetic Information Processing	Replication and repair	Base excision repair	16	42	0.08085861	2.099214e-01	ko03410	ncbi_104585594(FEN1);ncbi_104586917(POL2A);ncbi_104592285(XRCC1);ncbi_104592513(FPG1);ncbi_104597031(PCNA);ncbi_104597859(tag);ncbi_104598925(PARP2);ncbi_104601182(PCNA);ncbi_104601594(POLD2);ncbi_104603287(guaA);ncbi_104604553(LIG1);ncbi_104604842(POLIA);ncbi_104607940(POLL);ncbi_104608893(ARP);ncbi_104610746(guaA);ncbi_104610895(POLIA)	K04799+K02324+K10803+K10563+K04802+K01246+K10798+K04802+K02328+K01246+K10747+K02335+K03512+K01142+K01246+K02335
Metabolism	Carbohydrate metabolism	Butanoate metabolism	10	24	0.08924083	2.273115e-01	ko00650	ncbi_104586808(At2g31810);ncbi_104589582(GAD1);ncbi_104596203(HMGS);ncbi_104598812(AAE7);ncbi_104605063(AAT1);ncbi_104608192(hbdA);ncbi_104608333(HMGS);ncbi_104611050(GAD);ncbi_104611053(GAD);ncbi_104612210(GLYR1)	K01653+K01580+K01641+K01913+K00626+K00074+K01641+K01580+K01580+K18121
Metabolism	Lipid metabolism	Ether lipid metabolism	16	43	0.09754828	2.438707e-01	ko00565	ncbi_104585628(NPC3);ncbi_104588555(PLDDELTA);ncbi_104589011(PLDZETA1);ncbi_104592439(PLD1);ncbi_104596170(LPLAT1);ncbi_104596208(PLDBETA1);ncbi_104596217(LPEAT2);ncbi_104600747(PLDALPHA4);ncbi_104601566(PLA2-ALPHA);ncbi_104608337(PLDBETA1);ncbi_104608338(PLDBETA1);ncbi_104608764(NPC4);ncbi_104608865(SDP1);ncbi_104610752(pldY);ncbi_104613327(PLDBETA1);ncbi_109115333(PLDZETA1)	K01114+K01115+K01115+K01115+K13519+K01115+K13510+K01115+K01047+K01115+K01115+K01114+K14674+K16860+K01115+K01115
Metabolism	Amino acid metabolism	Arginine biosynthesis	15	40	0.1005546	2.468158e-01	ko00220	ncbi_104589052(ASP5);ncbi_104589736(ASP1);ncbi_104592600(Os01g0760600);ncbi_104595171(Os01g0760600);ncbi_104596403(GS2);ncbi_104597204(ASP1);ncbi_104600451(ALAAT2);ncbi_104602265(ARGAH1);ncbi_104602468(ASP1);ncbi_104606370(GDH2);ncbi_104607404(GS1-1);ncbi_104607411(GS1-1);ncbi_104608189(At2g19940);ncbi_104609254(ALAAT2);MSTRG.15129(ACY1)	K00811+K14455+K14454+K14454+K01915+K14455+K00814+K01476+K14455+K00261+K01915+K01915+K00145+K00814+K14677
Metabolism	Carbohydrate metabolism	Glyoxylate and dicarboxylate metabolism	27	80	0.1161269	2.773897e-01	ko00630	ncbi_104588452(SHM2);ncbi_104588484(GLO1);ncbi_104588486(GLO1);ncbi_104592297(GLYK);ncbi_104595266(GLYK);ncbi_104596403(GS2);ncbi_104598485(PURU1);ncbi_104598812(AAE7);ncbi_104601969(RBCS1);ncbi_104602957(RBCS1);ncbi_104603640(HPR-A);ncbi_104603756(CAT1);ncbi_104605063(AAT1);ncbi_104605538(MDHG);ncbi_104606452(GDCSH);ncbi_104607404(GS1-1);ncbi_104607411(GS1-1);ncbi_104609499(GLO4);ncbi_104610142(…	K00600+K11517+K11517+K15918+K15918+K01915+K01433+K01913+K01602+K01602+K15893+K03781+K00626+K00026+K02437+K01915+K01915+K11517+K00026+K02437+K01681+K18121+K01681+K01601+K01895+K01895+K15918
Metabolism	Global and overview maps	2-Oxocarboxylic acid metabolism	20	57	0.1171201	2.773897e-01	ko01210	ncbi_104586808(At2g31810);ncbi_104587899(DHAD);ncbi_104589052(ASP5);ncbi_104589134(BCAT2);ncbi_104589736(ASP1);ncbi_104592600(Os01g0760600);ncbi_104593346(IDH1);ncbi_104594490(CYP79A1);ncbi_104595171(Os01g0760600);ncbi_104597204(ASP1);ncbi_104600451(ALAAT2);ncbi_104601278(IDH5);ncbi_104602468(ASP1);ncbi_104605687(At3g58610);ncbi_104608189(At2g19940);ncbi_104609254(ALAAT2);ncbi_104610937(ACO3);ncb…	K01653+K01687+K00811+K00826+K14455+K14454+K00030+K12153+K14454+K14455+K00814+K00030+K14455+K00053+K00145+K00814+K01681+K00133+K01681+K14677
Metabolism	Lipid metabolism	Steroid biosynthesis	13	35	0.1290348	3.003396e-01	ko00100	ncbi_104588912(3BETAHSD/D2);ncbi_104591877(CYP51G1);ncbi_104594406(LIP2);ncbi_104602023(SS2);ncbi_104603677(SMT2);ncbi_104607349(LIP1);ncbi_104608865(SDP1);ncbi_104609137(SQE1);ncbi_104611228(SMO1-2);ncbi_104611785(DIM);ncbi_104612501(FK);MSTRG.25242(Smt1-1);MSTRG.4533(SMO2-2)	K23558+K05917+K01052+K00801+K08242+K01052+K14674+K00511+K14423+K09828+K00222+K00559+K14424
Metabolism	Lipid metabolism	Fatty acid biosynthesis	16	45	0.1368865	3.085850e-01	ko00061	ncbi_104585947(KAS1);ncbi_104587046(LACS9);ncbi_104589269(S-ACP-DES6);ncbi_104592290(FATB1);ncbi_104594723(At3g45770);ncbi_104596495(LACS6);ncbi_104598225(FAB2);ncbi_104603532(MOD1);ncbi_104605020(LACS1);ncbi_104605928(ACC1);ncbi_104605933(fabZ);ncbi_104606258(POPTR_0018s14250g);ncbi_104607053(LACS1);ncbi_104607640(FAB2);ncbi_104611159(At3g03980);ncbi_10743891(accD)	K09458+K01897+K03921+K10781+K07512+K01897+K03921+K00208+K01897+K11262+K02372+K01961+K01897+K03921+K00059+K01963
Metabolism	Metabolism of other amino acids	Glutathione metabolism	34	105	0.1371489	3.085850e-01	ko00480	ncbi_104586417(GSH1);ncbi_104588758(PARA);ncbi_104589396(MGST3);ncbi_104589604(RNR1);ncbi_104592451(APX6);ncbi_104592884(TSO2);ncbi_104592969(G6PDH);ncbi_104594705(GSTL3);ncbi_104596087(GPXMC1);ncbi_104596385(GSH2);ncbi_104596386(GSH2);ncbi_104596470(GSTU17);ncbi_104597713(GSTU7);ncbi_104598999(PARB);ncbi_104599001(PARB);ncbi_104599002(GSTF13);ncbi_104599944(RNR1);ncbi_104600390(GPX2);ncbi_104600…	K01919+K00799+K00799+K10807+K00434+K10808+K00036+K00799+K00432+K21456+K21456+K00799+K00799+K00799+K00799+K00799+K10807+K00432+K00033+K00383+K00799+K01581+K00036+K00799+K00799+K00799+K10808+K00434+K00799+K00799+K00799+K00799+K00383+K00383
Metabolism	Amino acid metabolism	Histidine metabolism	9	23	0.146114	3.233670e-01	ko00340	ncbi_104586259(SDC1);ncbi_104587549(ALDH3H1);ncbi_104593233(ALDH2B7);ncbi_104599869(SDC);ncbi_104602015(ALDH3F1);ncbi_104605787(ALDH3H1);ncbi_104607896(ALDH2B7);MSTRG.11442(--);MSTRG.11949(HISN7)	K01590+K00128+K00128+K01590+K00128+K00128+K00128+K00128+K18649
Metabolism	Metabolism of other amino acids	Cyanoamino acid metabolism	13	36	0.1540891	3.301909e-01	ko00460	ncbi_104587780(BGLU44);ncbi_104588131(At3g16150);ncbi_104588452(SHM2);ncbi_104589178(BGLU18);ncbi_104589516(NIT4B);ncbi_104594490(CYP79A1);ncbi_104596995(BACOVA_02659);ncbi_104597509(BGLU44);ncbi_104599090(At1g73050);ncbi_104604111(BACOVA_02659);ncbi_104604855(BGLU46);ncbi_104607126(At3g16150);ncbi_104613042(BACOVA_02659)	K05350+K13051+K00600+K05350+K13035+K12153+K05349+K05350+K08248+K05349+K05350+K13051+K05349
Genetic Information Processing	Replication and repair	Mismatch repair	13	36	0.1540891	3.301909e-01	ko03430	ncbi_104587551(RFC3);ncbi_104588800(RPA3A);ncbi_104591943(EXO1);ncbi_104595228(MSH7);ncbi_104597031(PCNA);ncbi_104598798(MSH6);ncbi_104600508(RPA2A);ncbi_104601182(PCNA);ncbi_104601594(POLD2);ncbi_104603069(At4g11060);ncbi_104604159(RFC3);ncbi_104604553(LIG1);ncbi_104608973(EXO1)	K10756+K10740+K10746+K08737+K04802+K08737+K10739+K04802+K02328+K03111+K10756+K10747+K10746
Metabolism	Carbohydrate metabolism	Pyruvate metabolism	35	110	0.1601595	3.378364e-01	ko00620	ncbi_104586873(PPD);ncbi_104587331(MDH1);ncbi_104587381(OsI_35105);ncbi_104587549(ALDH3H1);ncbi_104589001(FUM1);ncbi_104591283(At4g26390);ncbi_104591309(At4g26390);ncbi_104593233(ALDH2B7);ncbi_104595577(PCKA);ncbi_104598812(AAE7);ncbi_104602015(ALDH3F1);ncbi_104603083(PPC4);ncbi_104605063(AAT1);ncbi_104605406(E1-BETA-2);ncbi_104605538(MDHG);ncbi_104605787(ALDH3H1);ncbi_104605928(ACC1);ncbi_104606…	K01006+K00051+K00873+K00128+K01679+K00873+K00873+K00128+K01610+K01913+K00128+K01595+K00626+K00162+K00026+K00128+K11262+K01961+K00028+K00128+K00161+K18881+K00026+K00873+K00873+K00873+K00873+K01595+K01595+K01963+K00016+K00128+K01895+K01895+K00627
Metabolism	Nucleotide metabolism	Purine metabolism	39	124	0.1642648	3.411654e-01	ko00230	ncbi_104586127(APT5);ncbi_104586485(At5g47840);ncbi_104587381(OsI_35105);ncbi_104587996(APS2);ncbi_104588527(At5g35170);ncbi_104589604(RNR1);ncbi_104589842(APY1);ncbi_104590108(URIII);ncbi_104590381(APK1);ncbi_104590411(ASE1);ncbi_104591283(At4g26390);ncbi_104591309(At4g26390);ncbi_104592491(APT5);ncbi_104592884(TSO2);ncbi_104594720(ADK);ncbi_104595898(APS2);ncbi_104597407(GK-2);ncbi_104598126(AP…	K00759+K00939+K00873+K13811+K00939+K10807+K14641+K00365+K00860+K00764+K00873+K00873+K00759+K10808+K00939+K13811+K00942+K01510+K01933+K00939+K02083+K10807+K00940+K01488+K01510+K01835+K01510+K00873+K00873+K00860+K00873+K00873+K00764+K01923+K01510+K10808+K13484+K00088+K01768
Genetic Information Processing	Replication and repair	Homologous recombination	17	50	0.1759184	3.598331e-01	ko03440	ncbi_104588800(RPA3A);ncbi_104599148(XRCC3);ncbi_104600454(RAD51);ncbi_104600508(RPA2A);ncbi_104601594(POLD2);ncbi_104602252(RAD51C);ncbi_104602810(BARD1);ncbi_104603069(At4g11060);ncbi_104604842(POLIA);ncbi_104606675(TOP3A);ncbi_104606809(BRIP1);ncbi_104607713(CLSY2);ncbi_104608879(MUS81);ncbi_104609843(CLSY3);ncbi_104610819(BRCA1);ncbi_104610895(POLIA);ncbi_104612271(MRE11)	K10740+K10880+K04482+K10739+K02328+K10870+K10683+K03111+K02335+K03165+K15362+K10875+K08991+K10875+K10683+K02335+K10865
Metabolism	Biosynthesis of other secondary metabolites	Biosynthesis of various secondary metabolites - part 2	2	3	0.1815562	3.658222e-01	ko00998	ncbi_104596321(PLR_Lc1);ncbi_104596323(PLR_Lu2)	K21568+K21568
Metabolism	Metabolism of cofactors and vitamins	Ubiquinone and other terpenoid-quinone biosynthesis	18	54	0.1917352	3.795349e-01	ko00130	ncbi_104587810(--);ncbi_104590834(VTE4);ncbi_104590835(VTE4);ncbi_104592560(NAAT1);ncbi_104592940(4CLL9);ncbi_104594470(CYP73A16);ncbi_104597836(PHYLLO);ncbi_104600350(4CL3);ncbi_104600409(4CLL6);ncbi_104603366(HGGT);ncbi_104604508(ABC4);ncbi_104604972(At4g27270);ncbi_104608160(NAAT1);ncbi_104611494(4CL3);ncbi_104612676(4CLL1);ncbi_104613253(VTE3);MSTRG.4155(HPPR);MSTRG.5558(ICS1)	K12501+K05928+K05928+K00815+K01904+K00487+K14759+K01904+K01904+K09833+K23094+K03809+K00815+K01904+K01904+K12502+K18606+K02552
Metabolism	Metabolism of terpenoids and polyketides	Brassinosteroid biosynthesis	7	18	0.1939845	3.795349e-01	ko00905	ncbi_104595015(CYP90A1);ncbi_104597895(CYP85A1);ncbi_104599689(BA13);ncbi_104601254(CYP90A1);ncbi_104604531(CYP85A1);ncbi_104608289(CYP724B1);ncbi_104609273(CYP92C6)	K09588+K09590+K09590+K09588+K09590+K12639+K20623
Metabolism	Amino acid metabolism	Phenylalanine, tyrosine and tryptophan biosynthesis	20	61	0.1978876	3.799703e-01	ko00400	ncbi_104588960(ADT6);ncbi_104589052(ASP5);ncbi_104589736(ASP1);ncbi_104592542(TYRAAT2);ncbi_104592560(NAAT1);ncbi_104592600(Os01g0760600);ncbi_104595171(Os01g0760600);ncbi_104597204(ASP1);ncbi_104600083(AAT);ncbi_104602250(EPSPS-1);ncbi_104602468(ASP1);ncbi_104602503(TYRAAT1);ncbi_104604561(SHKA);ncbi_104605921(PAT);ncbi_104608160(NAAT1);ncbi_104608382(IGPS);ncbi_104608661(SHKA);ncbi_104612491(AD…	K05359+K00811+K14455+K15227+K00815+K14454+K14454+K14455+K15849+K00800+K14455+K15227+K01626+K15849+K00815+K01609+K01626+K05359+K05359+K15227
Metabolism	Lipid metabolism	Linoleic acid metabolism	6	15	0.2004336	3.799703e-01	ko00591	ncbi_104591662(LOX6);ncbi_104600542(LOX3.1);ncbi_104601566(PLA2-ALPHA);ncbi_104603494(LOX2.1);ncbi_104608865(SDP1);ncbi_104611974(LOX1.5)	K00454+K00454+K01047+K00454+K14674+K15718
Metabolism	Lipid metabolism	Synthesis and degradation of ketone bodies	3	6	0.2054654	3.799703e-01	ko00072	ncbi_104596203(HMGS);ncbi_104605063(AAT1);ncbi_104608333(HMGS)	K01641+K00626+K01641
Metabolism	Metabolism of other amino acids	Taurine and hypotaurine metabolism	3	6	0.2054654	3.799703e-01	ko00430	ncbi_104589582(GAD1);ncbi_104611050(GAD);ncbi_104611053(GAD)	K01580+K01580+K01580
Metabolism	Metabolism of cofactors and vitamins	Nicotinate and nicotinamide metabolism	9	25	0.2175281	3.968418e-01	ko00760	ncbi_104585595(--);ncbi_104587207(AO);ncbi_104587534(NADK2);ncbi_104589946(NADK1);ncbi_104593058(QS);ncbi_104605835(NADK2);ncbi_104606581(NAPRT1);ncbi_104606668(NADK2);MSTRG.3509(SUFE2)	K18551+K00278+K00858+K00858+K03517+K00858+K00763+K00858+K03517
Metabolism	Carbohydrate metabolism	Ascorbate and aldarate metabolism	19	60	0.2578633	4.641539e-01	ko00053	ncbi_104587549(ALDH3H1);ncbi_104588006(AFRR);ncbi_104588229(Os06g0561000);ncbi_104590804(Bp10);ncbi_104592451(APX6);ncbi_104593233(ALDH2B7);ncbi_104597982(UGD3);ncbi_104598784(UGD1);ncbi_104598792(UGD5);ncbi_104601106(UGD3);ncbi_104602015(ALDH3F1);ncbi_104604456(Os06g0561000);ncbi_104605787(ALDH3H1);ncbi_104607198(Bp10);ncbi_104607896(ALDH2B7);ncbi_104609968(VTC2);ncbi_104612906(CLEB3J9);MSTRG.11…	K00128+K08232+K00469+K00423+K00434+K00128+K00012+K00012+K00012+K00012+K00128+K00469+K00128+K00423+K00128+K14190+K00434+K00128+K18649
Metabolism	Glycan biosynthesis and metabolism	Glycosaminoglycan degradation	5	13	0.2639954	4.689392e-01	ko00531	ncbi_104592548(At5g34940);ncbi_104593662(HEXO3);ncbi_104598612(At5g07830);ncbi_104598844(Hgsnat);ncbi_104612173(HEXO3)	K07964+K12373+K07964+K10532+K12373
Metabolism	Metabolism of cofactors and vitamins	Thiamine metabolism	8	23	0.2717529	4.706233e-01	ko00730	ncbi_104586485(At5g47840);ncbi_104588527(At5g35170);ncbi_104594720(ADK);ncbi_104599336(ADK);ncbi_104600981(TH2);ncbi_104601214(THIC);ncbi_104604883(THI1-2);ncbi_104613474(TKT2)	K00939+K00939+K00939+K00939+K22911+K03147+K03146+K01662
Metabolism	Glycan biosynthesis and metabolism	Mannose type O-glycan biosyntheis	1	1	0.2719157	4.706233e-01	ko00515	ncbi_104588320(XAT2)	K18207
Metabolism	Metabolism of terpenoids and polyketides	Monoterpenoid biosynthesis	4	10	0.2772583	4.737958e-01	ko00902	ncbi_104608743(SALR);ncbi_104611890(CYP76T24);MSTRG.20289(SALR);MSTRG.20293(SDR1)	K15095+K23810+K15095+K15095
Metabolism	Metabolism of cofactors and vitamins	Porphyrin and chlorophyll metabolism	17	54	0.2831188	4.777630e-01	ko00860	ncbi_104585878(CHLH);ncbi_104585991(DVR);ncbi_104586453(PORA);ncbi_104587818(CAO);ncbi_104592431(HO1);ncbi_104594534(DCUP);ncbi_104594932(CHLG);ncbi_104595576(HEMA1);ncbi_104596219(SGR);ncbi_104599529(SGRL);ncbi_104605667(UROS);ncbi_104606861(OVA3);ncbi_104608345(SGR);ncbi_104610973(HEMC);MSTRG.1323(HEMB);MSTRG.4792(GSA);MSTRG.7138(CHLP)	K03403+K19073+K00218+K13600+K21480+K01599+K04040+K02492+K22013+K22013+K01719+K01885+K22013+K01749+K01698+K01845+K10960
Metabolism	Carbohydrate metabolism	Amino sugar and nucleotide sugar metabolism	44	150	0.3034954	5.040898e-01	ko00520	ncbi_104587424(Xyl2);ncbi_104587515(GAE6);ncbi_104588541(RGP5);ncbi_104589540(UGPA);ncbi_104590451(UGPA);ncbi_104590674(AGPP);ncbi_104591123(CHIT3);ncbi_104591763(UAM1);ncbi_104592043(HXK1);ncbi_104592640(BXL5);ncbi_104593467(SQD1);ncbi_104593662(HEXO3);ncbi_104595644(AGPS1);ncbi_104596455(ADG2);ncbi_104597982(UGD3);ncbi_104598285(EP3);ncbi_104598377(EP3);ncbi_104598784(UGD1);ncbi_104598792(UGD5)…	K15920+K08679+K13379+K00963+K00963+K00975+K01183+K13379+K00844+K15920+K06118+K12373+K00975+K00975+K00012+K01183+K01183+K00012+K00012+K00012+K00975+K13379+K01183+K01183+K05305+K01183+K00844+K08679+K12450+K15920+K01835+K17497+K01784+K12450+K08679+K20547+K00966+K12373+K01183+K08679+K01810+K08679+K13379+K00966
Metabolism	Biosynthesis of other secondary metabolites	Stilbenoid, diarylheptanoid and gingerol biosynthesis	11	34	0.3061879	5.040898e-01	ko00945	ncbi_104588272(CYP98A2);ncbi_104588431(HST);ncbi_104588441(HST);ncbi_104593718(THT2);ncbi_104594470(CYP73A16);ncbi_104603248(HST);ncbi_104606654(CCOAOMT1);ncbi_104608180(6OMT);ncbi_104609155(HST);ncbi_104610952(THT1);ncbi_109115720(6OMT)	K09754+K13065+K13065+K13065+K00487+K13065+K00588+K16040+K13065+K13065+K16040
Metabolism	Amino acid metabolism	Lysine biosynthesis	6	18	0.3607151	5.867053e-01	ko00300	ncbi_104600380(DAPB2);ncbi_104603257(AKHSDH2);ncbi_104610990(DHPS1);ncbi_104611043(asd);MSTRG.12941(DAPB2);MSTRG.6327(DAPB2)	K00215+K12524+K01714+K00133+K00215+K00215
Metabolism	Amino acid metabolism	Glycine, serine and threonine metabolism	21	72	0.3958257	6.361484e-01	ko00260	ncbi_104588452(SHM2);ncbi_104589995(THA1);ncbi_104591168(IPSP);ncbi_104592297(GLYK);ncbi_104595266(GLYK);ncbi_104596198(HTH);ncbi_104597224(At3g08860);ncbi_104600104(gpmA);ncbi_104602481(At3g08860);ncbi_104603257(AKHSDH2);ncbi_104603640(HPR-A);ncbi_104604143(PSAT1);ncbi_104606452(GDCSH);ncbi_104607170(PGDH1);ncbi_104608328(HTH);ncbi_104609076(At2g24580);ncbi_104610395(GDCSH);ncbi_104611043(asd);n…	K00600+K01620+K15634+K15918+K15918+K00108+K00827+K01834+K00827+K12524+K15893+K00831+K02437+K00058+K00108+K00306+K02437+K00133+K00276+K15633+K15918
Metabolism	Metabolism of cofactors and vitamins	Pantothenate and CoA biosynthesis	8	26	0.4121538	6.488725e-01	ko00770	ncbi_104586808(At2g31810);ncbi_104587899(DHAD);ncbi_104589134(BCAT2);ncbi_104590826(KPHMT1);ncbi_104595495(PYD3);ncbi_104605687(At3g58610);ncbi_104607306(PYD1);MSTRG.25190(PANC)	K01653+K01687+K00826+K00606+K01431+K00053+K00207+K01918
Metabolism	Glycan biosynthesis and metabolism	Glycosphingolipid biosynthesis - ganglio series	2	5	0.4133558	6.488725e-01	ko00604	ncbi_104593662(HEXO3);ncbi_104612173(HEXO3)	K12373+K12373
Metabolism	Energy metabolism	Sulfur metabolism	10	34	0.4493	6.971897e-01	ko00920	ncbi_104587996(APS2);ncbi_104590381(APK1);ncbi_104591214(SBP1);ncbi_104595898(APS2);ncbi_104600763(SAT5);ncbi_104602992(AHL);ncbi_104604403(SAT5);ncbi_104605643(AHL);ncbi_104606605(SAT1);ncbi_104611145(APK3)	K13811+K00860+K17285+K13811+K00640+K01082+K00640+K01082+K00640+K00860
Metabolism	Biosynthesis of other secondary metabolites	Aflatoxin biosynthesis	1	2	0.4699286	7.209132e-01	ko00254	ncbi_104605928(ACC1)	K11262
Metabolism	Amino acid metabolism	Lysine degradation	12	42	0.4784637	7.257595e-01	ko00310	ncbi_104587549(ALDH3H1);ncbi_104588306(At4g26910);ncbi_104593233(ALDH2B7);ncbi_104602015(ALDH3F1);ncbi_104605063(AAT1);ncbi_104605787(ALDH3H1);ncbi_104607896(ALDH2B7);ncbi_104609076(At2g24580);MSTRG.11442(--);MSTRG.19352(VAL2);MSTRG.19353(ATXR3);MSTRG.5880(ATXR3)	K00128+K00658+K00128+K00128+K00626+K00128+K00128+K00306+K00128+K22748+K22748+K22748
Metabolism	Lipid metabolism	Sphingolipid metabolism	10	35	0.4909869	7.364804e-01	ko00600	ncbi_104586429(Os02g0639600);ncbi_104587417(GL1-9);ncbi_104598149(SBH1);ncbi_104600452(At1g13580);ncbi_104601788(LAG2);ncbi_104605677(SPHK1);ncbi_104610143(AGAL1);ncbi_104610144(AGAL1);ncbi_104610165(AGAL2);ncbi_104612605(SPHK1)	K04712+K04713+K04713+K23727+K23727+K04718+K07407+K07407+K07407+K04718
Metabolism	Biosynthesis of other secondary metabolites	Glucosinolate biosynthesis	2	6	0.5173009	7.674244e-01	ko00966	ncbi_104589134(BCAT2);ncbi_104594490(CYP79A1)	K00826+K12153
Metabolism	Lipid metabolism	alpha-Linolenic acid metabolism	16	58	0.523167	7.676907e-01	ko00592	ncbi_104587949(ADH1);ncbi_104587950(ADH2);ncbi_104589271(ADH);ncbi_104589272(ADH1);ncbi_104591662(LOX6);ncbi_104595160(AIM1);ncbi_104595421(DOX1);ncbi_104595639(JMT);ncbi_104600542(LOX3.1);ncbi_104601566(PLA2-ALPHA);ncbi_104602143(ADH);ncbi_104602580(ACX4);ncbi_104603494(LOX2.1);ncbi_104606799(ADH);ncbi_104608865(SDP1);ncbi_104613189(ACX3)	K18857+K18857+K18857+K18857+K00454+K10527+K10529+K08241+K00454+K01047+K18857+K00232+K00454+K18857+K14674+K00232
Metabolism	Lipid metabolism	Arachidonic acid metabolism	5	18	0.5668344	8.228241e-01	ko00590	ncbi_104596087(GPXMC1);ncbi_104598224(SDR1);ncbi_104600390(GPX2);ncbi_104601566(PLA2-ALPHA);ncbi_104608865(SDP1)	K00432+K00079+K00432+K01047+K14674
Metabolism	Energy metabolism	Photosynthesis - antenna proteins	7	26	0.5865707	8.424154e-01	ko00196	ncbi_104589951(LHCB7);ncbi_104590449(CAB40);ncbi_104594210(CAB-151);ncbi_104601250(LHCB4.1);ncbi_104602638(CAB6A);ncbi_104605680(CAB13);ncbi_104612608(CAB13)	K14172+K08912+K08913+K08915+K08907+K08914+K08914
Metabolism	Metabolism of terpenoids and polyketides	Diterpenoid biosynthesis	5	19	0.620433	8.816679e-01	ko00904	ncbi_104596232(GA20OX1);ncbi_104599747(TPS4);ncbi_104606451(KAO2);ncbi_104610036(GA2OX1);ncbi_104611218(GA2OX2)	K05282+K04121+K04123+K04125+K04125
Cellular Processes	Transport and catabolism	Phagosome	24	93	0.6574482	9.184134e-01	ko04145	ncbi_104586772(TUBA1);ncbi_104589106(TUBA1);ncbi_104592147(ARAC7);ncbi_104592231(RHN1);ncbi_104592702(SYP22);ncbi_104593320(VHA-H);ncbi_104593422(VATE);ncbi_104595151(ARAC7);ncbi_104595216(RHN1);ncbi_104595399(RAC3);ncbi_104596096(TUBB2);ncbi_104597195(TUBA);ncbi_104599188(VHA-e1);ncbi_104602628(VATG1);ncbi_104603623(ARAC3);ncbi_104605561(TUBB);ncbi_104607922(RAC3);ncbi_104608155(VHA-c''1);ncbi_1…	K07374+K07374+K04392+K07889+K08488+K02144+K02150+K04392+K07889+K04392+K07375+K07374+K02153+K02152+K04392+K07375+K04392+K03661+K04392+K02145+K02152+K04392+K04392+K02154
Metabolism	Amino acid metabolism	Valine, leucine and isoleucine degradation	13	51	0.659897	9.184134e-01	ko00280	ncbi_104587549(ALDH3H1);ncbi_104589134(BCAT2);ncbi_104593233(ALDH2B7);ncbi_104596203(HMGS);ncbi_104597224(At3g08860);ncbi_104602015(ALDH3F1);ncbi_104602481(At3g08860);ncbi_104605063(AAT1);ncbi_104605787(ALDH3H1);ncbi_104607896(ALDH2B7);ncbi_104608333(HMGS);ncbi_104611960(ALDH6B2);MSTRG.11442(--)	K00128+K00826+K00128+K01641+K00827+K00128+K00827+K00626+K00128+K00128+K01641+K00140+K00128
Metabolism	Glycan biosynthesis and metabolism	Other glycan degradation	4	16	0.6705317	9.204274e-01	ko00511	ncbi_104593662(HEXO3);ncbi_104607444(FUC95A);ncbi_104608370(FUC1);ncbi_104612173(HEXO3)	K12373+K15923+K01206+K12373
Metabolism	Metabolism of cofactors and vitamins	Folate biosynthesis	8	32	0.6749801	9.204274e-01	ko00790	ncbi_104592166(DAAT);ncbi_104598224(SDR1);ncbi_104599270(RIBA3);ncbi_104599458(DAAT);ncbi_104599460(DAAT);ncbi_104604300(RIBA1);ncbi_104606743(FOLB1);MSTRG.13612(DRTS)	K18482+K00079+K14652+K18482+K18482+K14652+K01633+K13998
Metabolism	Energy metabolism	Photosynthesis	19	75	0.6842064	9.236786e-01	ko00195	ncbi_104586976(SEND33);ncbi_104590325(ATPD);ncbi_104590780(PSBP);ncbi_104592175(PSAH2);ncbi_104595173(PSAH);ncbi_104601342(PSAO);ncbi_104601999(PSBO);ncbi_104604934(PSBQ2);ncbi_104605546(PETH);ncbi_104609464(PSAF);ncbi_104611740(FDC1);ncbi_104612436(psbW);ncbi_10743827(psbD);ncbi_10743854(psbA);ncbi_10743878(psbC);ncbi_10743881(psaB);ncbi_10743882(psaA);ncbi_10743909(psbB);MSTRG.578(PNSL3)	K02639+K02113+K02717+K02695+K02695+K14332+K02716+K08901+K02641+K02694+K02639+K02721+K02706+K02703+K02705+K02690+K02689+K02704+K08901
Metabolism	Biosynthesis of other secondary metabolites	Caffeine metabolism	1	4	0.7190993	9.611723e-01	ko00232	ncbi_104590108(URIII)	K00365
Metabolism	Amino acid metabolism	Valine, leucine and isoleucine biosynthesis	4	18	0.7638332	1.000000e+00	ko00290	ncbi_104586808(At2g31810);ncbi_104587899(DHAD);ncbi_104589134(BCAT2);ncbi_104605687(At3g58610)	K01653+K01687+K00826+K00053
Genetic Information Processing	Folding, sorting and degradation	Ubiquitin mediated proteolysis	34	137	0.7650675	1.000000e+00	ko04120	ncbi_104585939(SKP1B);ncbi_104586001(UBC11);ncbi_104586319(RZPF34);ncbi_104586754(UBC2);ncbi_104586899(CDC20-1);ncbi_104587777(At5g37930);ncbi_104588366(UBC10);ncbi_104588368(--);ncbi_104589124(UBC1);ncbi_104589584(UBC20);ncbi_104590973(SINAT2);ncbi_104593323(APC13);ncbi_104595765(UBC4);ncbi_104596045(APC8);ncbi_104596121(RUP2);ncbi_104596314(CDC20-1);ncbi_104597580(SINAT2);ncbi_104601054(FZR3);n…	K03094+K06689+K10144+K10573+K03363+K04506+K06689+K10144+K10573+K06688+K04506+K12456+K10576+K03355+K10143+K03363+K04506+K03364+K10577+K06688+K06689+K10581+K10576+K10581+K06688+K03352+K03353+K03363+K10576+K03363+K03363+K03363+K03347+K03364
Metabolism	Carbohydrate metabolism	Citrate cycle (TCA cycle)	15	64	0.7918768	1.000000e+00	ko00020	ncbi_104588306(At4g26910);ncbi_104589001(FUM1);ncbi_104593346(IDH1);ncbi_104595577(PCKA);ncbi_104598755(ACLB-2);ncbi_104599650(ACLA-3);ncbi_104601278(IDH5);ncbi_104602773(ogdh);ncbi_104605406(E1-BETA-2);ncbi_104605538(MDHG);ncbi_104607993(E1);ncbi_104610142(At3g47520);ncbi_104610937(ACO3);ncbi_104612799(ACO3);MSTRG.19647(FOX3)	K00658+K01679+K00030+K01610+K01648+K01648+K00030+K00164+K00162+K00026+K00161+K00026+K01681+K01681+K00627
Metabolism	Metabolism of cofactors and vitamins	Vitamin B6 metabolism	3	15	0.8183806	1.000000e+00	ko00750	ncbi_104593477(PLR1);ncbi_104600764(At1g17710);ncbi_104604143(PSAT1)	K05275+K13248+K00831
Cellular Processes	Transport and catabolism	Peroxisome	22	94	0.8283444	1.000000e+00	ko04146	ncbi_104585738(SOD1);ncbi_104586999(PEX13);ncbi_104587046(LACS9);ncbi_104588145(FAR3);ncbi_104588484(GLO1);ncbi_104588486(GLO1);ncbi_104591194(FAR2);ncbi_104593615(PXMP2);ncbi_104593912(DCI1);ncbi_104596334(PEX3-2);ncbi_104596451(At5g27450);ncbi_104596495(LACS6);ncbi_104602580(ACX4);ncbi_104603756(CAT1);ncbi_104605020(LACS1);ncbi_104607053(LACS1);ncbi_104607724(FAR3);ncbi_104607725(FAR3);ncbi_104…	K04565+K13344+K01897+K13356+K11517+K11517+K13356+K13347+K12663+K13336+K00869+K01897+K00232+K03781+K01897+K01897+K13356+K13356+K13348+K00306+K11517+K00232
Genetic Information Processing	Folding, sorting and degradation	RNA degradation	30	126	0.8323224	1.000000e+00	ko03018	ncbi_104586177(cnot9);ncbi_104586635(At3g13860);ncbi_104587229(PAB7);ncbi_104587589(ENO1);ncbi_104588237(PAB7);ncbi_104588249(PFK3);ncbi_104589818(PFK2);ncbi_104590685(PAB7);ncbi_104591429(PNP2);ncbi_104597800(ENO1);ncbi_104598147(PFK5);ncbi_104600900(ABCI19);ncbi_104601354(CAF1-9);ncbi_104602728(--);ncbi_104602889(CAF1-9);ncbi_104603249(RRP41);ncbi_104603724(PAB7);ncbi_104603904(PFK5);ncbi_10460…	K12606+K04077+K13126+K01689+K13126+K00850+K00850+K13126+K00962+K01689+K00850+K12608+K12581+K07573+K12581+K11600+K13126+K00850+K03678+K00850+K12603+K12606+K01689+K01689+K12621+K12626+K13126+K12605+K12606+K12599
Metabolism	Metabolism of cofactors and vitamins	Biotin metabolism	4	20	0.835126	1.000000e+00	ko00780	ncbi_104585947(KAS1);ncbi_104603532(MOD1);ncbi_104605933(fabZ);ncbi_104611159(At3g03980)	K09458+K00208+K02372+K00059
Genetic Information Processing	Folding, sorting and degradation	SNARE interactions in vesicular transport	11	50	0.8385238	1.000000e+00	ko04130	ncbi_104589808(--);ncbi_104590547(SYP121);ncbi_104591119(MEMB11);ncbi_104592702(SYP22);ncbi_104596962(SYP31);ncbi_104598058(VTI13);ncbi_104601838(SYP112);ncbi_104608306(KN);ncbi_104609826(SYP61);MSTRG.16596(SYP131);MSTRG.28333(GOS11)	K08497+K08486+K08496+K08488+K08490+K08493+K08486+K08486+K08500+K08486+K08495
Metabolism	Glycan biosynthesis and metabolism	Various types of N-glycan biosynthesis	8	38	0.8507366	1.000000e+00	ko00513	ncbi_104585661(OST3B);ncbi_104593662(HEXO3);ncbi_104597608(GALT1);ncbi_104598119(GALT1);ncbi_104600174(GNT2);ncbi_104600894(RPN2);ncbi_104604879(OST3B);ncbi_104612173(HEXO3)	K12669+K12373+K14413+K14413+K00736+K12667+K12669+K12373
Organismal Systems	Environmental adaptation	Circadian rhythm - plant	13	59	0.8519766	1.000000e+00	ko04712	ncbi_104585579(PIL15);ncbi_104585584(HYH);ncbi_104585772(LHY);ncbi_104591893(CHS);ncbi_104592127(TCP7);ncbi_104592388(HY5);ncbi_104594238(PHYC);ncbi_104596121(RUP2);ncbi_104599963(GI);ncbi_104604443(HD3B);ncbi_104606620(PHYC);ncbi_104607423(ADO3);ncbi_104610020(CRY2)	K12126+K16241+K12133+K00660+K16221+K16241+K12120+K10143+K12124+K12125+K12120+K12116+K12119
Metabolism	Metabolism of cofactors and vitamins	One carbon pool by folate	4	22	0.8874586	1.000000e+00	ko00670	ncbi_104588452(SHM2);ncbi_104598485(PURU1);ncbi_104612216(Os03g0815200);MSTRG.13612(DRTS)	K00600+K01433+K00297+K13998
Metabolism	Metabolism of other amino acids	Phosphonate and phosphinate metabolism	1	7	0.8916914	1.000000e+00	ko00440	ncbi_104611427(CCT2)	K00968
Metabolism	Carbohydrate metabolism	Propanoate metabolism	10	49	0.89417	1.000000e+00	ko00640	ncbi_104602580(ACX4);ncbi_104605063(AAT1);ncbi_104605928(ACC1);ncbi_104606258(POPTR_0018s14250g);ncbi_104611960(ALDH6B2);ncbi_104613189(ACX3);ncbi_10743891(accD);ncbi_109114717(ldha);MSTRG.12520(--);MSTRG.19031(ACS)	K00232+K00626+K11262+K01961+K00140+K00232+K01963+K00016+K01895+K01895
Cellular Processes	Transport and catabolism	Endocytosis	49	208	0.9010832	1.000000e+00	ko04144	ncbi_104585580(--);ncbi_104585650(GNL2);ncbi_104586459(--);ncbi_104587071(PIPK1);ncbi_104587212(AMSH2);ncbi_104587413(At1g71790);ncbi_104588220(EPSIN1);ncbi_104588555(PLDDELTA);ncbi_104589011(PLDZETA1);ncbi_104590053(AGD11);ncbi_104590137(AGD12);ncbi_104592231(RHN1);ncbi_104592439(PLD1);ncbi_104594126(EHD1);ncbi_104594551(EPSIN1);ncbi_104594972(HSP70);ncbi_104595216(RHN1);ncbi_104596208(PLDBETA1)…	K15053+K18443+K19476+K00889+K11866+K10365+K12471+K01115+K01115+K12486+K12486+K07889+K01115+K12483+K12471+K03283+K07889+K01115+K07904+K07904+K12197+K12191+K05758+K10365+K01115+K05758+K12471+K07904+K12471+K19476+K07904+K19476+K19476+K12471+K12486+K00889+K01115+K01115+K05757+K03283+K07937+K00889+K12184+K01115+K12486+K01115+K18468+K12489+K19366
Genetic Information Processing	Replication and repair	Nucleotide excision repair	12	60	0.9237607	1.000000e+00	ko03420	ncbi_104586917(POL2A);ncbi_104587551(RFC3);ncbi_104588800(RPA3A);ncbi_104597031(PCNA);ncbi_104600508(RPA2A);ncbi_104601182(PCNA);ncbi_104601594(POLD2);ncbi_104604159(RFC3);ncbi_104604553(LIG1);ncbi_104604713(KIC);ncbi_104604842(POLIA);ncbi_104610895(POLIA)	K02324+K10756+K10740+K04802+K10739+K04802+K02328+K10756+K10747+K10840+K02335+K02335
Environmental Information Processing	Signal transduction	Phosphatidylinositol signaling system	13	66	0.9393014	1.000000e+00	ko04070	ncbi_104587071(PIPK1);ncbi_104595046(PLC4);ncbi_104598017(PTEN1);ncbi_104606056(PIP5K6);ncbi_104608052(VIP2);ncbi_104608420(IPK2b);ncbi_104609638(DGK2);ncbi_104611328(PIP5K6);ncbi_104612231(SAC6);ncbi_104612253(DGK5);MSTRG.11949(HISN7);MSTRG.14084(CDS4);MSTRG.14906(PLC6)	K00889+K05857+K01110+K00889+K13024+K00915+K00901+K00889+K21797+K00901+K18649+K00981+K05857
Metabolism	Carbohydrate metabolism	Inositol phosphate metabolism	16	79	0.9398432	1.000000e+00	ko00562	ncbi_104585628(NPC3);ncbi_104587071(PIPK1);ncbi_104588229(Os06g0561000);ncbi_104595046(PLC4);ncbi_104598017(PTEN1);ncbi_104600092(INPS1);ncbi_104604456(Os06g0561000);ncbi_104605929(INPS1);ncbi_104606056(PIP5K6);ncbi_104608420(IPK2b);ncbi_104608764(NPC4);ncbi_104611328(PIP5K6);ncbi_104611960(ALDH6B2);ncbi_104612231(SAC6);MSTRG.11949(HISN7);MSTRG.14906(PLC6)	K01114+K00889+K00469+K05857+K01110+K01858+K00469+K01858+K00889+K00915+K01114+K00889+K00140+K21797+K18649+K05857
Metabolism	Carbohydrate metabolism	C5-Branched dibasic acid metabolism	1	9	0.9426424	1.000000e+00	ko00660	ncbi_104586808(At2g31810)	K01653
Metabolism	Glycan biosynthesis and metabolism	Other types of O-glycan biosynthesis	2	17	0.9668227	1.000000e+00	ko00514	ncbi_104598029(MUCI21);ncbi_104603944(XEG113)	K18134+K20784
Genetic Information Processing	Transcription	RNA polymerase	7	43	0.9688085	1.000000e+00	ko03020	ncbi_104589806(NRPD4);ncbi_104595744(rpc37);ncbi_104607618(--);ncbi_104607763(NRPB4);ncbi_104610226(NRPB3);MSTRG.15221(RE1);MSTRG.22573(RE1)	K03012+K14721+K03026+K03012+K03011+K03006+K03006
Metabolism	Glycan biosynthesis and metabolism	N-Glycan biosynthesis	8	51	0.9826619	1.000000e+00	ko00510	ncbi_104585661(OST3B);ncbi_104591508(--);ncbi_104593072(--);ncbi_104598290(--);ncbi_104600174(GNT2);ncbi_104600894(RPN2);ncbi_104601821(LPPE2);ncbi_104604879(OST3B)	K12669+K00737+K00737+K00737+K00736+K12667+K07252+K12669
Genetic Information Processing	Translation	Aminoacyl-tRNA biosynthesis	10	62	0.9865019	1.000000e+00	ko00970	ncbi_104586288(SYNC2);ncbi_104602208(Os06g0508700);ncbi_104602922(OVA9);ncbi_104603396(ALATS);ncbi_104606762(SYNC1);ncbi_104606861(OVA3);ncbi_104608092(EMB2369);ncbi_104609663(THRRS);ncbi_104611144(OVA5);MSTRG.15148(--)	K01893+K01874+K01886+K01872+K01893+K01885+K01869+K01868+K04567+K01873
Genetic Information Processing	Folding, sorting and degradation	Protein export	9	62	0.9944862	1.000000e+00	ko03060	ncbi_104591145(--);ncbi_104591571(ALB4);ncbi_104595939(BIP4);ncbi_104596766(Sec11a);ncbi_104612422(SRP9);ncbi_104612738(CPFTSY);ncbi_104613335(TATC);MSTRG.21579(BIP4);MSTRG.30278(immp2l)	K09648+K03217+K09490+K13280+K03109+K03110+K03118+K09490+K09648
Metabolism	Glycan biosynthesis and metabolism	Glycosylphosphatidylinositol(GPI)-anchor biosynthesis	1	26	0.9997446	1.000000e+00	ko00563	ncbi_104589576(GAST1)	K03860
Cellular Processes	Transport and catabolism	Autophagy - other eukaryotes	3	44	0.9998767	1.000000e+00	ko04136	ncbi_104598547(ATG8F);ncbi_104602316(ATG8F);MSTRG.17434(TOR)	K08341+K08341+K07203
Genetic Information Processing	Translation	Ribosome biogenesis in eukaryotes	10	88	0.9999238	1.000000e+00	ko03008	ncbi_104586063(NOP5-2);ncbi_104587607(NOP5-2);ncbi_104590897(WDR43);ncbi_104591672(nop56);ncbi_104597067(snu13);ncbi_104597811(At5g08180);ncbi_104600895(At2g20490);ncbi_104601142(snu13);ncbi_104609684(PCN);ncbi_104613045(--)	K14565+K14565+K14546+K14564+K12845+K11129+K11130+K12845+K14548+K01164
Genetic Information Processing	Folding, sorting and degradation	Protein processing in endoplasmic reticulum	43	253	0.9999647	1.000000e+00	ko04141	ncbi_104585661(OST3B);ncbi_104585939(SKP1B);ncbi_104586001(UBC11);ncbi_104587149(RMA1H1);ncbi_104587542(PDI);ncbi_104588366(UBC10);ncbi_104589463(AERO2);ncbi_104590315(--);ncbi_104592184(PDIL1-6);ncbi_104592981(HSP21);ncbi_104594039(--);ncbi_104594090(PUX3);ncbi_104594972(HSP70);ncbi_104595028(SAR1A);ncbi_104595939(BIP4);ncbi_104597567(rnf-5);ncbi_104598804(SAR1A);ncbi_104598830(PDIL2-1);ncbi_104…	K12669+K03094+K06689+K10666+K09580+K06689+K10950+K14009+K09580+K13993+K14009+K14012+K03283+K07953+K09490+K10666+K07953+K09584+K07765+K09487+K12667+K07953+K10666+K10666+K10666+K06689+K09487+K13989+K12669+K14011+K13993+K13993+K13993+K13993+K03283+K10950+K13719+K13993+K14005+K09487+K09490+K13525+K03347
Metabolism	Energy metabolism	Oxidative phosphorylation	19	148	0.9999939	1.000000e+00	ko00190	ncbi_104585773(PPA1);ncbi_104590325(ATPD);ncbi_104593320(VHA-H);ncbi_104593422(VATE);ncbi_104596580(AHA11);ncbi_104599152(Os04g0656100);ncbi_104599188(VHA-e1);ncbi_104602628(VATG1);ncbi_104603205(PMA4);ncbi_104604437(COX6B-1);ncbi_104606628(MTACP2);ncbi_104608155(VHA-c''1);ncbi_104609756(COX11);ncbi_104611402(AHA9);ncbi_104611711(CVA69.24);ncbi_104612384(VATG1);MSTRG.10589(PPA4);MSTRG.17214(PPA6)…	K01507+K02113+K02144+K02150+K01535+K01535+K02153+K02152+K01535+K02267+K03955+K03661+K02258+K01535+K02145+K02152+K01507+K01507+K02154
Genetic Information Processing	Translation	mRNA surveillance pathway	16	134	0.9999957	1.000000e+00	ko03015	ncbi_104586257(--);ncbi_104587229(PAB7);ncbi_104588237(PAB7);ncbi_104590685(PAB7);ncbi_104592293(B'KAPPA);ncbi_104596119(CFIS2);ncbi_104597906(CSTF50);ncbi_104598919(TOPP9);ncbi_104600945(RNP1);ncbi_104603724(PAB7);ncbi_104606579(RNP1);ncbi_104607043(PAPS3);ncbi_104607348(ALY4);ncbi_104608219(Os03g0268000);ncbi_104608611(--);MSTRG.17458(PAB8)	K13171+K13126+K13126+K13126+K11584+K14397+K14406+K06269+K14411+K13126+K14411+K14376+K12881+K06269+K13171+K13126
Genetic Information Processing	Transcription	Basal transcription factors	1	48	0.9999998	1.000000e+00	ko03022	ncbi_104607714(TAF12)	K03126
Genetic Information Processing	Translation	Ribosome	52	369	1	1.000000e+00	ko03010	ncbi_104586386(RPL36A);ncbi_104586778(RPS9C);ncbi_104587244(RPS4D);ncbi_104587247(RPL6);ncbi_104587778(RPS14C);ncbi_104587938(rplQ);ncbi_104589059(RPL39A);ncbi_104590410(RPS6B);ncbi_104591090(RPL28C);ncbi_104593315(RPL11);ncbi_104593649(RPS28);ncbi_104594605(RPS15AA);ncbi_104594855(RPL12);ncbi_104595885(rplY);ncbi_104596360(At2g44860);ncbi_104596533(RPS18A);ncbi_104596803(RPL21);ncbi_104597476(RP…	K02920+K02997+K02987+K02933+K02955+K02879+K02924+K02991+K02903+K02867+K02979+K02957+K02870+K02897+K02896+K02964+K02888+K02915+K02880+K02891+K02988+K02936+K02964+K02864+K02945+K02876+K02924+K02939+K02942+K02895+K02952+K02952+K02887+K02873+K02997+K02960+K02991+K02871+K02876+K02884+K02951+K02898+K02896+K02996+K02914+K02883+K02932+K02889+K02888+K02888+K02975+K02943
Genetic Information Processing	Translation	RNA transport	22	192	1	1.000000e+00	ko03013	ncbi_104586257(--);ncbi_104587229(PAB7);ncbi_104588237(PAB7);ncbi_104588937(HST1);ncbi_104590685(PAB7);ncbi_104591719(TIF3I1);ncbi_104592427(NUP205);ncbi_104593947(AAAS);ncbi_104600140(--);ncbi_104600326(SEH1);ncbi_104601719(SCE1);ncbi_104603724(PAB7);ncbi_104607348(ALY4);ncbi_104607410(NUP155);ncbi_104608611(--);ncbi_104610487(TIF3F1);ncbi_104610680(NUP85);ncbi_104612211(RANGAP2);ncbi_104612801(…	K13171+K13126+K13126+K14289+K13126+K03246+K14310+K14320+K14311+K14299+K10577+K13126+K12881+K14312+K13171+K03249+K14304+K14319+K03113+K01164+K13126+K14307
Genetic Information Processing	Transcription	Spliceosome	23	204	1	1.000000e+00	ko03040	ncbi_104587114(SMD3B);ncbi_104588845(Os05g0446300);ncbi_104594972(HSP70);ncbi_104597067(snu13);ncbi_104598046(At4g30220);ncbi_104598314(At4g30220);ncbi_104598920(OsI_18512);ncbi_104599493(snrnp27);ncbi_104601142(snu13);ncbi_104602577(At2g30000);ncbi_104604712(RS31);ncbi_104605337(RSZP21);ncbi_104607348(ALY4);ncbi_104609133(HSP70);ncbi_104610314(At2g23930);ncbi_104610321(SNRPB);ncbi_104612357(RSZP…	K11088+K12873+K03283+K12845+K11098+K11098+K11091+K12846+K12845+K12834+K12893+K12896+K12881+K03283+K11099+K11086+K12896+K12621+K12626+K12834+K12890+K12820+K12891
Genetic Information Processing	Folding, sorting and degradation	Proteasome	1	68	1	1.000000e+00	ko03050	MSTRG.13601(RPN5B)	K03035
